# Supplementary material for: The Phenotypic Plasticity of Duplicated Genes in Saccharomyces cerevisiae and the Origin of Adaptations
Source: G3 (Bethesda). 2016 Oct 31;7(1):63–75. doi: 10.1534/g3.116.035329 (PMC5217124; doi:10.1534/g3.116.035329)
Supplement: Supplementary file 1 [file 63FileS1.xls]

## Sheet: Ethanol_significant_expression.
Table S1. Significant transcriptions in Saccharomyces cerevisiae growing under Ethanol stress.
id	baseMean	baseMeanA	baseMeanB	foldChange	log2FoldChange	pval	padj
NM_001182812.1	92173.8	183854	493.638	0.00268495	-8.54089	4.64e-253	2.5e-248
NM_001181753.1	7863.29	15520	206.579	0.0133105	-6.23129	1.21e-242	3.27e-238
NM_001182061.1	12633.1	24446.5	819.801	0.0335345	-4.89821	1.02e-174	1.83e-170
NM_001182400.1	16800.7	32462.5	1138.9	0.0350836	-4.83306	6.84e-167	9.22e-163
NM_001181172.1	8629.92	16470.5	789.389	0.0479276	-4.383	9.16e-146	9.88e-142
NM_001179407.3	3880.28	7433.33	327.224	0.0440212	-4.50566	3.8e-145	3.41e-141
NM_001180275.1	64607.5	122704	6510.96	0.0530623	-4.23617	1.03e-140	7.91e-137
NM_001179887.3	84655.3	168600	710.71	0.00421537	-7.89013	8.49e-139	5.72e-135
NM_001182955.1	55240.3	110033	447.69	0.0040687	-7.94122	2.93e-135	1.75e-131
NM_001179753.1	14400.2	27078	1722.47	0.0636114	-3.97457	5.57e-124	3e-120
NM_001184103.1	6622.88	12401	844.777	0.0681218	-3.87574	4.58e-121	2.25e-117
NM_001179936.1	8898.6	16636.1	1161.07	0.0697919	-3.8408	3.69e-120	1.66e-116
NM_001178915.1	20668.4	38616.6	2720.27	0.070443	-3.8274	1.55e-116	6.42e-113
NM_001182266.3	16616.7	32439.8	793.641	0.0244651	-5.35313	1.19e-112	4.58e-109
NM_001178197.1	57042.8	106245	7840.6	0.0737973	-3.76029	1.6e-112	5.76e-109
NM_001179782.1	48572.9	90772.7	6373.1	0.0702094	-3.83219	1.01e-111	3.41e-108
NM_001181522.1	2791.85	5185.65	398.057	0.0767613	-3.70348	3.52e-108	1.12e-104
NM_001180144.1	4056.33	7492.92	619.73	0.0827088	-3.59582	6.08e-107	1.82e-103
NM_001178208.1	439.836	846.92	32.7525	0.0386724	-4.69255	1.06e-105	3.01e-102
NM_001179503.1	35952.5	66279.8	5625.19	0.0848703	-3.5586	3.4e-104	9.16e-101
NM_001178204.1	6674.82	12217.8	1131.79	0.092634	-3.43231	2.59e-102	6.65e-99
NM_001179714.1	27139.4	49687.5	4591.28	0.0924031	-3.43591	3.52e-101	8.63e-98
NM_001183406.1	9618.5	17567.8	1669.22	0.0950159	-3.39569	1.26e-99	2.84e-96
NM_001178255.1	31813.1	58652.1	4974.11	0.084807	-3.55967	1.22e-99	2.84e-96
NM_001182596.1	6757.32	12813.2	701.496	0.0547481	-4.19105	1.08e-97	2.34e-94
NM_001183519.1	2041.39	3746.13	336.657	0.0898679	-3.47605	3.85e-92	7.98e-89
NM_001184099.1	12627	23740.2	1513.81	0.0637657	-3.97108	2.78e-91	5.54e-88
NM_001182412.1	8148.97	14737.2	1560.74	0.105905	-3.23916	6.9e-90	1.33e-86
NM_001178226.1	20604.8	40151	1058.65	0.0263668	-5.24513	2.01e-89	3.75e-86
NM_001183768.1	8403.77	15264.4	1543.12	0.101092	-3.30626	4.95e-85	8.89e-82
NM_001184689.1	1953.69	3474.91	432.477	0.124457	-3.00628	8.18e-79	1.42e-75
NM_001180927.1	84024.1	148845	19203.4	0.129016	-2.95438	2.23e-77	3.75e-74
NM_001179729.1	3333.48	6025.21	641.742	0.10651	-3.23095	4.25e-75	6.94e-72
NM_001179112.1	20864	36703	5025.07	0.136912	-2.86868	3.19e-73	5.06e-70
NM_001181478.1	999.899	1781.97	217.833	0.122243	-3.03218	2.35e-71	3.62e-68
NM_001182195.1	326.756	599.371	54.1412	0.09033	-3.46865	2.56e-69	3.84e-66
NM_001179473.1	65853.2	114069	17636.9	0.154615	-2.69325	9.56e-69	1.39e-65
NM_001181736.3	1927.81	3389.17	466.456	0.137631	-2.86112	1.67e-68	2.36e-65
NM_001181021.1	13979.9	24320.4	3639.35	0.149642	-2.74042	3.14e-67	4.34e-64
NM_001178283.1	2358.73	4419	298.463	0.0675407	-3.8881	1.21e-66	1.63e-63
NM_001183108.1	1737.08	3076.46	397.696	0.129271	-2.95153	3.8e-66	5e-63
NM_001178398.1	4039.91	7005.03	1074.78	0.15343	-2.70435	1.67e-64	2.15e-61
NM_001182681.1	1556.06	3029.71	82.4123	0.0272013	-5.20018	2.78e-64	3.49e-61
NM_001183948.1	3975.02	6886.48	1063.55	0.154441	-2.69487	1.61e-63	1.97e-60
NM_001179952.1	105925	188936	22914.6	0.121283	-3.04356	5.3e-62	6.35e-59
NM_001179592.3	1042.17	1808.86	275.482	0.152297	-2.71504	5.57e-62	6.53e-59
NM_001180986.1	1015.78	1760.15	271.412	0.154198	-2.69714	5.9e-62	6.76e-59
NM_001184076.1	32885.4	55853.6	9917.23	0.177557	-2.49364	1.24e-61	1.39e-58
NM_001179866.3	3554.3	6082.22	1026.39	0.168752	-2.56702	2.14e-61	2.36e-58
NM_001183906.1	7185.27	12237.1	2133.48	0.174346	-2.51998	2.96e-61	3.19e-58
NM_001178956.3	74138.6	145008	3269.13	0.0225444	-5.47108	2.66e-59	2.81e-56
NM_001183178.1	62137.4	105560	18715.2	0.177295	-2.49577	6.52e-59	6.76e-56
NM_001180485.1	3347.11	5647.31	1046.9	0.185381	-2.43144	5.16e-57	5.25e-54
NM_001181070.1	3310.55	5673.34	947.767	0.167056	-2.58159	5.79e-56	5.78e-53
NM_001181925.1	2441.19	4116.57	765.814	0.186032	-2.42638	1.14e-54	1.12e-51
NM_001182853.3	3610.97	6158.28	1063.66	0.172721	-2.53349	5.08e-54	4.89e-51
NM_001181806.1	10601.9	17692.1	3511.7	0.19849	-2.33287	2.68e-52	2.53e-49
NM_001180455.3	21675.9	36033.3	7318.49	0.203103	-2.29971	6.53e-52	6.07e-49
NM_001179127.2	8138.64	13546.9	2730.35	0.201548	-2.31081	2.19e-51	2e-48
NM_001183193.1	188111	310250	65971	0.212638	-2.23353	2.69e-51	2.42e-48
NM_001178495.1	1556.65	2618.56	494.733	0.188933	-2.40405	4.24e-51	3.75e-48
NM_001181861.1	7183.41	11951.2	2415.64	0.202126	-2.30668	7.18e-51	6.24e-48
NM_001184288.1	19624.1	32331	6917.26	0.213951	-2.22465	1.72e-50	1.47e-47
NM_001181706.1	3171.13	5416.86	925.413	0.17084	-2.54929	1.52e-49	1.28e-46
NM_001181373.3	25664.6	42284.4	9044.82	0.213904	-2.22496	1.44e-47	1.19e-44
NM_001181433.3	383.037	660.979	105.096	0.159001	-2.6529	5.17e-47	4.22e-44
NM_001181731.1	6437.52	10735	2140	0.199348	-2.32664	7.81e-47	6.28e-44
NM_001178433.3	501.777	126.216	877.338	6.95111	2.79724	1.25e-46	9.88e-44
NM_001178339.2	88258.1	143500	33016.5	0.230081	-2.11979	2.75e-46	2.15e-43
NM_001181196.4	16011.3	28228	3794.64	0.134428	-2.89509	4.2e-46	3.24e-43
NM_001183337.1	1735.73	2883.38	588.072	0.203952	-2.2937	5.77e-46	4.38e-43
NM_001180083.1	1736.61	2957.84	515.393	0.174247	-2.5208	6.16e-46	4.62e-43
NM_001181426.1	1657.23	2720.43	594.02	0.218355	-2.19525	8.05e-46	5.86e-43
NM_001182491.1	28284.7	46514.5	10054.9	0.216166	-2.20979	7.97e-46	5.86e-43
NM_001184325.1	2471.05	4037.93	904.176	0.223921	-2.15894	8.96e-46	6.44e-43
NM_001179120.1	5632.05	9286.47	1977.63	0.212958	-2.23136	1.47e-45	1.05e-42
NM_001179799.1	6087.92	10241.7	1934.11	0.188846	-2.40472	1.88e-45	1.32e-42
NM_001183722.3	14275.8	23266.3	5285.29	0.227164	-2.13819	1.95e-45	1.35e-42
NM_001181650.1	16914.4	27246.7	6582.19	0.241578	-2.04944	1.61e-44	1.1e-41
NM_001178387.1	19176.8	31009.2	7344.32	0.236843	-2.078	3.08e-44	2.08e-41
NM_001178270.1	34511.5	55638.9	13384.1	0.240552	-2.05558	4.48e-44	2.98e-41
NM_001182554.1	1459.63	2405.49	513.774	0.213584	-2.22712	6.1e-44	4.01e-41
NR_132197.1	1422.7	2339.55	505.843	0.216214	-2.20947	8.25e-44	5.36e-41
NM_001181052.1	4538.98	7367.21	1710.74	0.232211	-2.10649	1.94e-43	1.25e-40
NM_001179163.1	10617.3	17237.1	3997.48	0.231911	-2.10836	2.86e-43	1.81e-40
NM_001180108.1	1368.08	2232.09	504.069	0.225828	-2.1467	3.23e-43	2.02e-40
NM_001181011.1	1716.08	2830.14	602.01	0.212714	-2.23301	5.41e-43	3.36e-40
NM_001178465.3	2904.3	4771	1037.59	0.217478	-2.20106	1.59e-42	9.75e-40
NM_001180021.1	1221.44	436.067	2006.82	4.60209	2.20229	3.81e-42	2.31e-39
NM_001181471.3	99.252	182.268	16.236	0.0890777	-3.48879	1.57e-40	9.42e-38
NM_001184248.1	1329.23	2146.17	512.291	0.2387	-2.06673	1.91e-40	1.13e-37
NM_001184000.1	1484.91	2424.9	544.915	0.224717	-2.15382	2.92e-40	1.71e-37
NM_001182200.1	2966.43	4815.89	1116.97	0.231935	-2.10821	3.54e-40	2.05e-37
NM_001178381.1	3145.32	5101.79	1188.84	0.233024	-2.10145	7.69e-40	4.41e-37
NM_001182787.1	11796.8	19237.7	4355.93	0.226428	-2.14288	1.54e-39	8.75e-37
NM_001178578.1	5014.71	8070.05	1959.36	0.242794	-2.0422	3.1e-39	1.74e-36
NM_001182595.1	905.207	1481.11	329.301	0.222333	-2.1692	3.38e-39	1.88e-36
NM_001179651.1	20496.3	32623.2	8369.43	0.256549	-1.9627	5.03e-39	2.77e-36
NM_001184123.1	8542.01	13853.1	3230.95	0.23323	-2.10018	5.73e-39	3.12e-36
NM_001181779.3	145992	230057	61926.4	0.269179	-1.89336	1.65e-38	8.91e-36
NM_001181875.1	3353.61	5568.07	1139.15	0.204585	-2.28923	2.29e-38	1.22e-35
NM_001179222.2	4299.06	837.278	7760.84	9.26913	3.21243	2.83e-38	1.5e-35
NM_001181735.1	18765.9	29602	7929.78	0.26788	-1.90034	5.75e-38	3.01e-35
NM_001179484.1	8429.24	15212.8	1645.67	0.108177	-3.20854	1.85e-37	9.59e-35
NM_001178304.1	11589.7	18518.6	4660.81	0.251683	-1.99032	1.98e-37	1.02e-34
NM_001180014.3	1722.05	2748.76	695.337	0.252964	-1.98299	2.15e-37	1.09e-34
NM_001179857.3	9533.76	15135	3932.54	0.259831	-1.94435	2.72e-37	1.37e-34
NM_001179707.1	8442.5	13325.1	3559.88	0.267156	-1.90425	3.2e-37	1.6e-34
NM_001183572.3	43821	18742.5	68899.5	3.67611	1.87818	9.5e-37	4.7e-34
NM_001178394.1	3225.32	5147.05	1303.59	0.25327	-1.98125	1.83e-36	8.99e-34
NM_001183040.1	1205.78	1947.19	464.374	0.238484	-2.06804	5.45e-36	2.65e-33
NM_001182507.1	39318.4	1270.65	77366.1	60.8869	5.92806	7.9e-36	3.8e-33
NM_001180234.1	17680.5	27993.8	7367.25	0.263174	-1.92591	8.4e-36	4.01e-33
NM_001178839.3	5016.08	7920.46	2111.7	0.266614	-1.90718	1.16e-35	5.5e-33
NM_001179181.1	4037.36	6313.05	1761.66	0.279051	-1.8414	1.22e-35	5.7e-33
NM_001181056.1	6758.47	10562.4	2954.58	0.279727	-1.83791	2.31e-35	1.08e-32
NM_001183923.1	2939.37	4633.6	1245.13	0.268718	-1.89583	2.83e-35	1.3e-32
NM_001180270.1	291.967	481.479	102.454	0.212791	-2.23249	6.35e-35	2.9e-32
NM_001180606.1	9970.92	15503.7	4438.1	0.28626	-1.8046	7.82e-35	3.54e-32
NM_001183892.1	10149.2	15934	4364.3	0.273898	-1.86829	8.64e-35	3.88e-32
NM_001182875.3	29425.1	45760.7	13089.5	0.286043	-1.8057	9.33e-35	4.16e-32
NM_001179883.1	16238.4	25484	6992.86	0.274402	-1.86564	1.05e-34	4.64e-32
NM_001179403.1	24817.7	10531.8	39103.5	3.71288	1.89254	1.23e-34	5.41e-32
NM_001182450.1	13282.1	20959.5	5604.59	0.2674	-1.90293	1.47e-34	6.37e-32
NM_001179686.1	2983.26	1279.66	4686.86	3.66259	1.87287	2.4e-34	1.04e-31
NM_001180363.1	13750	21297.8	6202.23	0.291214	-1.77985	3.32e-34	1.42e-31
NM_001183179.3	2233.44	3544.44	922.43	0.260247	-1.94205	8.09e-34	3.44e-31
NM_001184678.1	107.87	188.017	27.722	0.147444	-2.76176	1.18e-33	4.99e-31
NM_001178157.1	16548.4	7234.3	25862.4	3.57497	1.83793	2.26e-33	9.45e-31
NM_001183112.1	3550.26	5535.8	1564.73	0.282657	-1.82288	2.67e-33	1.11e-30
NM_001183985.1	481.602	786.747	176.458	0.224288	-2.15657	4.98e-33	2.05e-30
NM_001179659.1	4189.79	6570.47	1809.12	0.275341	-1.86071	5.53e-33	2.26e-30
NM_001182891.1	3946.19	6106.62	1785.75	0.292429	-1.77384	8.12e-33	3.27e-30
NM_001181022.3	1756.25	309.367	3203.13	10.3538	3.37209	8.09e-33	3.27e-30
NM_001178285.1	23006.3	35553.2	10459.4	0.29419	-1.76518	1.3e-32	5.21e-30
NM_001179582.3	7514.16	11573.9	3454.39	0.298464	-1.74437	1.36e-32	5.38e-30
NM_001181312.1	1618.83	2591.35	646.31	0.249411	-2.0034	1.75e-32	6.9e-30
NM_001179561.3	2396.3	3740.43	1052.16	0.281294	-1.82985	2.05e-32	8.02e-30
NM_001181161.3	41695.3	65281.9	18108.6	0.277391	-1.85001	2.36e-32	9.16e-30
NM_001183704.1	6042.71	9280.53	2804.88	0.302233	-1.72627	3.8e-32	1.46e-29
NM_001179549.3	309.557	502.759	116.355	0.231432	-2.11134	3.85e-32	1.47e-29
NM_001180241.1	2113.17	3240.9	985.449	0.304066	-1.71754	4.79e-32	1.82e-29
NM_001183503.1	3626.02	5629.8	1622.24	0.288153	-1.79509	1.07e-31	4.05e-29
NM_001182713.1	1701.55	2821.48	581.612	0.206137	-2.27832	2.21e-31	8.26e-29
NM_001281536.2	1361.33	2118.16	604.495	0.285388	-1.809	3.05e-31	1.13e-28
NM_001178415.1	16973.9	27167.8	6780.02	0.249561	-2.00254	4e-31	1.48e-28
NM_001180264.1	8005.43	12369.7	3641.18	0.294364	-1.76433	6.91e-31	2.53e-28
NM_001184681.1	823.037	1356.37	289.701	0.213585	-2.22711	1.07e-30	3.88e-28
NM_001178374.1	6199.83	9476.11	2923.56	0.308519	-1.69657	1.09e-30	3.95e-28
NM_001182183.1	4442.32	6740.64	2144.01	0.318072	-1.65258	2.33e-30	8.36e-28
NM_001182763.1	1440.72	2381.21	500.224	0.210071	-2.25105	4.32e-30	1.54e-27
NM_001180317.1	1046.13	1617.22	475.045	0.293742	-1.76738	8.98e-30	3.19e-27
NM_001184281.1	32742.6	50559.9	14925.3	0.295201	-1.76023	4.44e-29	1.57e-26
NM_001181385.3	1578.24	2447.65	708.823	0.289593	-1.7879	4.54e-29	1.59e-26
NM_001181119.1	50947.5	24222.6	77672.4	3.20662	1.68105	5.29e-29	1.84e-26
NM_001179955.1	287.152	466.306	107.997	0.231601	-2.11029	6.41e-29	2.22e-26
NM_001181535.1	3384.47	5213.15	1555.8	0.298438	-1.7445	7.5e-29	2.57e-26
NM_001178633.4	715.339	1188.75	241.925	0.203511	-2.29682	8.02e-29	2.74e-26
NM_001183102.1	1544.48	716.09	2372.87	3.31365	1.72842	1.03e-28	3.49e-26
NM_001181666.1	24673.9	11565.1	37782.8	3.26697	1.70795	1.09e-28	3.69e-26
NM_001182483.1	9798.31	14838.6	4758.05	0.320654	-1.64091	1.14e-28	3.81e-26
NM_001180063.1	6433.24	9718.19	3148.3	0.323959	-1.62612	1.99e-28	6.61e-26
NM_001180327.1	9408.98	15644.7	3173.25	0.202832	-2.30164	3.07e-28	1.02e-25
NM_001270754.1	312.636	499.921	125.351	0.250742	-1.99573	3.8e-28	1.25e-25
NM_001182942.1	39967.5	60266.2	19668.9	0.326367	-1.61543	3.83e-28	1.25e-25
NM_001182695.1	17892.9	27800.7	7985.07	0.287225	-1.79974	5.28e-28	1.71e-25
NM_001184329.1	809.404	1252.82	365.988	0.292131	-1.77531	8.3e-28	2.68e-25
NM_001182160.1	988.146	1533.41	442.884	0.288824	-1.79174	1.37e-27	4.41e-25
NM_001182607.1	5217.64	9566.91	868.378	0.0907689	-3.46166	1.38e-27	4.41e-25
NM_001184117.1	1947.85	2944.19	951.499	0.323178	-1.6296	1.53e-27	4.86e-25
NM_001179786.2	167.717	275.62	59.8132	0.217013	-2.20414	1.78e-27	5.6e-25
NM_001178289.1	629.006	975.425	282.586	0.289705	-1.78734	2.18e-27	6.85e-25
NM_001181767.3	36708.5	55042.1	18374.9	0.333834	-1.5828	2.38e-27	7.43e-25
NM_001181586.1	14419.3	26442.1	2396.48	0.0906311	-3.46385	3.58e-27	1.11e-24
NM_001180457.1	24147.5	36503.7	11791.3	0.323016	-1.63032	4.13e-27	1.27e-24
NM_001180524.3	21825.1	33294	10356.2	0.311054	-1.68476	6.41e-27	1.96e-24
NM_001184535.1	2839.01	5658.67	19.3594	0.0034212	-8.19128	6.5e-27	1.98e-24
NM_001182036.1	8924.89	13679.6	4170.22	0.304851	-1.71382	1.48e-26	4.48e-24
NM_001180837.1	5663.19	8449.64	2876.74	0.340457	-1.55446	1.54e-26	4.65e-24
NM_001181365.3	370.921	657.235	84.6082	0.128734	-2.95754	1.56e-26	4.68e-24
NM_001183077.1	14877.1	22191.5	7562.76	0.340796	-1.55302	2.63e-26	7.82e-24
NM_001183802.1	11199.5	18275.2	4123.73	0.225646	-2.14787	2.68e-26	7.93e-24
NM_001178805.1	1601.45	3074.76	128.141	0.0416752	-4.58467	3.82e-26	1.13e-23
NM_001180378.1	1473.73	2242.78	704.67	0.314194	-1.67027	4.47e-26	1.31e-23
NM_001270741.1	122.215	207.089	37.3404	0.180311	-2.47144	5.27e-26	1.54e-23
NM_001182029.1	2131.7	3190.81	1072.58	0.336146	-1.57284	6.19e-26	1.8e-23
NM_001183484.1	7871.72	11768.4	3975.02	0.337769	-1.56589	7.97e-26	2.3e-23
NM_001184015.1	3727.7	6797.54	657.868	0.0967803	-3.36914	9.35e-26	2.68e-23
NM_001181102.1	1877.4	2792.45	962.362	0.34463	-1.53688	1.47e-25	4.18e-23
NM_001181499.3	2942.99	4413.2	1472.78	0.333722	-1.58328	2.08e-25	5.9e-23
NM_001180688.3	22327.3	36671.5	7983.08	0.217692	-2.19964	2.85e-25	8.04e-23
NM_001178402.1	8783.6	13077.2	4490.02	0.343348	-1.54226	4.33e-25	1.22e-22
NM_001180685.3	2847.64	4236	1459.28	0.344494	-1.53745	5.94e-25	1.66e-22
NM_001184289.1	588.319	904.062	272.577	0.301502	-1.72976	6.28e-25	1.75e-22
NM_001181829.1	531.284	812.222	250.347	0.308224	-1.69795	7.2e-25	1.99e-22
NM_001178480.1	7631.49	11534	3728.98	0.323304	-1.62904	7.55e-25	2.08e-22
NM_001179104.1	7779.9	11669.1	3890.68	0.333417	-1.5846	7.64e-25	2.09e-22
NM_001182894.1	51051.8	76038.4	26065.2	0.342791	-1.5446	1.37e-24	3.72e-22
NM_001181941.1	672.936	1024.4	321.473	0.313815	-1.67201	1.46e-24	3.97e-22
NM_001179998.3	6639.16	9732.62	3545.7	0.364311	-1.45676	2.01e-24	5.43e-22
NM_001184085.1	1502.11	2232.19	772.032	0.345862	-1.53173	2.15e-24	5.78e-22
NM_001179976.1	829.363	1250.2	408.526	0.326769	-1.61366	2.71e-24	7.23e-22
NM_001182446.1	931.815	1414.36	449.27	0.317649	-1.6545	3e-24	7.98e-22
NM_001181665.1	4252.63	6332.14	2173.12	0.343188	-1.54293	4.68e-24	1.24e-21
NM_001180842.1	1620.88	2446.98	794.787	0.324803	-1.62236	6.34e-24	1.67e-21
NM_001180107.1	2897.45	1467.64	4327.26	2.94846	1.55996	1.21e-23	3.16e-21
NM_001182301.1	8039.64	1329.08	14750.2	11.098	3.47223	1.37e-23	3.57e-21
NM_001182192.1	76883.2	112561	41205.8	0.366076	-1.44979	1.68e-23	4.35e-21
NM_001181337.1	1756.59	881.43	2631.75	2.98578	1.57811	1.98e-23	5.12e-21
NM_001184440.1	795.079	1179.12	411.033	0.348592	-1.52039	2.66e-23	6.82e-21
NM_001182963.1	7967.35	11968	3966.65	0.331437	-1.5932	2.88e-23	7.36e-21
NM_001184014.1	341.877	563.77	119.983	0.212822	-2.23228	3.27e-23	8.32e-21
NM_001181073.2	2572.72	3800.5	1344.93	0.353883	-1.49866	3.41e-23	8.63e-21
NM_001178306.1	3750.91	5589.85	1911.97	0.342043	-1.54775	3.45e-23	8.7e-21
NM_001181738.1	3720.37	5458.45	1982.29	0.36316	-1.46132	3.59e-23	9e-21
NM_001184098.1	4693.93	8583.79	804.063	0.0936722	-3.41624	4.13e-23	1.03e-20
NM_001182092.1	911.243	1371.72	450.762	0.32861	-1.60555	4.84e-23	1.2e-20
NM_001178230.1	558.444	845.984	270.904	0.320223	-1.64285	5.42e-23	1.34e-20
NM_001182854.1	3301.69	5675.88	927.509	0.163412	-2.61341	7.9e-23	1.95e-20
NM_001180920.3	42446.5	66705.5	18187.4	0.272652	-1.87487	9.68e-23	2.37e-20
NM_001179948.1	23661.1	34492.9	12829.3	0.37194	-1.42686	9.73e-23	2.37e-20
NM_001182903.3	1442.24	734.42	2150.06	2.92757	1.5497	1.55e-22	3.76e-20
NM_001178589.1	3341.88	4889.21	1794.55	0.367043	-1.44598	2.1e-22	5.07e-20
NM_001183466.1	1272.74	462.92	2082.55	4.49873	2.16952	2.37e-22	5.7e-20
NM_001178478.3	2222.71	1176.45	3268.97	2.77867	1.47439	2.76e-22	6.62e-20
NM_001181833.1	8154.17	11903.8	4404.53	0.37001	-1.43436	3.31e-22	7.89e-20
NM_001181536.1	2024.73	3006.14	1043.32	0.347063	-1.52673	3.96e-22	9.41e-20
NM_001178797.2	2914.72	4306.4	1523.05	0.353672	-1.49952	4.07e-22	9.63e-20
NM_001184102.1	1129.78	1680.19	579.369	0.344824	-1.53607	4.59e-22	1.08e-19
NM_001183708.1	1527.14	2247.97	806.306	0.358682	-1.47922	5.66e-22	1.33e-19
NM_001183075.1	1734.91	2591.3	878.516	0.339025	-1.56054	6.31e-22	1.47e-19
NM_001179305.1	193496	40550.8	346442	8.5434	3.09481	1.06e-21	2.46e-19
NM_001182697.1	6887.7	10160.4	3615.03	0.355797	-1.49087	1.34e-21	3.09e-19
NM_001182680.1	806.404	1207.32	405.489	0.335859	-1.57407	1.36e-21	3.14e-19
NM_001178163.1	63.3795	111.386	15.3728	0.138014	-2.85711	1.5e-21	3.44e-19
NM_001183795.3	32534.2	17525.2	47543.3	2.71285	1.43981	1.51e-21	3.45e-19
NM_001180961.1	1490.85	2189.14	792.567	0.362045	-1.46576	1.58e-21	3.59e-19
NM_001183634.1	3012.29	4404.11	1620.47	0.367946	-1.44244	1.66e-21	3.77e-19
NM_001181303.3	1054.9	1541.89	567.915	0.368324	-1.44095	2.74e-21	6.18e-19
NM_001180393.1	3445.29	5045.55	1845.02	0.365673	-1.45137	3.1e-21	6.96e-19
NM_001182538.1	2390.88	3506.15	1275.6	0.363818	-1.45871	3.12e-21	6.98e-19
NM_001180340.1	7422.69	10786	4059.33	0.376351	-1.40985	4.54e-21	1.01e-18
NM_001179988.1	128.668	207.845	49.4915	0.238117	-2.07025	4.98e-21	1.1e-18
NM_001184348.1	1343.15	1943.68	742.62	0.382069	-1.3881	5.87e-21	1.3e-18
NM_001179839.3	1333.22	1941.17	725.265	0.373622	-1.42035	6.08e-21	1.34e-18
NM_001181956.1	6175.94	8994.27	3357.61	0.373306	-1.42157	6.52e-21	1.43e-18
NM_001178341.1	9136.66	13358.3	4915.07	0.367943	-1.44245	6.56e-21	1.43e-18
NM_001181909.1	1171.97	618.159	1725.77	2.79179	1.48119	7.57e-21	1.65e-18
NM_001181594.1	664.593	981.469	347.717	0.354282	-1.49703	1.12e-20	2.43e-18
NM_001180539.1	1431.71	2092.79	770.633	0.368232	-1.44131	1.33e-20	2.87e-18
NM_001179145.1	254.592	384.939	124.246	0.322769	-1.63143	1.63e-20	3.51e-18
NM_001183803.3	24906.5	42294.4	7518.61	0.177768	-2.49193	1.65e-20	3.53e-18
NM_001179341.3	294.39	139.671	449.109	3.21547	1.68503	1.91e-20	4.07e-18
NM_001178393.2	1358.54	2073.22	643.86	0.31056	-1.68706	2.1e-20	4.46e-18
NM_001182189.1	3651.92	2012.5	5291.34	2.62924	1.39464	2.18e-20	4.62e-18
NM_001181821.1	6957.82	10100.9	3814.72	0.37766	-1.40484	2.21e-20	4.65e-18
NM_001181125.1	68.9506	117.383	20.5178	0.174793	-2.51628	2.48e-20	5.2e-18
NM_001183949.1	10491.5	16269.7	4713.28	0.289697	-1.78738	2.61e-20	5.46e-18
NM_001178827.1	2581.69	3786.44	1376.93	0.363646	-1.45939	2.64e-20	5.5e-18
NM_001179673.1	425.314	632.791	217.836	0.344246	-1.53849	2.73e-20	5.66e-18
NM_001184473.1	58.9952	102.216	15.7745	0.154325	-2.69595	3.05e-20	6.29e-18
NM_001182931.3	297.497	451.985	143.009	0.316403	-1.66017	4.97e-20	1.02e-17
NM_001183561.3	12245.4	17511.4	6979.41	0.398565	-1.32711	7.22e-20	1.48e-17
NM_001179617.1	1653.34	904.545	2402.13	2.65562	1.40905	7.63e-20	1.56e-17
NM_001183242.1	2092.28	3062.63	1121.94	0.366331	-1.44878	1e-19	2.04e-17
NM_001180841.1	2248.69	3242.4	1254.97	0.387049	-1.36941	1.23e-19	2.49e-17
NM_001184290.1	124.384	199.345	49.4226	0.247925	-2.01203	1.46e-19	2.94e-17
NM_001179138.1	10474.2	14775.7	6172.78	0.417767	-1.25923	1.69e-19	3.41e-17
NM_001178551.2	5513.82	8015.63	3012.01	0.375767	-1.41209	1.8e-19	3.6e-17
NM_001179744.1	208.079	319.607	96.5514	0.302094	-1.72693	1.86e-19	3.72e-17
NM_001181306.1	1595.95	800.721	2391.19	2.98629	1.57836	1.94e-19	3.86e-17
NM_001181549.1	1072.82	1565.28	580.359	0.370769	-1.43141	2.06e-19	4.08e-17
NM_001181475.1	14648.2	20944.8	8351.64	0.398745	-1.32646	2.77e-19	5.46e-17
NM_001182610.1	8904	12748.2	5059.75	0.396897	-1.33316	3.03e-19	5.96e-17
NM_001183004.1	2057.29	1151.45	2963.13	2.5734	1.36367	3.23e-19	6.32e-17
NM_001179014.3	11382.1	16134.9	6629.38	0.410871	-1.28324	3.24e-19	6.32e-17
NM_001178205.1	609.68	895.19	324.17	0.362124	-1.46544	3.3e-19	6.42e-17
NM_001179508.1	1473.53	2175.55	771.519	0.354632	-1.49561	4.27e-19	8.28e-17
NM_001183390.1	1954.08	423.544	3484.62	8.2273	3.04042	4.43e-19	8.56e-17
NM_001181510.1	736.72	1067.32	406.125	0.380511	-1.39399	5.77e-19	1.11e-16
NM_001180126.1	1364.03	1944.49	783.569	0.402968	-1.31126	6.72e-19	1.29e-16
NM_001184157.1	1100.12	602.049	1598.18	2.65457	1.40848	7.71e-19	1.47e-16
NM_001179662.1	15180.4	21439.5	8921.26	0.416113	-1.26495	8.25e-19	1.57e-16
NM_001184471.3	420.755	619.609	221.902	0.358132	-1.48144	8.66e-19	1.64e-16
NM_001181359.3	452.616	660.419	244.814	0.370694	-1.4317	9.2e-19	1.74e-16
NM_001179650.1	368.23	180.712	555.747	3.07533	1.62074	9.32e-19	1.76e-16
NM_001184377.1	1223.41	1820.65	626.165	0.343924	-1.53984	9.77e-19	1.84e-16
NM_001181485.3	39478.1	57272.4	21683.8	0.378608	-1.40122	1.28e-18	2.39e-16
NM_001182778.1	905.199	1307.49	502.905	0.384633	-1.37845	1.84e-18	3.43e-16
NM_001178997.1	97.8115	161.701	33.9222	0.209784	-2.25303	1.92e-18	3.56e-16
NM_001180838.1	3164.61	4523.85	1805.38	0.399081	-1.32525	2.14e-18	3.97e-16
NM_001182283.1	1517.71	2255.43	779.993	0.345828	-1.53187	2.67e-18	4.93e-16
NM_001179256.1	33.9994	62.1524	5.84641	0.0940657	-3.41019	3.98e-18	7.32e-16
NM_001178452.3	552.351	287.82	816.882	2.83817	1.50496	4.16e-18	7.63e-16
NM_001180583.1	1668.46	2393.95	942.977	0.3939	-1.3441	4.97e-18	9.09e-16
NM_001182946.1	1133.12	649.397	1616.83	2.48975	1.316	6.58e-18	1.2e-15
NM_001179011.3	202.316	303.973	100.66	0.331148	-1.59445	6.68e-18	1.21e-15
NR_132250.1	542942	751173	334710	0.445583	-1.16623	1.23e-17	2.22e-15
NM_001182131.1	6766.67	3915.96	9617.37	2.45595	1.29628	1.24e-17	2.24e-15
NM_001180326.1	648.285	950.723	345.846	0.363772	-1.4589	1.46e-17	2.62e-15
NM_001183592.1	4892.28	7007.11	2777.44	0.396375	-1.33506	1.51e-17	2.71e-15
NM_001179912.1	712.2	1031.81	392.589	0.380485	-1.39409	1.57e-17	2.8e-15
NM_001183606.1	19528.9	27413.4	11644.4	0.424772	-1.23524	1.65e-17	2.93e-15
NM_001180367.1	1045.08	1496.72	593.428	0.396485	-1.33466	2.18e-17	3.86e-15
NM_001178570.3	12525.9	17626.3	7425.55	0.421276	-1.24716	2.2e-17	3.89e-15
NM_001182589.1	10256.7	14374.9	6138.51	0.427029	-1.22759	2.35e-17	4.14e-15
NM_001178964.2	11426.1	6676.98	16175.3	2.42255	1.27652	2.7e-17	4.74e-15
NM_001184684.1	97.507	153.102	41.912	0.273752	-1.86906	2.72e-17	4.76e-15
NM_001184448.1	1603.95	2269.87	938.034	0.413255	-1.2749	3.64e-17	6.36e-15
NM_001179633.1	5994.22	8406.06	3582.37	0.426166	-1.23051	4e-17	6.96e-15
NM_001180339.3	816.172	1167.83	464.515	0.397759	-1.33003	4.03e-17	6.99e-15
NM_001179032.1	1014.17	1449.4	578.942	0.399435	-1.32397	4.07e-17	7.04e-15
NM_001184257.1	46791.6	68950.1	24633	0.357258	-1.48496	4.74e-17	8.16e-15
NM_001181714.3	1450.75	2079.71	821.788	0.395145	-1.33954	4.99e-17	8.56e-15
NM_001180805.1	29766.9	41180.7	18353	0.44567	-1.16595	6.56e-17	1.12e-14
NM_001179646.1	12660	7157.09	18163	2.53776	1.34356	7.28e-17	1.24e-14
NM_001182647.1	33149.3	46019.9	20278.8	0.440654	-1.18228	8.46e-17	1.44e-14
NM_001181645.1	2803.17	1669.68	3936.67	2.35774	1.23741	9.31e-17	1.58e-14
NM_001181281.3	998.573	581.633	1415.51	2.43369	1.28314	9.72e-17	1.64e-14
NM_001180770.1	1091.24	1550.32	632.167	0.407765	-1.29419	1e-16	1.69e-14
NM_001183011.1	4547.27	6465.38	2629.16	0.406652	-1.29813	1.05e-16	1.77e-14
NM_001184104.1	198.865	301.999	95.7305	0.31699	-1.65749	1.06e-16	1.77e-14
NM_001181996.1	38553.3	15588.5	61518.2	3.94638	1.98053	1.14e-16	1.91e-14
NM_001181911.2	4239.88	5996.34	2483.42	0.414156	-1.27175	1.17e-16	1.95e-14
NM_001179781.1	17248	10177	24319.1	2.38962	1.25678	1.24e-16	2.05e-14
NM_001180012.3	4359.15	6061.23	2657.08	0.438373	-1.18977	1.39e-16	2.29e-14
NM_001179538.1	3587.95	5060.16	2115.73	0.418115	-1.25803	1.41e-16	2.33e-14
NM_001183243.3	1431.5	2045.02	817.98	0.399987	-1.32198	1.42e-16	2.33e-14
NM_001178906.3	4420.66	6606.25	2235.07	0.338327	-1.56351	2.02e-16	3.31e-14
NM_001184026.1	2892.13	1691.7	4092.56	2.41921	1.27453	2.08e-16	3.39e-14
NM_001179806.1	8480.74	11936.2	5025.3	0.421014	-1.24806	2.26e-16	3.68e-14
NM_001183340.1	189584	101236	277932	2.7454	1.45702	2.56e-16	4.16e-14
NM_001183794.1	107321	167212	47429.7	0.283649	-1.81782	2.58e-16	4.17e-14
NM_001182481.1	1151.56	1639.1	664.032	0.40512	-1.30358	2.77e-16	4.47e-14
NM_001178694.1	2398.52	3321.88	1475.17	0.444078	-1.17112	2.89e-16	4.65e-14
NM_001179551.1	430.057	617.041	243.073	0.393934	-1.34397	3.1e-16	4.97e-14
NM_001183241.1	351.405	507.882	194.928	0.383806	-1.38155	3.27e-16	5.23e-14
NM_001183820.1	9428.18	13040.2	5816.17	0.446018	-1.16483	3.31e-16	5.27e-14
NM_001182512.1	2250.38	1337.95	3162.81	2.36392	1.24118	3.69e-16	5.87e-14
NM_001180874.1	37340.6	22371.3	52309.9	2.33826	1.22544	4.44e-16	7.04e-14
NM_001180744.1	1899.78	2660.69	1138.86	0.428033	-1.22421	4.79e-16	7.57e-14
NM_001179410.3	546.117	778.32	313.913	0.403321	-1.31	5.14e-16	8.1e-14
NM_001178271.1	820.539	475.256	1165.82	2.45304	1.29457	5.9e-16	9.27e-14
NM_001182953.1	4672.08	6555.4	2788.76	0.425414	-1.23306	6.26e-16	9.81e-14
NM_001179046.3	3129.47	1631.69	4627.25	2.83586	1.50378	6.59e-16	1.03e-13
NM_001178299.1	450.959	639.524	262.394	0.410296	-1.28526	6.69e-16	1.04e-13
NM_001184291.1	1937.65	2726.37	1148.93	0.421414	-1.24669	7.15e-16	1.11e-13
NM_001180665.1	683.359	957.094	409.624	0.427987	-1.22436	7.21e-16	1.12e-13
NM_001178695.1	7687.1	4383.86	10990.3	2.507	1.32596	8.33e-16	1.29e-13
NM_001183311.1	643.995	266.726	1021.26	3.82889	1.93693	8.41e-16	1.3e-13
NM_001179115.1	12799.5	18092.3	7506.64	0.414909	-1.26913	9.79e-16	1.5e-13
NM_001179550.3	240.908	350.851	130.964	0.373277	-1.42168	9.89e-16	1.51e-13
NM_001178488.3	20645.6	28868.1	12423.1	0.430341	-1.21645	1.21e-15	1.84e-13
NM_001179314.3	19296.6	6922.31	31670.8	4.57518	2.19383	1.31e-15	1.98e-13
NM_001181224.1	1037.01	613.789	1460.23	2.37904	1.25038	1.31e-15	1.98e-13
NM_001183038.1	2223.2	3078.53	1367.86	0.444323	-1.17032	1.31e-15	1.98e-13
NM_001182280.3	1575.64	2205.29	945.995	0.428967	-1.22106	1.33e-15	2.02e-13
NM_001178902.1	1105.69	195.636	2015.74	10.3035	3.36507	1.37e-15	2.06e-13
NM_001181334.3	3575.27	5021.12	2129.42	0.424094	-1.23755	1.37e-15	2.06e-13
NM_001181701.1	693.19	403.96	982.42	2.43197	1.28213	1.39e-15	2.09e-13
NM_001184340.1	1478.96	2180.05	777.86	0.356808	-1.48678	1.61e-15	2.41e-13
NM_001180395.3	1361.37	805.144	1917.61	2.38169	1.25199	1.8e-15	2.68e-13
NM_001184036.1	5848.58	8181.37	3515.78	0.42973	-1.2185	2.02e-15	3e-13
NM_001179310.1	14664.7	8883.22	20446.2	2.30167	1.20268	2.11e-15	3.12e-13
NM_001183520.1	1482.09	865.044	2099.14	2.42663	1.27896	2.18e-15	3.22e-13
NM_001184120.1	5111.46	7042.81	3180.1	0.451538	-1.14708	2.19e-15	3.23e-13
NM_001182376.1	1712.67	1047.96	2377.37	2.26857	1.18179	2.67e-15	3.92e-13
NM_001180854.3	257.435	370.737	144.132	0.38877	-1.36301	2.99e-15	4.37e-13
NM_001179737.1	6322.23	8884.73	3759.74	0.423168	-1.2407	3.37e-15	4.93e-13
NM_001178390.1	1282.27	765.626	1798.91	2.34959	1.23241	3.67e-15	5.35e-13
NM_001178395.1	776.485	1138.12	414.853	0.364508	-1.45598	3.72e-15	5.41e-13
NM_001179275.1	631.61	371.233	891.988	2.40277	1.2647	3.81e-15	5.52e-13
NM_001182067.1	19524.8	11837.1	27212.4	2.2989	1.20094	3.86e-15	5.57e-13
NM_001183307.1	3249.54	5121.93	1377.16	0.268875	-1.89499	4.03e-15	5.8e-13
NM_001180254.1	2932.8	4219.05	1646.55	0.390266	-1.35747	4.82e-15	6.93e-13
NM_001183319.1	1938.94	1171.45	2706.44	2.31032	1.2081	4.84e-15	6.94e-13
NM_001180651.1	53.0176	94.4168	11.6184	0.123054	-3.02263	5.29e-15	7.57e-13
NM_001178987.1	1090.37	1563.64	617.098	0.394656	-1.34133	5.78e-15	8.24e-13
NM_001184124.1	712.841	1016.06	409.627	0.403154	-1.3106	6.79e-15	9.66e-13
NM_001181481.1	2527.23	3504.63	1549.83	0.442223	-1.17716	7.15e-15	1.01e-12
NM_001181108.1	692.644	399.658	985.629	2.46618	1.30228	7.74e-15	1.1e-12
NM_001181924.1	125.436	192.124	58.7471	0.305776	-1.70945	8.09e-15	1.14e-12
NM_001180282.1	2686.99	3794.8	1579.17	0.416142	-1.26485	8.21e-15	1.16e-12
NM_001184242.1	20536.9	8857.09	32216.7	3.63739	1.8629	8.47e-15	1.19e-12
NM_001178917.3	7326.53	10012.6	4640.49	0.463467	-1.10946	8.54e-15	1.2e-12
NM_001179226.1	9287.13	13086.9	5487.4	0.419306	-1.25392	8.88e-15	1.24e-12
NM_001184457.1	1396.09	1921.73	870.446	0.452949	-1.14258	9.64e-15	1.34e-12
NM_001182614.1	1734.92	2415.55	1054.29	0.436459	-1.19608	1.03e-14	1.43e-12
NM_001183838.1	980.833	1354.86	606.807	0.447875	-1.15883	1.25e-14	1.73e-12
NM_001183401.1	1388.76	1914.86	862.65	0.450502	-1.15039	1.5e-14	2.08e-12
NM_001181995.1	1837.14	945.033	2729.25	2.88799	1.53007	1.99e-14	2.74e-12
NM_001179532.3	2637.25	1631.36	3643.15	2.2332	1.15911	2.13e-14	2.93e-12
NM_001179693.1	4676.35	2878.45	6474.24	2.24921	1.16942	2.31e-14	3.17e-12
NM_001179993.3	3631.19	2306.86	4955.52	2.14817	1.10311	2.61e-14	3.57e-12
NM_001184510.3	416.365	589.146	243.585	0.413454	-1.2742	2.97e-14	4.05e-12
NM_001179176.1	694.131	420.074	968.188	2.3048	1.20464	3.06e-14	4.16e-12
NM_001183238.1	1414.85	868.831	1960.86	2.25689	1.17434	3.1e-14	4.2e-12
NM_001178617.1	1032.65	1425.69	639.598	0.448623	-1.15643	3.1e-14	4.2e-12
NM_001180564.1	5976.19	9109.18	2843.19	0.312124	-1.67981	3.49e-14	4.71e-12
NM_001178282.1	3061.54	4159.36	1963.73	0.472123	-1.08276	4.01e-14	5.41e-12
NM_001184215.1	3065.23	1766.8	4363.67	2.46982	1.30441	4.02e-14	5.41e-12
NM_001180137.1	7451.74	10116.2	4787.29	0.473231	-1.07938	4.05e-14	5.43e-12
NM_001183213.1	3057.01	4125.34	1988.69	0.482065	-1.0527	4.09e-14	5.47e-12
NM_001183736.3	5687.73	7833.39	3542.08	0.452178	-1.14504	4.74e-14	6.33e-12
NM_001181931.1	575987	158719	993254	6.25794	2.64569	5.49e-14	7.31e-12
NM_001179278.1	1669.84	2261.23	1078.45	0.476932	-1.06814	7.87e-14	1.05e-11
NM_001182773.1	15422.5	9855.08	20989.9	2.12986	1.09076	7.92e-14	1.05e-11
NM_001183072.1	921.362	560.221	1282.5	2.28928	1.19489	8.16e-14	1.08e-11
NM_001179420.1	2862.52	3935.89	1789.16	0.454575	-1.13741	8.64e-14	1.14e-11
NM_001184670.1	204.436	298.834	110.038	0.368224	-1.44134	9.19e-14	1.21e-11
NM_001180639.1	1763.98	1106.58	2421.39	2.18818	1.12973	9.55e-14	1.25e-11
NM_001184455.1	281.731	152.291	411.171	2.6999	1.43291	9.66e-14	1.26e-11
NM_001184195.1	1713.08	2318.9	1107.25	0.47749	-1.06646	1.02e-13	1.33e-11
NM_001182388.1	875.661	1210.46	540.86	0.446821	-1.16223	1.04e-13	1.35e-11
NM_001181782.3	1542.57	951.08	2134.05	2.24382	1.16596	1.05e-13	1.36e-11
NM_001182055.1	3336.31	4552.23	2120.4	0.465793	-1.10224	1.18e-13	1.53e-11
NM_001184237.1	2065.56	2837.18	1293.95	0.456069	-1.13267	1.2e-13	1.56e-11
NM_001181876.1	534.094	757.262	310.926	0.410592	-1.28422	1.26e-13	1.62e-11
NM_001183514.1	2073.37	2848.52	1298.21	0.455747	-1.13369	1.3e-13	1.68e-11
NM_001183918.1	1585.8	2185.5	986.106	0.451205	-1.14815	1.5e-13	1.93e-11
NM_001181408.1	34637.4	46510.9	22763.9	0.489432	-1.03082	1.54e-13	1.97e-11
NM_001183828.1	2719.53	759.703	4679.35	6.15945	2.6228	1.57e-13	2.01e-11
NM_001184180.1	1809.68	2500.14	1119.21	0.447659	-1.15953	1.6e-13	2.03e-11
NM_001181626.1	697.084	426.821	967.347	2.2664	1.1804	1.67e-13	2.13e-11
NM_001178600.3	673.809	407.236	940.382	2.30918	1.20738	1.77e-13	2.24e-11
NM_001182112.1	3008.74	1923.38	4094.1	2.1286	1.0899	1.79e-13	2.26e-11
NM_001179913.1	2420.19	3337.94	1502.45	0.450113	-1.15164	1.87e-13	2.36e-11
NM_001181599.1	2369.79	3226.77	1512.8	0.468828	-1.09287	2.26e-13	2.84e-11
NM_001184446.3	1810.59	2665.31	955.866	0.358632	-1.47942	2.34e-13	2.94e-11
NM_001181314.3	9223.21	5621.93	12824.5	2.28116	1.18977	2.36e-13	2.96e-11
NM_001181651.1	409.549	575.867	243.231	0.422374	-1.24341	2.4e-13	3e-11
NM_001179930.1	13500.6	18593.5	8407.77	0.452188	-1.145	2.52e-13	3.14e-11
NM_001179253.1	1517.12	958.64	2075.59	2.16514	1.11446	2.58e-13	3.22e-11
NM_001183377.1	10332.7	6638.05	14027.4	2.11318	1.07942	2.7e-13	3.35e-11
NM_001181618.1	919.202	1269.78	568.627	0.447816	-1.15902	2.86e-13	3.54e-11
NM_001183403.1	1069.05	668.515	1469.58	2.19827	1.13637	2.9e-13	3.58e-11
NM_001183673.1	7985.87	5098.34	10873.4	2.13273	1.0927	2.96e-13	3.65e-11
NM_001179712.1	6757.75	9190.24	4325.25	0.470635	-1.08732	3.41e-13	4.2e-11
NM_001182876.1	21207.7	28365.9	14049.6	0.495297	-1.01363	3.54e-13	4.35e-11
NM_001180722.4	861.987	533.538	1190.44	2.23121	1.15783	4.08e-13	5e-11
NM_001180624.3	1521.54	2081.66	961.407	0.461845	-1.11452	4.33e-13	5.29e-11
NM_001183415.1	88.5122	136.265	40.7589	0.299114	-1.74123	4.84e-13	5.91e-11
NM_001180229.1	669.243	938.367	400.119	0.426399	-1.22972	4.9e-13	5.97e-11
NM_001181950.1	495.252	300.148	690.356	2.30005	1.20167	4.98e-13	6.04e-11
NM_001179370.3	565.715	340.082	791.349	2.32693	1.21843	5.21e-13	6.31e-11
NM_001183335.1	36535.7	49311.9	23759.6	0.481824	-1.05342	5.56e-13	6.72e-11
NM_001178535.1	2397.94	1331.57	3464.31	2.60167	1.37944	5.69e-13	6.86e-11
NM_001183214.3	788.48	1066.64	510.321	0.478437	-1.0636	5.84e-13	7.02e-11
NM_001182234.1	4636.15	6342.02	2930.27	0.462041	-1.11391	6.01e-13	7.22e-11
NM_001181512.1	9510.21	14174.6	4845.83	0.341867	-1.54849	6.07e-13	7.27e-11
NM_001181813.1	620.566	869.218	371.913	0.427871	-1.22475	6.16e-13	7.36e-11
NM_001179672.1	1678.61	1014.04	2343.19	2.31075	1.20836	6.9e-13	8.23e-11
NM_001181807.4	1275.28	1756.26	794.286	0.452259	-1.14478	7.05e-13	8.39e-11
NM_001183927.1	1366.71	1898.68	834.747	0.439647	-1.18558	7.41e-13	8.8e-11
NM_001179694.1	2271.75	1443.49	3100.01	2.14758	1.10271	8.21e-13	9.73e-11
NM_001184214.1	9953.64	13609.6	6297.67	0.462738	-1.11173	8.52e-13	1.01e-10
NM_001183078.1	2693.44	3660.6	1726.28	0.471585	-1.08441	9.59e-13	1.13e-10
NM_001179361.1	681.065	368.875	993.255	2.69266	1.42903	1.1e-12	1.3e-10
NM_001178895.1	3325.81	4474.39	2177.23	0.486597	-1.0392	1.19e-12	1.39e-10
NM_001184108.1	1559.86	2116.88	1002.83	0.473731	-1.07786	1.19e-12	1.39e-10
NM_001180530.1	1700.4	968.487	2432.32	2.51146	1.32853	1.2e-12	1.4e-10
NM_001181368.3	946.607	1289.42	603.798	0.468272	-1.09458	1.28e-12	1.49e-10
NM_001179815.3	895.275	556.65	1233.9	2.21665	1.14838	1.28e-12	1.49e-10
NM_001180294.1	7005.54	9525.65	4485.42	0.470878	-1.08657	1.29e-12	1.5e-10
NM_001179347.3	494.403	194.363	794.444	4.08742	2.03119	1.32e-12	1.53e-10
NM_001179718.1	166336	80231.6	252440	3.14639	1.6537	1.33e-12	1.54e-10
NM_001181164.1	966.885	113.234	1820.54	16.0776	4.00698	1.52e-12	1.76e-10
NM_001179720.1	1039.52	659.703	1419.34	2.15148	1.10533	1.56e-12	1.8e-10
NM_001181832.1	1285.89	751.899	1819.88	2.42038	1.27523	1.6e-12	1.83e-10
NM_001184336.1	692.133	942.868	441.398	0.468144	-1.09497	1.68e-12	1.93e-10
NM_001183204.1	947.006	542.698	1351.31	2.48999	1.31614	1.93e-12	2.21e-10
NM_001178872.1	280.716	390.547	170.886	0.437555	-1.19246	2.05e-12	2.34e-10
NM_001178804.1	1015.2	1359.24	671.167	0.49378	-1.01806	2.15e-12	2.45e-10
NM_001179558.3	2729.6	3677.26	1781.94	0.484582	-1.04519	2.24e-12	2.55e-10
NM_001179193.1	2476.56	1589.46	3363.67	2.11624	1.0815	2.28e-12	2.59e-10
NM_001182342.1	20616.2	27794.3	13438	0.48348	-1.04847	2.3e-12	2.6e-10
NM_001179836.3	5163.73	6948.51	3378.94	0.486283	-1.04013	2.47e-12	2.79e-10
NM_001182701.1	2187.49	1321.64	3053.33	2.31025	1.20805	2.56e-12	2.89e-10
NM_001179754.1	1464.72	2058.33	871.108	0.42321	-1.24055	2.76e-12	3.1e-10
NM_001178676.1	2410.31	1566.34	3254.28	2.07764	1.05494	3.03e-12	3.4e-10
NM_001179455.1	8595.9	11755.7	5436.11	0.462424	-1.11271	3.11e-12	3.49e-10
NM_001184221.1	19460.4	26156.2	12764.5	0.488011	-1.03502	3.45e-12	3.86e-10
NM_001183605.3	397.467	548.933	246.001	0.448144	-1.15797	3.5e-12	3.91e-10
NM_001178850.1	139.825	201.821	77.83	0.38564	-1.37467	3.54e-12	3.94e-10
NM_001179895.3	157.625	230.62	84.6295	0.366965	-1.44629	3.87e-12	4.3e-10
NM_001180454.3	1534.63	1016.45	2052.8	2.01957	1.01405	4.34e-12	4.81e-10
NM_001180531.1	874.677	1202.37	546.984	0.454922	-1.13631	4.41e-12	4.89e-10
NM_001178598.1	122.52	180.457	64.5823	0.357882	-1.48244	4.52e-12	5e-10
NM_001181493.3	4210.94	2765.67	5656.2	2.04515	1.03221	4.61e-12	5.08e-10
NM_001182379.1	915.327	581.325	1249.33	2.14911	1.10374	5.01e-12	5.52e-10
NM_001180397.1	4117.22	2406.03	5828.41	2.42241	1.27645	5.72e-12	6.28e-10
NM_001179077.1	123.532	183.862	63.2025	0.343749	-1.54057	6.31e-12	6.91e-10
NM_001182998.1	15252.6	20492.7	10012.6	0.488594	-1.03329	6.44e-12	7.04e-10
NM_001182591.1	2058.38	1359.02	2757.74	2.02921	1.02092	6.56e-12	7.16e-10
NM_001184542.1	30.298	53.3581	7.23795	0.135649	-2.88205	7.5e-12	8.17e-10
NM_001183883.1	888.989	576.557	1201.42	2.08379	1.05921	7.74e-12	8.41e-10
NM_001184037.1	791.562	1308.42	274.706	0.209952	-2.25187	7.87e-12	8.54e-10
NM_001183872.1	7941.65	5339.75	10543.6	1.97454	0.981516	8.25e-12	8.93e-10
NM_001181721.1	442.412	269.881	614.943	2.27857	1.18813	8.84e-12	9.55e-10
NM_001180433.3	718.143	981.314	454.972	0.463635	-1.10894	8.9e-12	9.59e-10
NM_001182436.1	473.689	291.584	655.794	2.24907	1.16933	9.67e-12	1.04e-09
NM_001180352.1	3893.19	2204.99	5581.39	2.53125	1.33985	9.92e-12	1.07e-09
NM_001184022.1	2024.46	1337.72	2711.21	2.02674	1.01916	1.08e-11	1.15e-09
NM_001183355.1	396.138	536.067	256.209	0.477943	-1.06509	1.09e-11	1.17e-09
NM_001179824.1	75.1962	115.073	35.3197	0.306933	-1.704	1.19e-11	1.27e-09
NM_001178586.1	3088.99	999.606	5178.37	5.18041	2.37307	1.27e-11	1.35e-09
NM_001178242.1	6383.67	3722.39	9044.94	2.42988	1.28088	1.29e-11	1.37e-09
NM_001178523.1	725.305	471.587	979.022	2.07601	1.05382	1.4e-11	1.48e-09
NM_001182073.1	1330.94	856.974	1804.91	2.10614	1.0746	1.41e-11	1.49e-09
NM_001181974.1	10081.9	13457.4	6706.5	0.498351	-1.00477	1.44e-11	1.53e-09
NM_001178645.3	3565.84	5190.61	1941.07	0.373958	-1.41905	1.48e-11	1.56e-09
NM_001179761.1	6904.87	9191.42	4618.33	0.502461	-0.992917	1.49e-11	1.56e-09
NM_001182172.1	1199.3	773.393	1625.21	2.1014	1.07135	1.51e-11	1.58e-09
NM_001178702.1	106.26	155.049	57.4719	0.370669	-1.4318	1.66e-11	1.74e-09
NM_001183539.1	3312.62	4406.91	2218.33	0.503376	-0.990291	1.88e-11	1.97e-09
NM_001178162.2	15466.9	20784.2	10149.7	0.488338	-1.03405	2.07e-11	2.16e-09
NM_001180041.1	142.615	205.973	79.2579	0.384798	-1.37783	2.34e-11	2.44e-09
NM_001178940.1	4347.62	2886.94	5808.29	2.01192	1.00857	2.41e-11	2.51e-09
NM_001182111.1	2183.94	1490.64	2877.24	1.9302	0.948749	2.53e-11	2.63e-09
NM_001178588.3	343.244	475.59	210.899	0.443447	-1.17317	2.54e-11	2.63e-09
NM_001181692.1	310.622	422.079	199.165	0.471866	-1.08355	2.91e-11	3.01e-09
NM_001184252.1	4056.69	5430.37	2683	0.494072	-1.01721	2.96e-11	3.06e-09
NM_001179514.1	820.239	1123.01	517.473	0.460793	-1.11781	3.04e-11	3.13e-09
NM_001178717.1	8660.5	11431.6	5889.42	0.515189	-0.956826	3.24e-11	3.33e-09
NM_001181652.1	52.5744	82.8054	22.3434	0.269831	-1.88987	3.5e-11	3.6e-09
NM_001178855.3	7470.73	2439.37	12502.1	5.12512	2.35759	3.77e-11	3.86e-09
NM_001183649.3	26504.3	35184.5	17824.2	0.506592	-0.981103	4.04e-11	4.13e-09
NM_001181683.1	1559.1	2052.61	1065.6	0.519145	-0.945791	4.08e-11	4.17e-09
NM_001179017.1	885.786	580.437	1191.14	2.05214	1.03713	4.09e-11	4.17e-09
NM_001180358.1	60120.3	35925.2	84315.4	2.34697	1.2308	4.22e-11	4.29e-09
NM_001179394.3	1653.69	1085.31	2222.07	2.0474	1.03379	4.22e-11	4.29e-09
NM_001180468.1	1729.38	1129.94	2328.82	2.06101	1.04335	4.3e-11	4.36e-09
NM_001181436.3	9755.48	6485.84	13025.1	2.00824	1.00593	4.67e-11	4.72e-09
NM_001179415.3	1145.55	1519.38	771.73	0.507926	-0.977311	4.75e-11	4.8e-09
NM_001179722.1	2963.52	1757.94	4169.11	2.37159	1.24586	4.85e-11	4.89e-09
NM_001182245.1	1052.19	1403.6	700.78	0.499271	-1.0021	5.03e-11	5.06e-09
NM_001178693.1	171.583	246.194	96.9708	0.393879	-1.34417	5.41e-11	5.44e-09
NM_001183314.1	6827.74	4477.42	9178.05	2.04985	1.03552	5.56e-11	5.57e-09
NM_001181472.1	118.315	169.338	67.2932	0.397391	-1.33137	5.71e-11	5.71e-09
NM_001178592.3	512.58	193.659	831.501	4.29363	2.1022	5.93e-11	5.92e-09
NM_001184062.1	2184.06	2962.9	1405.22	0.474273	-1.07621	5.99e-11	5.97e-09
NM_001184687.1	120.603	45.1532	196.052	4.34192	2.11833	6.39e-11	6.36e-09
NM_001182651.1	4562.78	3051.97	6073.59	1.99006	0.992809	6.55e-11	6.49e-09
NM_001182634.1	621.715	843.309	400.122	0.474467	-1.07562	6.55e-11	6.49e-09
NM_001178532.3	367.085	234.276	499.894	2.13378	1.09341	6.83e-11	6.76e-09
NM_001181160.1	1193.58	1585.12	802.034	0.505975	-0.982861	7.65e-11	7.56e-09
NM_001180451.3	2653.11	1289.31	4016.92	3.11556	1.63949	7.82e-11	7.71e-09
NM_001179517.1	12572.9	16455.5	8690.4	0.528115	-0.921075	8.57e-11	8.43e-09
NM_001179923.1	1889.61	2484.78	1294.45	0.520953	-0.940774	8.68e-11	8.52e-09
NM_001183334.1	542.187	351.597	732.778	2.08414	1.05945	9.01e-11	8.83e-09
NM_001178503.1	926.551	604.406	1248.7	2.06599	1.04683	9.26e-11	9.07e-09
NM_001182751.1	496.484	662.4	330.569	0.499047	-1.00275	9.44e-11	9.22e-09
NM_001182344.1	370.202	500.109	240.295	0.480486	-1.05743	9.55e-11	9.32e-09
NM_001183653.3	4335.42	2621.76	6049.08	2.30726	1.20618	9.81e-11	9.55e-09
NM_001182811.1	8528.5	11312.8	5744.15	0.507754	-0.977798	1.01e-10	9.78e-09
NM_001180098.1	981.159	351.825	1610.49	4.57755	2.19457	1.01e-10	9.83e-09
NM_001182181.1	15105.2	8667.67	21542.7	2.48541	1.31348	1.07e-10	1.04e-08
NM_001183171.1	34.9792	55.5489	14.4095	0.259402	-1.94674	1.13e-10	1.09e-08
NM_001180419.1	3237.25	4301.24	2173.26	0.505265	-0.984888	1.15e-10	1.11e-08
NM_001179870.3	3193.65	4189.6	2197.71	0.524563	-0.930813	1.26e-10	1.21e-08
NM_001180871.1	16082.2	21465.3	10699	0.498431	-1.00453	1.27e-10	1.22e-08
NM_001179940.2	4014.8	1628.56	6401.03	3.93048	1.9747	1.29e-10	1.24e-08
NM_001183143.1	4074.05	5399.32	2748.78	0.509098	-0.973986	1.34e-10	1.28e-08
NM_001180813.2	9662.96	12797.4	6528.55	0.510148	-0.971012	1.45e-10	1.39e-08
NM_001181159.1	637.988	847.304	428.672	0.505924	-0.983006	1.46e-10	1.4e-08
NM_001182752.1	148.618	214.24	82.9973	0.387404	-1.36809	1.54e-10	1.47e-08
NM_001183646.1	6363.36	8411.59	4315.13	0.512999	-0.962973	1.56e-10	1.48e-08
NM_001183748.1	4590.11	6174.54	3005.69	0.486788	-1.03864	1.63e-10	1.55e-08
NM_001179329.1	1551.42	2050.87	1051.98	0.512942	-0.963131	1.66e-10	1.57e-08
NM_001183018.1	4967.09	6575.38	3358.8	0.510814	-0.96913	1.66e-10	1.57e-08
NM_001180399.3	6885.5	4098.54	9672.45	2.35997	1.23877	1.7e-10	1.61e-08
NM_001178725.1	205361	134433	276288	2.05521	1.03928	1.74e-10	1.64e-08
NM_001180921.2	5668.65	7514.64	3822.66	0.508695	-0.975126	1.81e-10	1.7e-08
NM_001182180.1	1286.61	856.444	1716.78	2.00455	1.00328	1.92e-10	1.81e-08
NM_001183850.1	1531.6	2060	1003.21	0.486993	-1.03803	2e-10	1.87e-08
NM_001179626.1	354265	188414	520115	2.76049	1.46492	2.04e-10	1.91e-08
NM_001182814.1	10543.9	13967.6	7120.08	0.509756	-0.972122	2.05e-10	1.91e-08
NM_001180518.3	671.904	358.019	985.79	2.75346	1.46124	2.43e-10	2.27e-08
NM_001179776.1	3880.56	2640.11	5121.01	1.9397	0.955832	2.51e-10	2.33e-08
NM_001184254.1	1044.97	708.12	1381.82	1.95139	0.964504	2.6e-10	2.42e-08
NM_001184327.3	75.9758	115.388	36.5641	0.316881	-1.65799	2.67e-10	2.48e-08
NM_001182888.1	4498.17	3054.28	5942.07	1.94549	0.960135	2.68e-10	2.48e-08
NM_001180450.3	3143.46	2154.94	4131.98	1.91744	0.939182	2.83e-10	2.62e-08
NM_001179339.3	13355.6	6929.41	19781.8	2.85476	1.51337	2.87e-10	2.65e-08
NM_001184679.1	464.005	623.019	304.99	0.489536	-1.03051	3e-10	2.76e-08
NM_001178723.1	9248.91	16165.9	2331.88	0.144246	-2.79339	3.04e-10	2.8e-08
NM_001183358.1	640.987	421.898	860.076	2.03859	1.02757	3.29e-10	3.02e-08
NM_001179669.1	7624.33	10058.9	5189.76	0.515937	-0.954733	3.42e-10	3.14e-08
NM_001178610.3	978.329	1293.12	663.539	0.513131	-0.962601	3.52e-10	3.22e-08
NM_001179727.1	1562.44	2057.54	1067.34	0.518746	-0.9469	3.52e-10	3.22e-08
NM_001179263.1	2479.96	1654.44	3305.47	1.99794	0.998512	3.62e-10	3.3e-08
NM_001183069.1	2790.29	1896.93	3683.65	1.9419	0.957469	3.71e-10	3.38e-08
NM_001182072.1	6589.05	3599.54	9578.56	2.66105	1.412	3.83e-10	3.48e-08
NM_001183611.3	467.438	631.562	303.313	0.480259	-1.05812	3.96e-10	3.59e-08
NM_001178826.1	28191.5	37222.8	19160.2	0.514743	-0.958076	4.14e-10	3.75e-08
NM_001179459.1	1183.6	810.48	1556.73	1.92075	0.941668	4.19e-10	3.79e-08
NM_001178183.1	396255	132802	659708	4.96759	2.31255	4.25e-10	3.84e-08
NM_001183247.4	1847.16	2436.73	1257.6	0.5161	-0.954276	4.34e-10	3.91e-08
NM_001180689.1	10456.2	7318.69	13593.6	1.85738	0.893271	4.4e-10	3.96e-08
NM_001181859.1	27359.2	35720.5	18997.9	0.531847	-0.910916	4.59e-10	4.12e-08
NM_001179020.1	2298.39	1554.29	3042.48	1.95748	0.968996	4.64e-10	4.16e-08
NM_001181660.1	1299.94	859.583	1740.29	2.02457	1.01762	4.79e-10	4.28e-08
NM_001179908.1	20.2402	35.0753	5.40512	0.154101	-2.69806	4.79e-10	4.28e-08
NM_001178894.1	8954.2	6071.26	11837.1	1.9497	0.963254	4.82e-10	4.3e-08
NM_001180366.1	845.384	1134.54	556.226	0.490265	-1.02837	4.93e-10	4.4e-08
NM_001178678.1	1317.27	1696.36	938.185	0.553058	-0.854497	5.5e-10	4.89e-08
NM_001178519.3	1671.45	1142.46	2200.43	1.92604	0.945638	5.56e-10	4.94e-08
NM_001181727.1	869.275	497.766	1240.78	2.4927	1.31771	5.62e-10	4.98e-08
NM_001184310.1	943.54	567.043	1320.04	2.32793	1.21905	5.72e-10	5.06e-08
NM_001182040.1	30524	39466.4	21581.5	0.546832	-0.870829	5.71e-10	5.06e-08
NM_001182972.3	10405.9	13599	7212.84	0.530394	-0.914863	5.85e-10	5.16e-08
NM_001180985.1	7009.84	3895.93	10123.8	2.59855	1.37771	5.98e-10	5.27e-08
NM_001179405.1	4161.29	5491.14	2831.44	0.515638	-0.955568	6.31e-10	5.55e-08
NM_001183913.1	680.216	890.014	470.419	0.528552	-0.919883	6.38e-10	5.6e-08
NM_001182721.1	1924.22	1291.15	2557.29	1.98063	0.985961	6.41e-10	5.62e-08
NM_001182487.1	5318.52	3636.51	7000.54	1.92507	0.944911	6.49e-10	5.68e-08
NM_001181239.3	1364.84	1845.41	884.259	0.479166	-1.0614	6.53e-10	5.7e-08
NM_001183865.1	623.865	368.739	878.991	2.38378	1.25325	6.55e-10	5.72e-08
NM_001184080.1	2485.73	1401.69	3569.77	2.54676	1.34866	6.83e-10	5.95e-08
NM_001180711.1	344.381	466.283	222.479	0.477133	-1.06754	6.87e-10	5.97e-08
NM_001182801.1	544.375	733.053	355.697	0.485227	-1.04327	7.19e-10	6.24e-08
NM_001178278.1	1740.19	2278.28	1202.1	0.527633	-0.922393	7.23e-10	6.27e-08
NM_001184511.1	678.78	896.609	460.951	0.514105	-0.959865	7.7e-10	6.65e-08
NM_001183577.1	2165.68	2843.89	1487.48	0.523045	-0.934993	7.69e-10	6.65e-08
NM_001181839.1	10855.2	14298.8	7411.71	0.518346	-0.948012	7.8e-10	6.73e-08
NM_001178856.1	854.544	1141.88	567.206	0.49673	-1.00947	8.06e-10	6.95e-08
NM_001179631.2	7679.7	9980.12	5379.27	0.538999	-0.891647	8.44e-10	7.26e-08
NM_001182728.1	1906.61	1278.63	2534.6	1.98227	0.987157	8.6e-10	7.38e-08
NM_001181157.3	2292.45	2994.68	1590.22	0.531017	-0.91317	8.89e-10	7.62e-08
NM_001183566.3	4818.31	6345.47	3291.14	0.51866	-0.94714	9.34e-10	7.98e-08
NM_001179344.1	145.104	204.886	85.3218	0.416436	-1.26383	9.33e-10	7.98e-08
NM_001184106.1	1128.48	768.673	1488.28	1.93617	0.953202	9.4e-10	8.01e-08
NM_001179816.1	1392.68	937.104	1848.25	1.9723	0.97988	9.39e-10	8.01e-08
NM_001178533.3	1509	1986.01	1031.99	0.519629	-0.944445	9.55e-10	8.12e-08
NM_001178243.1	3544.9	2331.64	4758.16	2.04069	1.02906	9.6e-10	8.15e-08
NM_001181295.1	1750.04	1213.88	2286.2	1.88338	0.913323	9.64e-10	8.17e-08
NM_001180170.1	1434.73	971.913	1897.54	1.95238	0.965231	9.87e-10	8.35e-08
NM_001178417.1	17627.4	23328	11926.7	0.511263	-0.967862	1.02e-09	8.62e-08
NM_001178209.1	3556.33	2477.37	4635.29	1.87105	0.903852	1.02e-09	8.62e-08
NM_001181761.4	8168.83	10504.7	5832.96	0.555271	-0.848735	1.04e-09	8.75e-08
NM_001183924.1	6034.45	7779.15	4289.74	0.551441	-0.85872	1.09e-09	9.2e-08
NM_001180966.1	1236.61	852.311	1620.91	1.90178	0.927353	1.11e-09	9.29e-08
NM_001183261.1	1262.73	841.461	1683.99	2.00127	1.00092	1.11e-09	9.32e-08
NM_001181742.3	1928.66	2501.61	1355.71	0.541937	-0.883803	1.12e-09	9.36e-08
NM_001180005.2	13586.8	17737.2	9436.3	0.532006	-0.910486	1.17e-09	9.77e-08
NM_001181788.1	2839.09	3731.58	1946.61	0.521658	-0.938823	1.17e-09	9.77e-08
NM_001184210.1	3684.64	2273.12	5096.15	2.24192	1.16473	1.17e-09	9.77e-08
NM_001179674.1	903.741	630.029	1177.45	1.86889	0.902179	1.28e-09	1.06e-07
NM_001178201.2	566.143	379.439	752.847	1.9841	0.988487	1.32e-09	1.1e-07
NM_001181855.1	1127.65	762.027	1493.27	1.9596	0.970558	1.44e-09	1.19e-07
NM_001178262.1	17206.4	22137.2	12275.5	0.554521	-0.850686	1.46e-09	1.2e-07
NM_001184158.1	1136.06	1501.8	770.328	0.512936	-0.963148	1.46e-09	1.2e-07
NM_001180905.1	5517.98	7150.31	3885.65	0.543425	-0.879848	1.55e-09	1.28e-07
NM_001184001.1	14.7151	26.7342	2.69602	0.100845	-3.30978	1.57e-09	1.29e-07
NM_001182080.1	1457.9	1901.26	1014.55	0.533617	-0.906123	1.62e-09	1.34e-07
NM_001178357.1	1170.43	789.544	1551.32	1.96484	0.974409	1.66e-09	1.37e-07
NM_001180819.3	779.599	1008.94	550.261	0.545386	-0.87465	1.7e-09	1.4e-07
NM_001182155.1	1173.96	799.44	1548.49	1.93697	0.9538	1.76e-09	1.44e-07
NM_001182602.1	4903.75	2549.85	7257.64	2.8463	1.50909	1.87e-09	1.53e-07
NM_001181733.3	4479.15	3064.53	5893.78	1.92323	0.943529	1.87e-09	1.53e-07
NM_001180056.2	147.695	208.257	87.1327	0.41839	-1.25708	1.94e-09	1.59e-07
NM_001184477.3	837.77	1078.43	597.105	0.553678	-0.852882	2.05e-09	1.67e-07
NM_001178309.1	1931.86	1336.09	2527.63	1.89181	0.919765	2.1e-09	1.7e-07
NM_001181538.1	843.485	1100.27	586.704	0.533238	-0.907148	2.17e-09	1.76e-07
NM_001182636.1	2576.19	3495.28	1657.1	0.474096	-1.07675	2.17e-09	1.76e-07
NM_001178690.1	11681.8	8123.12	15240.5	1.87618	0.907802	2.21e-09	1.79e-07
NM_001180982.3	1576.81	2075.64	1077.98	0.51935	-0.945221	2.29e-09	1.85e-07
NM_001182593.1	2040.73	1350.56	2730.9	2.02204	1.01581	2.48e-09	2e-07
NM_001180385.3	96021.9	129547	62496.9	0.482428	-1.05162	2.6e-09	2.1e-07
NM_001178751.1	4652.94	6077.74	3228.14	0.531141	-0.912833	2.73e-09	2.19e-07
NM_001178757.1	740.398	473.1	1007.7	2.12999	1.09085	2.78e-09	2.23e-07
NM_001180720.3	827.911	508.145	1147.68	2.25856	1.1754	2.85e-09	2.28e-07
NM_001184284.1	1810.54	1122.88	2498.21	2.22483	1.15369	2.87e-09	2.3e-07
NM_001182051.1	430.96	580.612	281.308	0.484504	-1.04542	2.91e-09	2.33e-07
NM_001183190.3	5607.86	3929.46	7286.26	1.85426	0.890847	2.95e-09	2.35e-07
NM_001181476.1	133.876	187.241	80.5109	0.429986	-1.21764	2.97e-09	2.37e-07
NM_001180810.3	8987.79	6253.18	11722.4	1.87463	0.906608	3.04e-09	2.42e-07
NM_001179924.1	2762.84	3587.42	1938.25	0.540292	-0.888188	3.06e-09	2.43e-07
NM_001179716.1	13243.3	17211.4	9275.29	0.538905	-0.891898	3.15e-09	2.5e-07
NM_001180605.1	4005.98	2786.14	5225.83	1.87565	0.907393	3.3e-09	2.61e-07
NM_001181638.1	1050.55	1369.78	731.314	0.533891	-0.905384	3.37e-09	2.67e-07
NM_001179505.1	1605.85	2071.01	1140.69	0.550786	-0.860436	3.41e-09	2.7e-07
NM_001182065.1	8672.85	11204.6	6141.15	0.548093	-0.867507	3.49e-09	2.75e-07
NM_001179198.1	7980.73	4739.77	11221.7	2.36756	1.2434	3.54e-09	2.79e-07
NM_001182210.1	1868.14	1315.42	2420.85	1.84036	0.879987	3.65e-09	2.87e-07
NM_001178385.1	2169.54	2828	1511.08	0.534327	-0.904205	3.75e-09	2.94e-07
NM_001183128.1	1671.57	1169.65	2173.49	1.85823	0.893931	3.76e-09	2.95e-07
NM_001183326.1	641.82	837.341	446.3	0.532997	-0.907801	3.87e-09	3.03e-07
NM_001183080.1	4954.98	6551.35	3358.6	0.512657	-0.963933	4.01e-09	3.14e-07
NM_001183744.3	3590.33	4722.7	2457.95	0.520454	-0.942158	4.05e-09	3.16e-07
NM_001181323.3	4382.75	5733.34	3032.15	0.528864	-0.919032	4.31e-09	3.36e-07
NM_001179581.1	6525.8	8482.37	4569.24	0.538675	-0.892514	4.46e-09	3.47e-07
NM_001181090.1	4295.98	2248.86	6343.11	2.82059	1.496	4.47e-09	3.48e-07
NM_001180553.1	3829.27	2706.47	4952.07	1.82971	0.871617	4.49e-09	3.49e-07
NM_001183937.1	1428.8	1875.99	981.602	0.523244	-0.934443	4.53e-09	3.51e-07
NM_001178974.1	2212.74	1522.92	2902.57	1.90592	0.930486	4.63e-09	3.58e-07
NM_001181096.1	74.0403	105.907	42.1739	0.398217	-1.32837	4.65e-09	3.59e-07
NM_001180183.1	17086.4	12235.6	21937.1	1.79288	0.842282	4.65e-09	3.59e-07
NR_132160.1	381.186	191.006	571.365	2.99135	1.5808	4.76e-09	3.67e-07
NM_001178328.2	7291.57	9497.88	5085.26	0.535409	-0.901285	4.81e-09	3.71e-07
NM_001180387.1	417.3	551.049	283.55	0.514564	-0.958577	4.84e-09	3.72e-07
NM_001179808.1	13210.1	16839.5	9580.74	0.568943	-0.813644	4.88e-09	3.75e-07
NM_001184045.1	165693	211570	119817	0.566323	-0.820304	4.94e-09	3.79e-07
NM_001182174.1	1551.03	1077.57	2024.49	1.87876	0.909778	5e-09	3.83e-07
NM_001178315.1	4457.34	5800.34	3114.34	0.536924	-0.89721	5.25e-09	4.01e-07
NM_001178358.1	3754.23	2529.49	4978.97	1.96837	0.977	5.27e-09	4.03e-07
NM_001181364.1	2352.02	3042	1662.04	0.546365	-0.872063	5.32e-09	4.06e-07
NM_001180279.1	563.379	376.089	750.668	1.99599	0.997101	5.49e-09	4.18e-07
NM_001183683.3	3648.71	4727.49	2569.94	0.543616	-0.879339	5.73e-09	4.36e-07
NM_001179770.1	4570.41	3191.04	5949.77	1.86452	0.898806	5.74e-09	4.36e-07
NM_001178946.3	9034.36	4288.68	13780	3.21312	1.68398	5.78e-09	4.38e-07
NM_001182806.1	32618.5	41707.1	23529.9	0.56417	-0.825798	5.8e-09	4.39e-07
NM_001179688.1	1326.23	907.092	1745.38	1.92415	0.944219	5.82e-09	4.4e-07
NM_001183088.1	2876.54	3718.59	2034.49	0.547112	-0.870091	6.17e-09	4.66e-07
NM_001182617.1	793.89	557.701	1030.08	1.84701	0.885191	6.33e-09	4.78e-07
NM_001181849.1	14431.4	18697.1	10165.7	0.543701	-0.879114	6.49e-09	4.89e-07
NM_001183351.1	5183.39	2683.36	7683.42	2.86336	1.51771	6.54e-09	4.89e-07
NM_001183269.1	645.625	412.517	878.733	2.13017	1.09097	6.52e-09	4.89e-07
NM_001182938.1	2782.46	3619.47	1945.45	0.537495	-0.895676	6.54e-09	4.89e-07
NM_001183852.1	436.485	295.791	577.179	1.95131	0.96444	6.52e-09	4.89e-07
NM_001183194.3	3245.26	4148.6	2341.93	0.564512	-0.824925	6.54e-09	4.89e-07
NM_001179699.2	1437.99	1895.76	980.225	0.517063	-0.951588	6.58e-09	4.91e-07
NM_001182488.1	3439.19	2139.57	4738.8	2.21484	1.1472	6.65e-09	4.96e-07
NM_001184224.1	3195.87	4106.54	2285.2	0.556478	-0.845603	6.67e-09	4.97e-07
NM_001180826.1	3847.04	2754.09	4939.98	1.79369	0.842929	6.9e-09	5.13e-07
NM_001183465.1	6211.38	4406.78	8015.97	1.81901	0.863153	6.93e-09	5.15e-07
NM_001184154.1	1479.37	1002.86	1955.87	1.95029	0.963688	6.98e-09	5.18e-07
NM_001183737.3	23209.4	30209.9	16208.9	0.536541	-0.898239	7.16e-09	5.3e-07
NM_001180623.3	478.354	627.658	329.049	0.524249	-0.931677	7.23e-09	5.34e-07
NM_001183336.1	4251.5	5525.11	2977.89	0.538974	-0.891712	7.27e-09	5.37e-07
NM_001183672.3	1090.09	733.454	1446.73	1.97249	0.98002	7.34e-09	5.41e-07
NM_001179604.3	6731.5	8703.95	4759.06	0.54677	-0.870994	7.35e-09	5.41e-07
NM_001183410.1	34.2388	54.9979	13.4797	0.245095	-2.02859	7.63e-09	5.61e-07
NM_001179567.3	827.22	545.009	1109.43	2.03562	1.02547	7.73e-09	5.67e-07
NM_001181521.1	398.93	535.267	262.594	0.490585	-1.02743	7.75e-09	5.68e-07
NM_001183527.1	4946.76	2613.75	7279.78	2.78518	1.47777	7.94e-09	5.82e-07
NM_001183270.1	7598.36	5189.9	10006.8	1.92813	0.947205	7.98e-09	5.84e-07
NM_001181321.3	343739	189122	498355	2.63509	1.39785	8.05e-09	5.88e-07
NM_001180567.3	1621.14	2102.39	1139.88	0.542181	-0.883154	8.06e-09	5.88e-07
NM_001183376.1	3327.57	4257.6	2397.54	0.56312	-0.828486	8.08e-09	5.89e-07
NM_001181754.1	3049.94	3913.51	2186.38	0.558675	-0.839919	8.38e-09	6.09e-07
NM_001180844.3	11708.6	17902.3	5514.84	0.308051	-1.69876	8.52e-09	6.19e-07
NM_001179102.1	205.748	131.529	279.968	2.12856	1.08988	8.66e-09	6.28e-07
NM_001181916.1	37539.7	22806.6	52272.8	2.292	1.19661	9.6e-09	6.95e-07
NM_001178762.1	3023.45	2120.21	3926.68	1.85203	0.889104	9.61e-09	6.96e-07
NM_001181616.2	2939.71	2081.15	3798.26	1.82508	0.86796	9.98e-09	7.22e-07
NM_001184532.1	280.921	373.719	188.122	0.50338	-0.990281	1.01e-08	7.27e-07
NM_001183416.1	77.9826	112.429	43.5357	0.387227	-1.36875	1.02e-08	7.36e-07
NM_001178881.1	859.445	1103.57	615.318	0.55757	-0.842776	1.02e-08	7.36e-07
NM_001183082.1	2268.65	1585.66	2951.64	1.86146	0.896435	1.03e-08	7.4e-07
NM_001182154.1	3769.29	5356.2	2182.38	0.407449	-1.29531	1.04e-08	7.48e-07
NM_001182168.1	144.074	195.187	92.96	0.47626	-1.07018	1.08e-08	7.71e-07
NM_001178517.1	19068.7	24397.2	13740.2	0.563188	-0.828312	1.14e-08	8.14e-07
NM_001181302.1	1856.1	1305.26	2406.94	1.84403	0.882861	1.16e-08	8.28e-07
NM_001182807.1	1449.15	1008.06	1890.23	1.87511	0.906977	1.22e-08	8.7e-07
NM_001181390.3	5673.47	4015.07	7331.88	1.82609	0.868757	1.23e-08	8.76e-07
NM_001180240.1	2476.32	3205.5	1747.14	0.545042	-0.87556	1.26e-08	8.95e-07
NM_001181809.2	541.399	786.954	295.843	0.375935	-1.41145	1.28e-08	9.08e-07
NM_001180532.3	9613.05	6642.77	12583.3	1.89429	0.921655	1.28e-08	9.13e-07
NM_001181287.3	1055.47	748.691	1362.26	1.81952	0.863556	1.29e-08	9.16e-07
NM_001181967.1	619.432	815.561	423.303	0.519033	-0.946102	1.32e-08	9.35e-07
NM_001184536.1	997.345	1284.63	710.063	0.552738	-0.855332	1.34e-08	9.46e-07
NM_001179572.1	2985.63	1485.1	4486.16	3.02078	1.59492	1.35e-08	9.57e-07
NM_001181203.3	684.04	485.957	882.123	1.81523	0.860152	1.4e-08	9.87e-07
NM_001182683.1	1022.24	728.055	1316.43	1.80814	0.854508	1.4e-08	9.89e-07
NM_001183237.1	802.973	566.537	1039.41	1.83467	0.875521	1.41e-08	9.94e-07
NM_001178619.3	698.853	483.808	913.899	1.88897	0.917602	1.46e-08	1.02e-06
NM_001182925.1	9707.19	5810.26	13604.1	2.34139	1.22737	1.47e-08	1.03e-06
NM_001182502.1	7737.98	9788.7	5687.26	0.581002	-0.783384	1.52e-08	1.06e-06
NM_001182439.1	672.472	471.55	873.394	1.85218	0.889222	1.56e-08	1.09e-06
NM_001180096.1	378.875	139.274	618.476	4.44071	2.15079	1.57e-08	1.1e-06
NM_001181860.1	27699.5	35771.4	19627.6	0.548696	-0.86592	1.69e-08	1.17e-06
NM_001178338.1	1634.07	2094.94	1173.19	0.560013	-0.836469	1.68e-08	1.17e-06
NM_001178401.1	3425.23	4402.92	2447.54	0.55589	-0.847128	1.68e-08	1.17e-06
NM_001179008.1	1914.97	1348.23	2481.72	1.84073	0.880278	1.73e-08	1.2e-06
NM_001179844.1	11147	14314.8	7979.18	0.557406	-0.843199	1.74e-08	1.21e-06
NM_001181588.1	3484.31	4525.64	2442.97	0.539806	-0.889488	1.93e-08	1.34e-06
NM_001181986.1	1918.52	1377.27	2459.76	1.78596	0.836703	1.99e-08	1.38e-06
NM_001181012.3	9226.31	3993.96	14458.7	3.62013	1.85604	2.14e-08	1.48e-06
NM_001181668.3	1644.54	1194.42	2094.67	1.75372	0.810419	2.16e-08	1.49e-06
NM_001181907.1	1908.25	1356.41	2460.1	1.81368	0.858921	2.23e-08	1.54e-06
NM_001181267.1	1914.35	699.887	3128.82	4.47047	2.16043	2.26e-08	1.56e-06
NM_001182877.1	631.985	438.437	825.533	1.8829	0.912956	2.36e-08	1.63e-06
NM_001182770.1	819.156	572.589	1065.72	1.86123	0.89626	2.41e-08	1.65e-06
NM_001181891.1	465.231	612.177	318.285	0.519923	-0.943629	2.42e-08	1.66e-06
NM_001178543.1	806.967	555.22	1058.71	1.90684	0.931183	2.45e-08	1.68e-06
NM_001183295.1	2790.69	1974.39	3606.99	1.82689	0.869387	2.48e-08	1.7e-06
NM_001183970.1	2508.39	3210.59	1806.2	0.562575	-0.829882	2.54e-08	1.74e-06
NM_001182340.1	1386.72	911.317	1862.12	2.04333	1.03092	2.55e-08	1.74e-06
NM_001184059.1	1268.87	887.682	1650.06	1.85884	0.8944	2.55e-08	1.74e-06
NM_001181253.1	25306.7	16530.1	34083.4	2.0619	1.04397	2.57e-08	1.75e-06
NM_001183137.1	767.685	542.415	992.955	1.83062	0.872332	2.6e-08	1.77e-06
NM_001179180.1	6434.8	8299.69	4569.91	0.550612	-0.860893	2.72e-08	1.85e-06
NM_001183968.1	41478.5	52996.2	29960.8	0.565339	-0.822812	2.76e-08	1.88e-06
NM_001180304.1	10.9554	20.2051	1.7057	0.0844196	-3.56628	2.8e-08	1.9e-06
NM_001180157.1	311.718	218.052	405.383	1.85911	0.894613	2.87e-08	1.94e-06
NM_001184660.1	12.1184	21.3934	2.8434	0.13291	-2.91147	2.96e-08	2e-06
NM_001178788.1	1874.61	2365.68	1383.54	0.584838	-0.77389	2.99e-08	2.02e-06
NM_001181149.1	3217.6	2051.61	4383.58	2.13665	1.09535	3.05e-08	2.06e-06
NM_001180436.3	4615.23	5888.91	3341.56	0.567432	-0.817481	3.14e-08	2.12e-06
NM_001180667.3	3435.05	4399.39	2470.7	0.561599	-0.832387	3.18e-08	2.14e-06
NM_001182196.1	54.9354	81.5474	28.3233	0.347323	-1.52565	3.32e-08	2.23e-06
NM_001179798.4	2544.16	1850.29	3238.04	1.75001	0.807364	3.4e-08	2.28e-06
NM_001182252.3	574.206	407.887	740.525	1.81552	0.860379	3.43e-08	2.3e-06
NM_001178369.1	998.203	1291.5	704.909	0.545807	-0.873537	3.46e-08	2.32e-06
NM_001181044.3	1861.71	1042.77	2680.65	2.5707	1.36216	3.51e-08	2.35e-06
NM_001180595.3	1363.38	1738.79	987.979	0.5682	-0.81553	3.63e-08	2.42e-06
NM_001179307.3	626.445	816.059	436.831	0.535294	-0.901597	3.7e-08	2.47e-06
NM_001179886.1	5937.61	7693.16	4182.06	0.543607	-0.879363	3.78e-08	2.52e-06
NM_001178629.3	2877.62	2128.16	3627.08	1.70433	0.769201	3.83e-08	2.55e-06
NM_001180209.1	2256.07	2933.01	1579.13	0.5384	-0.893249	3.87e-08	2.57e-06
NM_001178152.1	3187.02	2234.1	4139.94	1.85307	0.889914	3.95e-08	2.62e-06
NM_001183139.1	963.977	605.921	1322.03	2.18186	1.12556	3.96e-08	2.63e-06
NM_001182660.1	1432.35	1832.01	1032.69	0.563694	-0.827015	3.98e-08	2.64e-06
NM_001179560.1	2861.51	3622.38	2100.64	0.579906	-0.786109	4.06e-08	2.69e-06
NM_001180894.1	208.015	134.517	281.513	2.09276	1.06541	4.19e-08	2.77e-06
NM_001179732.1	830.011	599.102	1060.92	1.77085	0.824444	4.3e-08	2.84e-06
NM_001182669.1	4322.21	5548	3096.42	0.558115	-0.841367	4.35e-08	2.87e-06
NM_001179298.1	374.239	248.931	499.548	2.00677	1.00488	4.62e-08	3.04e-06
NM_001178362.1	1561.13	2007.95	1114.32	0.554953	-0.849562	4.65e-08	3.06e-06
NM_001179639.1	6341.35	4654.93	8027.76	1.72457	0.786239	4.72e-08	3.1e-06
NM_001183188.1	1755.1	1294.21	2215.98	1.71222	0.775868	4.91e-08	3.22e-06
NM_001182805.1	5947.48	3783.5	8111.47	2.14391	1.10024	5.07e-08	3.32e-06
NM_001182269.3	2401	1707.84	3094.16	1.81174	0.857375	5.09e-08	3.33e-06
NM_001181697.1	2662.73	3437.32	1888.13	0.549303	-0.864325	5.13e-08	3.35e-06
NM_001181008.3	1363.08	1726.7	999.466	0.578829	-0.788791	5.15e-08	3.36e-06
NM_001181330.3	1147.21	1473.4	821.024	0.557231	-0.843651	5.23e-08	3.41e-06
NM_001178435.3	1809.75	1319.55	2299.94	1.74297	0.801545	5.32e-08	3.47e-06
NM_001180432.3	534.843	697.182	372.504	0.5343	-0.904279	5.58e-08	3.63e-06
NM_001178628.3	2437.19	3129.59	1744.79	0.557514	-0.842919	5.61e-08	3.64e-06
NM_001182347.1	1336.73	940.504	1732.95	1.84257	0.881723	5.67e-08	3.68e-06
NM_001179429.1	504.987	284.328	725.646	2.55215	1.35171	5.73e-08	3.71e-06
NM_001178602.1	436.829	293.57	580.087	1.97597	0.982563	5.74e-08	3.72e-06
NM_001179156.1	6310.22	4537.98	8082.46	1.78107	0.832744	6.1e-08	3.94e-06
NM_001182530.1	2653.79	1944.96	3362.63	1.72889	0.789846	6.21e-08	4.01e-06
NM_001182414.1	7285.74	2658.76	11912.7	4.48055	2.16368	6.24e-08	4.03e-06
NM_001179210.1	7343.08	9423.1	5263.07	0.558528	-0.840298	6.46e-08	4.16e-06
NM_001180630.1	2423.72	3096.58	1750.86	0.565418	-0.82261	6.83e-08	4.39e-06
NM_001183153.1	2563.67	3228.78	1898.56	0.588012	-0.766083	6.93e-08	4.46e-06
NM_001181259.1	17488.2	22257.5	12718.9	0.571444	-0.807317	6.99e-08	4.49e-06
NM_001181771.1	2810.91	3558.26	2063.56	0.579936	-0.786033	7.27e-08	4.66e-06
NM_001181450.1	4278.82	2875.55	5682.09	1.976	0.982585	7.27e-08	4.66e-06
NM_001181284.3	20758.5	15084.2	26432.9	1.75236	0.809297	7.33e-08	4.69e-06
NM_001181418.3	2628.14	3409.95	1846.34	0.541457	-0.885082	7.37e-08	4.7e-06
NM_001181811.3	348.356	457.322	239.391	0.523461	-0.933846	7.37e-08	4.7e-06
NM_001183861.1	342.097	221.04	463.154	2.09534	1.06718	7.6e-08	4.84e-06
NM_001179315.1	109.452	154.236	64.6683	0.41928	-1.25401	7.69e-08	4.89e-06
NM_001180032.3	1606.09	1127.2	2084.97	1.84969	0.887281	7.69e-08	4.89e-06
NM_001180080.1	2144.52	2799.45	1489.58	0.532099	-0.910234	7.91e-08	5.02e-06
NM_001182774.1	1959.5	2505.28	1413.72	0.564296	-0.825476	8.04e-08	5.1e-06
NM_001182700.1	1227.12	1578.22	876.017	0.555068	-0.849264	8.33e-08	5.28e-06
NM_001181545.2	3475.36	4457.32	2493.41	0.559397	-0.838057	8.45e-08	5.34e-06
NM_001184264.1	455.34	316.591	594.089	1.87652	0.908056	8.45e-08	5.34e-06
NM_001182781.1	461.329	327.052	595.606	1.82114	0.864838	8.45e-08	5.34e-06
NM_001182364.1	505.623	653.283	357.964	0.547946	-0.867894	8.53e-08	5.38e-06
NM_001183346.1	2410.53	1719.91	3101.16	1.80309	0.850475	8.6e-08	5.42e-06
NM_001178865.3	2313.2	2950.22	1676.18	0.568156	-0.81564	8.77e-08	5.52e-06
NM_001180621.1	1931.33	2475.35	1387.31	0.560452	-0.835337	8.82e-08	5.55e-06
NM_001181565.1	1609.01	2083.66	1134.35	0.544404	-0.87725	8.86e-08	5.56e-06
NM_001181262.1	649.704	828.166	471.243	0.56902	-0.813449	8.88e-08	5.57e-06
NM_001179097.1	3169.74	2310.71	4028.76	1.74351	0.801998	8.91e-08	5.57e-06
NM_001182091.1	885.812	1111.87	659.757	0.593377	-0.752978	8.91e-08	5.57e-06
NM_001183122.1	2419.55	3072.41	1766.69	0.57502	-0.798317	8.98e-08	5.61e-06
NM_001184640.1	39.9705	11.3706	68.5704	6.03048	2.59227	9.02e-08	5.63e-06
NM_001179294.1	2516.43	1237.77	3795.09	3.06608	1.61639	9.37e-08	5.84e-06
NM_001183731.3	1573.65	1142.95	2004.35	1.75366	0.810372	9.64e-08	6e-06
NM_001180610.1	931.024	647.256	1214.79	1.87683	0.908302	9.65e-08	6e-06
NM_001181126.1	29.7927	46.9351	12.6502	0.269526	-1.8915	1.02e-07	6.37e-06
NM_001179494.1	1937.61	2507.11	1368.1	0.545689	-0.87385	1.03e-07	6.38e-06
NM_001183641.1	3596.84	2579.51	4614.16	1.78878	0.838973	1.04e-07	6.42e-06
NM_001180249.1	1812.47	1310.77	2314.17	1.7655	0.820079	1.04e-07	6.45e-06
NM_001183538.3	1591.53	2014.62	1168.45	0.579984	-0.785914	1.05e-07	6.48e-06
NM_001183459.1	1387.5	1756.19	1018.81	0.580127	-0.785561	1.07e-07	6.61e-06
NM_001180071.1	812.995	568.003	1057.99	1.86264	0.897351	1.07e-07	6.61e-06
NM_001183020.1	1792.19	1228.52	2355.86	1.91765	0.939336	1.08e-07	6.69e-06
NM_001184144.1	1700.23	2177.51	1222.94	0.561624	-0.832322	1.09e-07	6.71e-06
NM_001181226.1	6017.49	4363.23	7671.76	1.75828	0.814161	1.1e-07	6.75e-06
NM_001178720.1	416.406	537.639	295.172	0.549014	-0.865084	1.1e-07	6.76e-06
NM_001179971.1	4752.98	5994.82	3511.14	0.585696	-0.771777	1.11e-07	6.78e-06
NM_001178887.1	388.836	259.29	518.382	1.99924	0.999449	1.12e-07	6.87e-06
NM_001182682.1	4751.37	6059.73	3443.01	0.568179	-0.815583	1.13e-07	6.92e-06
NM_001183369.1	2323.76	1713.55	2933.97	1.71222	0.775868	1.18e-07	7.24e-06
NM_001183156.1	69.8308	101.592	38.0692	0.374725	-1.41609	1.19e-07	7.25e-06
NM_001179534.1	4053.02	2690.37	5415.67	2.01299	1.00934	1.2e-07	7.3e-06
NM_001179931.1	1107.78	608.748	1606.8	2.63952	1.40027	1.21e-07	7.39e-06
NM_001178361.1	260.386	337.248	183.525	0.544185	-0.87783	1.22e-07	7.42e-06
NM_001182492.1	540.377	705.69	375.064	0.531485	-0.9119	1.24e-07	7.54e-06
NM_001179214.1	1523.65	1098.62	1948.67	1.77373	0.82679	1.25e-07	7.6e-06
NM_001181997.1	201367	132407	270327	2.04165	1.02973	1.27e-07	7.68e-06
NM_001183604.1	3606.11	4609.99	2602.24	0.564478	-0.82501	1.28e-07	7.73e-06
NM_001183417.1	1201.23	1550.32	852.15	0.549661	-0.863386	1.31e-07	7.91e-06
NM_001181350.2	1544.43	1950.37	1138.5	0.583735	-0.776615	1.34e-07	8.12e-06
NM_001182934.3	6791.94	4307.1	9276.77	2.15383	1.1069	1.38e-07	8.32e-06
NM_001182102.1	741.201	541.784	940.619	1.73615	0.795892	1.4e-07	8.41e-06
NM_001182118.1	2100.64	2655.08	1546.2	0.582356	-0.780026	1.4e-07	8.42e-06
NM_001180729.1	2795.62	3566.51	2024.73	0.567706	-0.816784	1.4e-07	8.42e-06
NM_001182578.1	8321.15	5673.29	10969	1.93345	0.951174	1.43e-07	8.57e-06
NM_001183959.1	7886.56	5640.13	10133	1.79659	0.84526	1.43e-07	8.57e-06
NM_001178241.1	1837.03	2274.13	1399.93	0.615588	-0.699963	1.45e-07	8.67e-06
NM_001180027.1	4265.08	3073.67	5456.49	1.77524	0.828011	1.46e-07	8.77e-06
NM_001181705.3	187.554	81.0139	294.094	3.63017	1.86004	1.48e-07	8.83e-06
NM_001180831.1	422.807	553.051	292.564	0.529001	-0.918658	1.54e-07	9.2e-06
NM_001182437.1	4479.24	5576.86	3381.62	0.606366	-0.721739	1.58e-07	9.45e-06
NM_001181490.3	1685.95	2156.46	1215.43	0.563625	-0.827193	1.6e-07	9.54e-06
NM_001180642.1	4736.19	6034.43	3437.94	0.569721	-0.811672	1.63e-07	9.69e-06
NM_001178504.3	1422.92	1016.85	1828.99	1.79869	0.846949	1.68e-07	1e-05
NM_001182712.1	67388.6	44690.8	90086.4	2.01577	1.01133	1.73e-07	1.03e-05
NM_001184212.1	9490.51	12036.4	6944.6	0.576966	-0.793443	1.73e-07	1.03e-05
NM_001183764.3	5320.51	3729.22	6911.8	1.85342	0.890188	1.75e-07	1.04e-05
NM_001181156.1	11804.4	7433.16	16175.6	2.17614	1.12177	1.77e-07	1.05e-05
NM_001182216.1	27679.8	38523.2	16836.5	0.437048	-1.19413	1.81e-07	1.07e-05
NM_001183207.1	3532.85	2589.61	4476.1	1.72849	0.789509	1.81e-07	1.07e-05
NM_001183688.1	1488.08	1043.23	1932.93	1.85284	0.889737	1.83e-07	1.08e-05
NM_001183844.1	1237.76	717.419	1758.1	2.4506	1.29313	1.83e-07	1.08e-05
NM_001178907.1	1250.95	900.08	1601.83	1.77965	0.831592	1.91e-07	1.13e-05
NM_001178353.1	1582.59	1167.84	1997.34	1.71029	0.774237	1.92e-07	1.13e-05
NM_001180870.1	1911.04	2430.77	1391.3	0.572368	-0.804985	1.93e-07	1.14e-05
NM_001181834.1	657.462	458.281	856.644	1.86926	0.902464	1.94e-07	1.14e-05
NM_001184349.1	498.599	633.404	363.795	0.574348	-0.800002	1.97e-07	1.16e-05
NM_001179613.1	1494.99	1108.1	1881.88	1.6983	0.764088	1.98e-07	1.16e-05
NM_001184118.1	2804.37	3552.57	2056.17	0.578783	-0.788904	2.02e-07	1.18e-05
NM_001180604.3	2154.77	2708.27	1601.28	0.591255	-0.758147	2.03e-07	1.18e-05
NM_001179267.1	28811.8	42948.2	14675.4	0.341701	-1.54919	2.05e-07	1.2e-05
NM_001183779.3	738.88	535.701	942.058	1.75855	0.814389	2.05e-07	1.2e-05
NM_001181910.1	5874.71	7516.48	4232.93	0.563153	-0.8284	2.06e-07	1.2e-05
NM_001182514.1	494.899	693.764	296.034	0.426706	-1.22868	2.12e-07	1.23e-05
NM_001184146.1	3121.95	4012.2	2231.7	0.556228	-0.846251	2.12e-07	1.24e-05
NM_001182527.1	14115.5	17931.2	10299.8	0.574408	-0.799852	2.16e-07	1.26e-05
NM_001179850.1	527.418	373.224	681.612	1.82628	0.868908	2.2e-07	1.28e-05
NM_001181428.1	111.49	61.4611	161.519	2.62799	1.39396	2.24e-07	1.3e-05
NM_001181704.1	6690.95	8358.73	5023.17	0.600949	-0.734685	2.29e-07	1.33e-05
NM_001179436.1	6242.55	7757.68	4727.41	0.609385	-0.714575	2.3e-07	1.33e-05
NM_001178880.3	16267.6	20499.3	12035.9	0.587138	-0.768229	2.32e-07	1.34e-05
NM_001184263.1	709.877	897.991	521.763	0.581034	-0.783306	2.37e-07	1.37e-05
NM_001179363.1	2121.84	2687.49	1556.19	0.57905	-0.78824	2.39e-07	1.38e-05
NM_001183762.1	1526.98	1120.72	1933.23	1.725	0.786595	2.39e-07	1.38e-05
NM_001179559.1	3965.03	4918.32	3011.75	0.612354	-0.707563	2.41e-07	1.39e-05
NM_001181759.1	1953.67	2481.67	1425.67	0.57448	-0.799672	2.53e-07	1.45e-05
NM_001183547.3	7853.64	9864.99	5842.28	0.592224	-0.755785	2.53e-07	1.46e-05
NM_001179925.1	5683.21	7162.17	4204.25	0.587008	-0.768549	2.56e-07	1.47e-05
NM_001178921.1	2101.09	2609.78	1592.4	0.610169	-0.71272	2.61e-07	1.5e-05
NM_001181027.1	1423.94	876.983	1970.9	2.24736	1.16823	2.63e-07	1.5e-05
NM_001182674.1	1139.75	1452.4	827.111	0.56948	-0.812282	2.69e-07	1.54e-05
NM_001182800.1	857.179	575.389	1138.97	1.97947	0.985117	2.71e-07	1.55e-05
NM_001182594.1	773.188	988.534	557.842	0.564312	-0.825435	2.72e-07	1.55e-05
NM_001179564.1	177.369	234.683	120.055	0.511561	-0.967023	2.78e-07	1.59e-05
NM_001181225.3	457.901	322.11	593.692	1.84313	0.882161	2.87e-07	1.63e-05
NM_001180246.1	278.936	147.899	409.974	2.77198	1.47092	2.89e-07	1.64e-05
NM_001182928.3	939.918	698.686	1181.15	1.69053	0.757475	2.93e-07	1.66e-05
NM_001182494.1	8893.53	13508.7	4278.36	0.316712	-1.65876	2.94e-07	1.67e-05
NM_001183192.1	2096.96	1465.08	2728.85	1.8626	0.897317	3.01e-07	1.7e-05
NM_001184079.1	16858.3	21794.8	11921.8	0.547001	-0.870385	3.1e-07	1.75e-05
NM_001179229.1	27873.1	34986.7	20759.5	0.593353	-0.753038	3.1e-07	1.75e-05
NM_001179690.1	3221.34	4137.32	2305.37	0.557213	-0.8437	3.12e-07	1.76e-05
NM_001180996.1	4413.77	5551.74	3275.8	0.590049	-0.761092	3.18e-07	1.8e-05
NM_001181634.1	2872.89	2141.38	3604.4	1.68321	0.751214	3.26e-07	1.84e-05
NM_001180653.1	9018.06	1501.19	16534.9	11.0146	3.46134	3.31e-07	1.86e-05
NM_001180923.1	1792.98	1338.61	2247.36	1.67888	0.747497	3.6e-07	2.02e-05
NM_001182475.1	556.536	389.415	723.657	1.85832	0.893998	3.63e-07	2.04e-05
NM_001180521.1	6072.21	2312.14	9832.28	4.25246	2.0883	3.63e-07	2.04e-05
NM_001184038.2	2665.64	3376.51	1954.76	0.57893	-0.78854	3.67e-07	2.06e-05
NM_001182408.1	404.241	523.697	284.784	0.543796	-0.878863	3.7e-07	2.07e-05
NM_001181980.1	3374.59	4232.91	2516.26	0.594453	-0.750365	3.7e-07	2.07e-05
NM_001183208.1	6261.54	7929.18	4593.91	0.579368	-0.787448	3.75e-07	2.1e-05
NM_001183630.1	5484.01	6987.55	3980.48	0.569653	-0.811844	3.82e-07	2.14e-05
NM_001181691.3	5490.25	6891.66	4088.85	0.593304	-0.753156	3.83e-07	2.14e-05
NM_001183936.1	1618.74	1205.9	2031.57	1.68469	0.752481	3.91e-07	2.18e-05
NM_001183101.1	2359.7	1744.99	2974.42	1.70455	0.769387	3.98e-07	2.22e-05
NM_001179435.3	762.611	948.243	576.979	0.608472	-0.716737	4.06e-07	2.26e-05
NM_001183126.1	1675.8	1230.87	2120.73	1.72295	0.784882	4.15e-07	2.31e-05
NM_001179954.1	35.495	54.8871	16.103	0.293384	-1.76914	4.18e-07	2.32e-05
NM_001182631.1	583.836	417.196	750.476	1.79886	0.84708	4.24e-07	2.35e-05
NM_001179986.1	1932.35	1459.23	2405.47	1.64845	0.721114	4.47e-07	2.48e-05
NM_001180738.1	5119.56	6374.03	3865.08	0.606379	-0.721708	4.52e-07	2.5e-05
NM_001182709.1	7084.65	3480.43	10688.9	3.07114	1.61877	4.61e-07	2.55e-05
NM_001184041.1	1545.72	1042.15	2049.29	1.96641	0.975567	4.69e-07	2.59e-05
NM_001183526.3	1697.14	2270.4	1123.89	0.495018	-1.01445	4.82e-07	2.66e-05
NM_001182030.1	1388.47	1034.87	1742.06	1.68336	0.751342	4.86e-07	2.68e-05
NM_001182262.1	2849.08	2127.27	3570.89	1.67863	0.747282	4.93e-07	2.71e-05
NM_001183163.1	1448.97	1811.83	1086.11	0.599456	-0.738275	4.94e-07	2.72e-05
NM_001181035.3	111.586	153.13	70.0426	0.457406	-1.12845	4.99e-07	2.74e-05
NM_001180286.1	2879.31	2118.29	3640.33	1.71853	0.781171	5.05e-07	2.77e-05
NM_001182687.1	1480.52	1847.01	1114.02	0.603146	-0.729421	5.13e-07	2.82e-05
NM_001180299.2	1382.49	1761.3	1003.69	0.569858	-0.811327	5.17e-07	2.84e-05
NM_001184197.1	1007.28	1257.86	756.71	0.601587	-0.733155	5.19e-07	2.84e-05
NM_001179189.1	488.225	623.377	353.073	0.566388	-0.820137	5.46e-07	2.98e-05
NM_001180301.1	255.117	120.253	389.981	3.24301	1.69733	5.5e-07	3e-05
NM_001183797.3	2867.03	3655.76	2078.31	0.568503	-0.81476	5.57e-07	3.04e-05
NM_001182277.3	1884.65	1047.24	2722.07	2.59929	1.37812	5.59e-07	3.05e-05
NM_001179821.3	6645.45	8412.13	4878.78	0.57997	-0.78595	5.7e-07	3.11e-05
NM_001181593.1	270.279	347.569	192.99	0.555256	-0.848775	5.72e-07	3.11e-05
NM_001178512.3	1340.34	976.057	1704.62	1.74643	0.80441	5.74e-07	3.12e-05
NM_001182991.1	1092.16	794.479	1389.85	1.74938	0.806845	5.89e-07	3.2e-05
NM_001182308.1	6296.9	3844.04	8749.76	2.27619	1.18662	6.03e-07	3.27e-05
NM_001178436.1	2080.62	1524.99	2636.25	1.7287	0.78969	6.17e-07	3.34e-05
NM_001179768.1	10184.7	12868.2	7501.12	0.582919	-0.778634	6.41e-07	3.47e-05
NM_001178496.3	349.748	454.59	244.906	0.538742	-0.892335	6.43e-07	3.48e-05
NM_001179424.1	4029.1	2995.89	5062.32	1.68975	0.756814	6.58e-07	3.55e-05
NM_001178153.1	831.872	1031.33	632.415	0.613205	-0.705559	6.87e-07	3.71e-05
NM_001182705.1	2157.52	1535.12	2779.93	1.81089	0.856702	6.95e-07	3.75e-05
NM_001184583.1	15.7951	28.4591	3.13099	0.110017	-3.1842	7.12e-07	3.84e-05
NM_001183827.1	713.13	895.517	530.744	0.592668	-0.754704	7.19e-07	3.87e-05
NM_001178350.1	1537.93	1153.19	1922.66	1.66725	0.737468	7.2e-07	3.87e-05
NM_001178325.1	4963.23	3800.87	6125.59	1.61163	0.688518	7.45e-07	4e-05
NM_001183815.1	823.026	615.617	1030.43	1.67382	0.743148	7.5e-07	4.03e-05
NM_001179462.3	1239.29	916.841	1561.75	1.7034	0.768417	7.54e-07	4.04e-05
NM_001178327.1	4516.61	2330.83	6702.39	2.87553	1.52383	7.63e-07	4.09e-05
NM_001179116.1	2442.15	1066.53	3817.78	3.57963	1.83981	7.83e-07	4.19e-05
NM_001181205.1	851.116	1072.41	629.826	0.587302	-0.767826	7.89e-07	4.21e-05
NM_001183189.1	1225.43	886.639	1564.21	1.7642	0.819018	7.93e-07	4.23e-05
NM_001183412.1	492.059	614.231	369.887	0.602196	-0.731695	8.13e-07	4.33e-05
NM_001181093.1	5643.98	7132.16	4155.79	0.582683	-0.779216	8.2e-07	4.37e-05
NM_001183957.1	14121	8435.75	19806.2	2.34789	1.23137	8.32e-07	4.43e-05
NM_001184587.3	13.516	23.1986	3.8333	0.165238	-2.59738	8.43e-07	4.48e-05
NM_001182821.1	860.744	612.289	1109.2	1.81156	0.857232	8.49e-07	4.51e-05
NM_001184131.1	3337.53	2535.06	4140	1.6331	0.707612	8.52e-07	4.52e-05
NM_001184056.1	7412.89	9295.8	5529.98	0.59489	-0.749306	8.58e-07	4.55e-05
NM_001183222.3	2164.64	2708.54	1620.74	0.598384	-0.740857	8.66e-07	4.58e-05
NM_001178685.1	127587	160210	94963.8	0.592746	-0.754515	8.65e-07	4.58e-05
NM_001183203.1	1351.57	1026.2	1676.93	1.63412	0.708514	8.7e-07	4.6e-05
NM_001183780.1	3294.91	2519.25	4070.58	1.61579	0.692238	8.79e-07	4.62e-05
NM_001183191.3	2920.72	1181.98	4659.46	3.94208	1.97896	8.79e-07	4.62e-05
NM_001182742.1	6100.22	3959.98	8240.46	2.08093	1.05723	8.78e-07	4.62e-05
NM_001181130.3	1543.24	1132.42	1954.06	1.72556	0.787063	8.77e-07	4.62e-05
NM_001179281.1	1769.66	2250.87	1288.45	0.572423	-0.804847	8.76e-07	4.62e-05
NM_001178925.1	839.148	1059.19	619.106	0.584509	-0.774703	8.85e-07	4.65e-05
NM_001178253.1	1011.58	1299.79	723.37	0.556529	-0.845472	8.98e-07	4.72e-05
NM_001182079.1	4952.69	3622.21	6283.17	1.73462	0.794622	9e-07	4.72e-05
NM_001182070.1	1949.39	1469.73	2429.04	1.65271	0.724833	9.1e-07	4.77e-05
NM_001181592.1	69998.8	86041.2	53956.4	0.6271	-0.673233	9.11e-07	4.77e-05
NM_001178509.3	1395.62	993.608	1797.64	1.80921	0.855356	9.15e-07	4.78e-05
NM_001180030.3	9127.25	4816.54	13438	2.78996	1.48025	9.18e-07	4.8e-05
NM_001183983.1	3504.65	2695.19	4314.12	1.60068	0.678681	9.27e-07	4.84e-05
NM_001180243.1	804.054	1035.92	572.191	0.552353	-0.856339	9.31e-07	4.85e-05
NM_001181947.1	16019.7	11116.6	20922.8	1.88212	0.912362	9.32e-07	4.85e-05
NM_001182097.1	977.346	690.553	1264.14	1.83062	0.87233	9.51e-07	4.95e-05
NM_001178683.1	2615.98	3273.37	1958.59	0.598342	-0.740958	9.56e-07	4.97e-05
NM_001183470.1	2878.13	1603.64	4152.62	2.5895	1.37268	9.66e-07	5.02e-05
NM_001180945.1	984.425	1233.86	734.993	0.595688	-0.747372	9.78e-07	5.08e-05
NM_001181987.1	4270.6	3137.4	5403.79	1.72238	0.784402	9.91e-07	5.14e-05
NM_001179445.1	2097.66	2638.86	1556.46	0.589822	-0.76165	1.01e-06	5.22e-05
NM_001183074.1	3279.38	2516.49	4042.27	1.60631	0.683752	1.01e-06	5.24e-05
NM_001179655.1	970.337	694.775	1245.9	1.79324	0.84257	1.01e-06	5.24e-05
NM_001182784.1	3404.45	2564.42	4244.48	1.65514	0.726956	1.01e-06	5.24e-05
NM_001183977.1	2694.06	1593.21	3794.91	2.38194	1.25213	1.03e-06	5.3e-05
NM_001181379.3	15115	18632.4	11597.6	0.622444	-0.683984	1.03e-06	5.32e-05
NM_001183378.1	882.793	596.508	1169.08	1.95987	0.970759	1.06e-06	5.45e-05
NM_001182032.1	322.075	226.098	418.051	1.84898	0.886728	1.09e-06	5.63e-05
NM_001182173.1	32379.6	39591.9	25167.3	0.635667	-0.653656	1.1e-06	5.66e-05
NM_001178556.1	9301.39	7043.68	11559.1	1.64106	0.714627	1.11e-06	5.7e-05
NM_001179137.1	18266	12916.9	23615.2	1.82824	0.870456	1.11e-06	5.71e-05
NM_001182582.1	19125.6	23536.8	14714.4	0.625164	-0.677693	1.11e-06	5.71e-05
NM_001183643.1	2496.64	1591.78	3401.5	2.13691	1.09553	1.14e-06	5.82e-05
NM_001183498.1	649.099	476.664	821.535	1.72351	0.785351	1.16e-06	5.92e-05
NM_001184604.1	21.4953	33.7784	9.21227	0.272727	-1.87447	1.2e-06	6.13e-05
NM_001182716.1	1818.08	1357.8	2278.36	1.67798	0.746724	1.2e-06	6.15e-05
NM_001179950.1	18830.6	23833.8	13827.3	0.580156	-0.785488	1.23e-06	6.28e-05
NM_001182855.1	14911.4	11044.2	18778.6	1.70032	0.765804	1.23e-06	6.29e-05
NM_001180345.1	25306.5	13986.2	36626.9	2.61878	1.38889	1.25e-06	6.38e-05
NM_001178616.3	479.323	594.507	364.139	0.612506	-0.707203	1.26e-06	6.39e-05
NM_001181790.2	4681.09	3549.49	5812.68	1.63761	0.711592	1.29e-06	6.55e-05
NM_001184084.1	5013.82	6220.17	3807.47	0.612117	-0.70812	1.3e-06	6.63e-05
NM_001181393.3	18586.4	10865.5	26307.3	2.42119	1.27572	1.33e-06	6.74e-05
NM_001182320.3	6312.25	2914.3	9710.2	3.33191	1.73635	1.34e-06	6.77e-05
NM_001179708.1	9440.69	11680.1	7201.3	0.616545	-0.697722	1.37e-06	6.92e-05
NM_001183882.1	757.148	491.329	1022.97	2.08204	1.058	1.37e-06	6.93e-05
NM_001178934.3	34013.3	21247.2	46779.4	2.20168	1.1386	1.37e-06	6.95e-05
NM_001182311.3	703.035	892.253	513.816	0.575864	-0.796201	1.39e-06	7.02e-05
NM_001179742.1	6088.59	7590.49	4586.7	0.60427	-0.726735	1.39e-06	7.02e-05
NM_001182389.1	3741.77	2851.39	4632.15	1.62452	0.700015	1.41e-06	7.1e-05
NM_001181567.1	2690.6	2062.51	3318.7	1.60906	0.686216	1.41e-06	7.1e-05
NM_001178318.1	1218.62	1558.77	878.476	0.563572	-0.827329	1.45e-06	7.28e-05
NM_001180625.3	370.244	466.723	273.765	0.586569	-0.769628	1.49e-06	7.47e-05
NM_001182511.1	6356.58	4765.99	7947.17	1.66747	0.737664	1.49e-06	7.47e-05
NM_001181448.1	7791.65	5856.05	9727.25	1.66106	0.732103	1.5e-06	7.52e-05
NM_001180435.1	41920.5	53611	30230.1	0.56388	-0.826541	1.51e-06	7.55e-05
NM_001184683.1	583.215	341.232	825.199	2.41829	1.27399	1.52e-06	7.61e-05
NM_001182726.1	7119.35	8894.5	5344.19	0.600842	-0.734943	1.52e-06	7.61e-05
NM_001180086.1	2516.38	3155.19	1877.57	0.595073	-0.748862	1.54e-06	7.68e-05
NM_001182372.1	900.772	673.941	1127.6	1.67315	0.742564	1.55e-06	7.73e-05
NM_001181957.1	487.406	615.848	358.965	0.582879	-0.778732	1.55e-06	7.73e-05
NM_001181897.1	171.485	224.356	118.614	0.528686	-0.919518	1.55e-06	7.74e-05
NM_001184250.1	575.44	720.212	430.668	0.597974	-0.741845	1.57e-06	7.8e-05
NM_001181457.1	963.388	1210.97	715.804	0.591098	-0.75853	1.58e-06	7.85e-05
NM_001181440.1	834.214	637.077	1031.35	1.61888	0.694995	1.59e-06	7.92e-05
NM_001179773.1	572.515	726.533	418.497	0.57602	-0.79581	1.62e-06	8.02e-05
NM_001179312.3	1404.12	1040.5	1767.73	1.69892	0.764621	1.64e-06	8.15e-05
NM_001182310.1	6732.58	8398.76	5066.41	0.603234	-0.72921	1.65e-06	8.16e-05
NM_001178949.1	242.06	309.959	174.16	0.561881	-0.831663	1.66e-06	8.22e-05
NM_001181360.1	5678.63	7016.56	4340.69	0.618635	-0.692839	1.66e-06	8.23e-05
NM_001181848.1	5257.64	4012.32	6502.96	1.62075	0.696661	1.67e-06	8.25e-05
NM_001180357.1	2005.23	1536.27	2474.19	1.61052	0.687523	1.68e-06	8.28e-05
NM_001181098.1	1524.98	1130.4	1919.55	1.69811	0.763933	1.71e-06	8.44e-05
NM_001178514.1	1835.71	1395.06	2276.37	1.63174	0.706409	1.73e-06	8.55e-05
NM_001182913.3	1766.03	1130.52	2401.55	2.12429	1.08698	1.74e-06	8.59e-05
NM_001180728.1	4145.6	5113.59	3177.61	0.621405	-0.686394	1.75e-06	8.6e-05
NM_001182362.1	7065.92	8769.28	5362.56	0.611517	-0.709536	1.78e-06	8.75e-05
NM_001178680.1	3467.69	4267.69	2667.68	0.625089	-0.677867	1.82e-06	8.92e-05
NM_001183629.3	658.659	486.168	831.15	1.70959	0.773654	1.82e-06	8.95e-05
NM_001183695.3	3546.77	2511.89	4581.64	1.82398	0.867089	1.86e-06	9.11e-05
NR_132154.1	1.48862e+06	1.89304e+06	1.0842e+06	0.572729	-0.804076	1.87e-06	9.16e-05
NM_001183863.1	3158.76	2377.18	3940.34	1.65757	0.729069	1.9e-06	9.31e-05
NM_001178189.1	5123.97	6690	3557.94	0.531829	-0.910965	1.93e-06	9.43e-05
NM_001179390.1	440.161	309.869	570.453	1.84095	0.880449	1.96e-06	9.58e-05
NM_001180512.1	2449.56	3028.92	1870.2	0.617447	-0.695613	1.97e-06	9.62e-05
NM_001178886.1	10460.9	5360	15561.7	2.9033	1.5377	1.97e-06	9.62e-05
NM_001178516.3	1074.39	1342.56	806.23	0.600518	-0.735721	2.01e-06	9.79e-05
NM_001179554.1	149.693	198.091	101.295	0.511354	-0.967607	2.02e-06	9.84e-05
NM_001182884.1	7811.33	9658.97	5963.69	0.617425	-0.695664	2.15e-06	0.00010451
NM_001180141.1	8616.62	3849.6	13383.6	3.47663	1.79769	2.18e-06	0.000106041
NM_001181623.1	14141.3	6018.67	22263.9	3.69914	1.88719	2.19e-06	0.000106062
NM_001182251.1	2063.87	2583.04	1544.71	0.598018	-0.74174	2.19e-06	0.000106062
NM_001183534.3	970.289	713.879	1226.7	1.71835	0.781028	2.22e-06	0.000107774
NM_001179154.1	3456.29	4271.99	2640.58	0.618114	-0.694055	2.27e-06	0.000110078
NM_001178609.1	949.198	675.917	1222.48	1.80862	0.854891	2.32e-06	0.00011197
NM_001182979.1	1621.85	891.608	2352.09	2.63803	1.39946	2.35e-06	0.000113663
NM_001183158.1	689.038	474.872	903.205	1.902	0.927515	2.36e-06	0.000113789
NM_001183198.3	7898.78	5790.31	10007.2	1.72828	0.789334	2.37e-06	0.000114328
NM_001181977.1	2022.38	2505.66	1539.09	0.614247	-0.703108	2.37e-06	0.000114395
NM_001184122.1	2041.58	1497.58	2585.59	1.72651	0.787862	2.38e-06	0.000114501
NM_001179703.1	559.687	693.895	425.48	0.613176	-0.705627	2.4e-06	0.000115395
NM_001182421.1	673.471	456.818	890.125	1.94853	0.962388	2.56e-06	0.00012286
NM_001184642.1	18.0511	28.7097	7.3925	0.257491	-1.95741	2.57e-06	0.000123617
NM_001184575.1	21.6481	33.9168	9.37947	0.276543	-1.85442	2.58e-06	0.000123961
NM_001183635.3	1930.24	1465.64	2394.84	1.63399	0.7084	2.62e-06	0.000125709
NM_001181062.2	10312.4	12712.9	7911.91	0.622355	-0.684191	2.66e-06	0.000127361
NM_001182153.1	2475.79	3093.49	1858.1	0.600649	-0.735405	2.71e-06	0.000129569
NM_001181533.1	1799.2	2253.51	1344.88	0.596794	-0.744696	2.74e-06	0.000130965
NM_001179723.2	25240.2	30799.3	19681.2	0.639015	-0.646079	2.79e-06	0.000133144
NM_001184326.1	17074.3	21630.7	12517.9	0.578709	-0.789091	2.79e-06	0.000133172
NM_001178359.1	31931.7	23249.4	40614	1.74688	0.804783	2.81e-06	0.000134193
NM_001179300.1	1195.93	892.886	1498.98	1.6788	0.747429	2.82e-06	0.000134207
NM_001183995.1	3958.6	4913.7	3003.49	0.611248	-0.710171	2.83e-06	0.000134806
NM_001183268.1	740.436	118.394	1362.48	11.508	3.52456	2.86e-06	0.000136007
NM_001179482.3	641.957	414.974	868.94	2.09396	1.06624	2.87e-06	0.000136378
NM_001180614.1	2073.24	2580.34	1566.14	0.606953	-0.720344	2.9e-06	0.000137483
NM_001181404.3	704.682	452.73	956.634	2.11303	1.07932	2.92e-06	0.000138365
NM_001182829.1	1920.29	1306.64	2533.95	1.93929	0.955527	2.92e-06	0.000138365
NM_001180557.3	675.724	510.635	840.814	1.64661	0.719495	2.96e-06	0.000140029
NM_001180120.1	1822.9	1157.62	2488.17	2.14938	1.10392	2.99e-06	0.000141456
NM_001183851.1	10166.4	6510.89	13821.9	2.12289	1.08603	3.03e-06	0.000142957
NM_001183277.1	1453.93	1817.17	1090.68	0.600207	-0.736468	3.03e-06	0.000143107
NM_001183048.1	156.81	107.176	206.444	1.92621	0.945768	3.05e-06	0.000144023
NM_001180655.3	3384.92	4186.29	2583.55	0.617146	-0.696315	3.06e-06	0.000144023
NM_001182526.1	756.121	952.653	559.589	0.587401	-0.767583	3.07e-06	0.000144739
NM_001181204.3	698.174	529.239	867.108	1.63841	0.712292	3.13e-06	0.000147245
NM_001181529.1	1027.9	1276.28	779.523	0.610777	-0.711283	3.15e-06	0.000148005
NM_001184671.1	189.023	242.479	135.568	0.55909	-0.838849	3.15e-06	0.000148005
NM_001181212.1	6100.54	4619.69	7581.39	1.6411	0.714666	3.21e-06	0.000150729
NM_001182213.1	3725.14	4601.32	2848.97	0.619162	-0.691611	3.23e-06	0.000151401
NM_001183595.3	4286.61	3222	5351.22	1.66084	0.731914	3.28e-06	0.000153646
NM_001183610.1	7679.85	9574.77	5784.93	0.604185	-0.726939	3.3e-06	0.000154593
NM_001179997.1	403.952	144.394	663.51	4.59514	2.20011	3.31e-06	0.00015496
NM_001183495.1	1599.16	1246.47	1951.84	1.56589	0.646981	3.32e-06	0.000155154
NM_001183032.1	8194.92	11507.8	4882.03	0.424236	-1.23706	3.34e-06	0.000155797
NM_001180204.1	2180.55	2646.54	1714.56	0.647848	-0.626273	3.34e-06	0.000155797
NM_001181719.1	1929.03	2410.02	1448.03	0.600839	-0.73495	3.35e-06	0.000155968
NM_001179257.1	721.605	549.082	894.128	1.62841	0.70346	3.39e-06	0.000157899
NM_001183308.1	2221.74	2801.98	1641.51	0.585841	-0.771418	3.45e-06	0.000160569
NM_001182535.1	2974.9	2201.3	3748.51	1.70286	0.767958	3.49e-06	0.000162151
NM_001183759.3	92.2207	123.103	61.3381	0.498265	-1.00502	3.54e-06	0.000164315
NM_001182099.1	1690.24	1304.65	2075.83	1.59109	0.67002	3.54e-06	0.000164448
NM_001179983.1	2173.44	2633	1713.87	0.65092	-0.619448	3.65e-06	0.000169301
NM_001179833.1	4087.13	2119.96	6054.31	2.85585	1.51392	3.66e-06	0.000169579
NM_001183359.1	1260.49	870.822	1650.15	1.89493	0.922147	3.68e-06	0.000170432
NM_001178347.1	616.982	769.582	464.381	0.60342	-0.728765	3.71e-06	0.000171366
NM_001178346.2	1885.88	2350.64	1421.12	0.604568	-0.726025	3.79e-06	0.000174786
NM_001184113.1	5090.4	3831.02	6349.79	1.65747	0.728982	3.79e-06	0.000174786
NM_001179427.3	1863.86	2328.36	1399.35	0.601003	-0.734555	3.79e-06	0.000174786
NM_001178355.2	2093.83	1562.93	2624.72	1.67935	0.747907	3.78e-06	0.000174786
NM_001178681.1	1273.39	1555.75	991.03	0.63701	-0.650612	3.87e-06	0.000178088
NM_001178998.3	2082.95	1594.28	2571.63	1.61303	0.689776	3.89e-06	0.000178769
NM_001182830.2	2007.39	2522.55	1492.22	0.591553	-0.757421	3.9e-06	0.000179361
NM_001182146.1	60166.4	73092.5	47240.3	0.646308	-0.629707	3.93e-06	0.000180355
NM_001179178.1	1265.31	1606.87	923.758	0.57488	-0.798667	3.94e-06	0.000180998
NM_001180545.3	1978.66	2441.03	1516.28	0.621163	-0.686956	4.05e-06	0.000185812
NM_001178276.1	1364.67	1028.37	1700.97	1.65403	0.72599	4.12e-06	0.000188567
NM_001181558.1	990.042	749.756	1230.33	1.64097	0.71455	4.15e-06	0.000190021
NM_001184595.3	13.4638	24.3785	2.54906	0.104562	-3.25757	4.26e-06	0.000194886
NM_001180296.1	2519.07	1902.71	3135.42	1.64787	0.720603	4.31e-06	0.000196996
NM_001182434.1	6802.76	5185.72	8419.81	1.62365	0.699244	4.33e-06	0.000197734
NM_001180123.1	1305.47	979.895	1631.05	1.66451	0.735101	4.38e-06	0.000199611
NM_001178182.1	243.58	172.103	315.056	1.83062	0.872336	4.38e-06	0.000199688
NM_001182961.1	5586.22	4289.56	6882.88	1.60457	0.682184	4.39e-06	0.00020006
NM_001183144.1	2035.22	2495.15	1575.3	0.631346	-0.663497	4.46e-06	0.000203147
NM_001181511.1	6111.56	7436.22	4786.9	0.643728	-0.635477	4.51e-06	0.000204974
NM_001180896.1	9665.23	5780.63	13549.8	2.34401	1.22898	4.56e-06	0.000207225
NM_001178259.1	802.668	993.796	611.54	0.615358	-0.700502	4.58e-06	0.00020788
NM_001178191.1	574.354	706.191	442.517	0.626625	-0.674325	4.6e-06	0.000208589
NM_001183285.1	1832.62	1413.61	2251.63	1.59282	0.671585	4.61e-06	0.000208684
NM_001181825.1	1159.19	1450.25	868.128	0.598605	-0.740324	4.65e-06	0.000210134
NM_001183647.3	962.255	1200.78	723.732	0.602719	-0.730442	4.64e-06	0.000210134
NM_001181610.1	9282.88	4862.61	13703.2	2.81806	1.4947	4.71e-06	0.000212919
NM_001179332.1	1200.65	891.034	1510.27	1.69497	0.761258	4.72e-06	0.000212973
NM_001179076.3	1659.14	2044.36	1273.92	0.62314	-0.682371	4.73e-06	0.000213426
NM_001179033.3	2843.33	3526.47	2160.19	0.612565	-0.707065	4.86e-06	0.000219201
NM_001180336.1	14166.1	17456.1	10876.2	0.623062	-0.682552	4.94e-06	0.000222378
NM_001179066.1	3766.73	2926.75	4606.72	1.574	0.654439	4.97e-06	0.000223459
NM_001183901.1	3880.17	4808.49	2951.85	0.613884	-0.703962	5e-06	0.000224864
NM_001181982.1	3669.86	2710.01	4629.7	1.70837	0.772618	5.09e-06	0.00022861
NM_001183690.1	3104.96	2068.45	4141.47	2.0022	1.00159	5.12e-06	0.000229805
NM_001183338.1	46189.1	69490.7	22887.4	0.32936	-1.60226	5.14e-06	0.000230719
NM_001178420.1	26148.8	37351.2	14946.4	0.400159	-1.32135	5.16e-06	0.000231271
NM_001182336.1	13483.5	7079.08	19888	2.8094	1.49026	5.2e-06	0.000233072
NM_001181707.1	3270.76	4034.43	2507.09	0.621422	-0.686354	5.24e-06	0.00023463
NM_001181680.1	235.639	170.674	300.603	1.76127	0.816618	5.25e-06	0.000234721
NM_001183505.1	18468.3	22600.2	14336.5	0.634354	-0.656639	5.3e-06	0.000236569
NM_001182493.1	11201.6	8660.54	13742.6	1.58681	0.666127	5.3e-06	0.000236698
NM_001180197.1	7637.91	9262.61	6013.21	0.649192	-0.623283	5.48e-06	0.000244461
NM_001183196.1	7724.26	6071.4	9377.12	1.54447	0.627115	5.5e-06	0.000245224
NM_001180679.1	569.69	433.722	705.659	1.62699	0.702202	5.53e-06	0.000246366
NM_001179324.3	14112.9	9502.29	18723.5	1.97042	0.978507	5.56e-06	0.000247229
NM_001184527.1	86.6293	118.398	54.8606	0.463358	-1.1098	5.6e-06	0.00024871
NM_001178824.3	30777.5	37244.9	24310.2	0.652713	-0.61548	5.62e-06	0.000249683
NM_001183692.1	19531.4	9739.08	29323.7	3.01093	1.59021	5.65e-06	0.000250532
NM_001183586.1	4691.19	2826.7	6555.68	2.3192	1.21363	5.65e-06	0.000250592
NM_001181991.1	567.935	420.336	715.533	1.70229	0.767474	5.74e-06	0.000254433
NM_001181074.1	961.21	1185.28	737.138	0.621909	-0.685224	5.9e-06	0.000261263
NM_001180058.2	1622.2	1964.73	1279.66	0.651317	-0.618569	5.91e-06	0.000261466
NM_001181629.1	2730.88	2099.93	3361.82	1.60092	0.678904	5.97e-06	0.000263699
NM_001181945.1	34350.5	44200.4	24500.5	0.554304	-0.851251	6.02e-06	0.000265683
NM_001179447.3	1936.15	2511.83	1360.48	0.541629	-0.884624	6.02e-06	0.000265683
NM_001179458.1	1676.18	1256.98	2095.39	1.66701	0.737259	6.08e-06	0.000268153
NM_001183893.1	6551.72	3599.08	9504.35	2.64077	1.40096	6.09e-06	0.000268369
NM_001182108.1	1006.98	745.41	1268.55	1.70181	0.767069	6.14e-06	0.000270396
NM_001183284.1	13736.9	16684.1	10789.6	0.646699	-0.628833	6.16e-06	0.000271115
NM_001180421.3	1237.66	959.331	1515.99	1.58026	0.660161	6.21e-06	0.000273
NM_001178494.1	2683.51	3275.6	2091.41	0.638482	-0.647282	6.39e-06	0.000280764
NR_132153.1	37624.3	46517.4	28731.2	0.617644	-0.695152	6.44e-06	0.000282191
NM_001181414.1	24110.1	14374.4	33845.8	2.35459	1.23548	6.44e-06	0.000282191
NM_001183869.1	3505.31	4243.84	2766.77	0.651949	-0.617168	6.48e-06	0.00028393
NM_001180671.1	1012.86	1263.21	762.504	0.603623	-0.72828	6.65e-06	0.000291231
NM_001180271.1	329.882	207.576	452.189	2.17843	1.12329	6.83e-06	0.000298601
NM_001182792.1	1336.65	1012.99	1660.3	1.63901	0.712821	6.84e-06	0.00029903
NM_001179200.1	1917.33	1466.28	2368.37	1.61522	0.691735	6.87e-06	0.000299603
NM_001180678.3	750.108	584.343	915.873	1.56735	0.648331	6.87e-06	0.000299603
NM_001179764.2	2971.17	3646.09	2296.24	0.629781	-0.667077	6.92e-06	0.000301421
NM_001180591.3	6932.86	8579.93	5285.79	0.616065	-0.698846	7.08e-06	0.000308462
NM_001182504.1	6719.3	8286.86	5151.75	0.621676	-0.685764	7.18e-06	0.000312639
NM_001180084.1	5512.06	6787.36	4236.76	0.624213	-0.67989	7.26e-06	0.000315538
NM_001179199.1	1835.05	1419.46	2250.64	1.58556	0.664995	7.26e-06	0.000315538
NM_001183302.1	2324.79	2875.44	1774.15	0.617001	-0.696655	7.28e-06	0.00031609
NM_001183442.1	2828.98	3471.77	2186.18	0.629704	-0.667255	7.3e-06	0.000316782
NM_001184148.1	483.876	354.14	613.612	1.73268	0.793006	7.32e-06	0.000317246
NM_001179892.1	615.762	774.111	457.414	0.590889	-0.75904	7.41e-06	0.000320746
NM_001183364.1	642.648	783.251	502.045	0.640976	-0.641658	7.48e-06	0.000323615
NM_001182844.1	4208.77	5142	3275.55	0.637018	-0.650593	7.49e-06	0.000323699
NM_001180909.1	1005.93	783.748	1228.1	1.56696	0.647969	7.52e-06	0.000324851
NM_001182198.1	12148	15022.9	9273.07	0.617264	-0.696041	7.55e-06	0.000326083
NM_001182588.1	1618.56	1982.34	1254.78	0.632979	-0.659771	7.71e-06	0.000332683
NM_001179974.1	11236.8	8722.65	13750.9	1.57646	0.656692	7.74e-06	0.000333773
NM_001181454.1	14759.8	17858.2	11661.4	0.653	-0.614845	7.84e-06	0.000337691
NM_001183457.1	1563.33	1990	1136.67	0.571191	-0.807955	7.98e-06	0.000343398
NM_001178767.1	10826.6	7256.22	14397.1	1.9841	0.988485	8e-06	0.000344077
NM_001180016.3	7327.52	5644.25	9010.78	1.59645	0.67487	8.1e-06	0.000347885
NM_001184110.1	1069.17	819.351	1318.99	1.6098	0.68688	8.13e-06	0.000349157
NM_001181363.1	26504	16527.1	36481	2.20734	1.14231	8.17e-06	0.000350632
NM_001182374.1	5838.33	4597	7079.66	1.54006	0.622988	8.21e-06	0.000352067
NM_001179224.1	1030.53	335.115	1725.94	5.15029	2.36465	8.27e-06	0.000354071
NM_001181781.1	56039.8	32096.4	79983.1	2.49197	1.31729	8.29e-06	0.000354673
NM_001183167.1	3910.78	4851.18	2970.37	0.612298	-0.707695	8.34e-06	0.000356511
NM_001179001.1	4621.79	5772.07	3471.51	0.601432	-0.733526	8.34e-06	0.000356511
NM_001183310.1	1121.99	1388.57	855.404	0.61603	-0.698927	8.39e-06	0.000358146
NM_001178264.1	5872.8	4553.27	7192.33	1.57959	0.659554	8.41e-06	0.000358565
NM_001182453.1	640.614	475.447	805.782	1.69479	0.761106	8.46e-06	0.000360517
NM_001184521.1	520.29	642.833	397.747	0.618741	-0.692592	8.5e-06	0.000361883
NM_001181970.1	6317.87	4154.63	8481.12	2.04137	1.02954	8.51e-06	0.00036211
NM_001181078.1	1813.18	1411.8	2214.56	1.5686	0.649481	8.56e-06	0.000363606
NM_001183293.1	16639.8	10165.4	23114.3	2.27383	1.18512	8.56e-06	0.000363606
NM_001180563.3	2232.65	2747.67	1717.64	0.625127	-0.677778	8.64e-06	0.000366806
NM_001182772.1	3032.62	2335.22	3730.02	1.59729	0.675623	8.66e-06	0.000367545
NM_001179483.1	2297.21	1738.29	2856.13	1.64307	0.716393	8.77e-06	0.000371618
NM_001178424.2	445.068	555.877	334.259	0.601318	-0.7338	8.85e-06	0.000374713
NM_001180812.1	181.08	235.327	126.833	0.538964	-0.891739	8.87e-06	0.000375548
NM_001183422.1	812.343	1010.7	613.983	0.60748	-0.719091	8.97e-06	0.000379142
NM_001270757.1	274.629	189.413	359.846	1.89979	0.92584	9e-06	0.000380269
NM_001183329.2	3154.1	3861.2	2447.01	0.633743	-0.658031	9.07e-06	0.000382945
NM_001182432.1	14101.6	8582.75	19620.5	2.28604	1.19285	9.11e-06	0.000384192
NM_001182738.1	2844.07	2230.64	3457.51	1.55001	0.632278	9.13e-06	0.000384757
NM_001178364.1	1257.76	951.313	1564.2	1.64426	0.717436	9.33e-06	0.00039297
NM_001180802.3	2338.07	2865.31	1810.84	0.631986	-0.662036	9.36e-06	0.000393884
NM_001180134.1	15759.9	10277	21242.7	2.06701	1.04754	9.37e-06	0.000394039
NM_001179730.1	11765.8	14240.6	9290.98	0.652427	-0.616111	9.48e-06	0.000398321
NM_001178389.1	3482.85	2687.87	4277.82	1.59152	0.670409	9.57e-06	0.000401647
NM_001182746.1	879.503	658.306	1100.7	1.67202	0.74159	9.65e-06	0.00040492
NM_001181411.1	48156.3	57624.6	38688	0.671381	-0.574797	9.74e-06	0.000408178
NM_001182157.1	6773.02	8419.94	5126.1	0.608805	-0.715949	9.87e-06	0.000413495
NM_001181326.1	2081.09	2558.79	1603.38	0.626615	-0.67435	1.01e-05	0.000421449
NM_001179884.3	9220.9	4834.72	13607.1	2.81445	1.49285	1.01e-05	0.000421642
NM_001178746.1	4700.05	5771.08	3629.02	0.628828	-0.669263	1.01e-05	0.000421642
NM_001181173.1	3193.67	3895.98	2491.37	0.639472	-0.645047	1.01e-05	0.000421642
NM_001182205.1	764.823	585.742	943.904	1.61147	0.688375	1.02e-05	0.000425573
NM_001180908.1	2582.38	2005.94	3158.83	1.57474	0.655113	1.04e-05	0.000433192
NM_001178321.1	540.646	293.008	788.284	2.69031	1.42777	1.04e-05	0.000433851
NM_001182222.1	5479.22	3350.17	7608.27	2.27101	1.18333	1.04e-05	0.000433869
NM_001181584.1	4107.46	4929.53	3285.39	0.666471	-0.585386	1.05e-05	0.00043747
NM_001183583.3	3035.21	2315.9	3754.52	1.62119	0.697052	1.05e-05	0.00043747
NM_001179916.1	738.619	993.55	483.687	0.486827	-1.03852	1.06e-05	0.000438296
NM_001184112.1	256.015	316.157	195.873	0.619542	-0.690726	1.08e-05	0.000448719
NM_001179959.1	21491.4	26330.9	16651.9	0.632407	-0.661074	1.09e-05	0.000450143
NM_001179587.3	1101.68	809.521	1393.84	1.72181	0.783924	1.12e-05	0.000464614
NM_001180116.1	656.895	814.091	499.699	0.613811	-0.704133	1.12e-05	0.000464726
NM_001178749.1	2018.87	1587.2	2450.55	1.54395	0.626623	1.14e-05	0.000470667
NM_001181207.3	1500.06	1135.55	1864.56	1.64198	0.715439	1.14e-05	0.00047143
NM_001179763.1	2533.12	3106.14	1960.09	0.631037	-0.664202	1.15e-05	0.000473728
NM_001180574.3	3389.24	2654.41	4124.06	1.55366	0.63567	1.16e-05	0.000477851
NM_001184077.1	4103.9	2799.29	5408.52	1.93211	0.950174	1.16e-05	0.0004788
NM_001183836.1	5202.58	6406.06	3999.11	0.62427	-0.679758	1.16e-05	0.0004788
NM_001179675.1	17969.4	21714.8	14224.1	0.655042	-0.610342	1.18e-05	0.000486627
NM_001180988.1	64439.4	37846.2	91032.5	2.40533	1.26623	1.18e-05	0.000487251
NM_001181189.3	17170.6	10654.5	23686.7	2.22317	1.15262	1.18e-05	0.000487321
NM_001179326.3	2439.6	2986.93	1892.27	0.633515	-0.658548	1.19e-05	0.000487942
NM_001180273.1	1187.99	871.455	1504.52	1.72645	0.787809	1.19e-05	0.000487942
NM_001178555.4	3356.81	4139.5	2574.13	0.621845	-0.685374	1.19e-05	0.000487942
NM_001179848.1	6500.47	8198.64	4802.3	0.585743	-0.771661	1.21e-05	0.000496756
NM_001182162.1	298.029	222.592	373.466	1.6778	0.746573	1.22e-05	0.000498839
NM_001179682.1	1845.14	1464.2	2226.09	1.52035	0.6044	1.22e-05	0.000499241
NM_001181598.1	8722.65	6848.2	10597.1	1.54743	0.629874	1.23e-05	0.000502705
NM_001181844.1	84350.6	46279.4	122422	2.64528	1.40342	1.27e-05	0.000518152
NM_001183752.3	14238	10255.1	18220.9	1.77676	0.829252	1.27e-05	0.000519155
NM_001182901.1	1275.44	1539.18	1011.71	0.6573	-0.605377	1.28e-05	0.000520805
NM_001183987.1	1485.32	1842.15	1128.49	0.612592	-0.707001	1.3e-05	0.00052918
NM_001184537.1	396.245	490.607	301.882	0.615323	-0.700584	1.3e-05	0.000529991
NM_001184138.1	5929.87	4406.11	7453.62	1.69166	0.758436	1.31e-05	0.000532188
NM_001179068.3	23388.2	28160.5	18615.8	0.661059	-0.597149	1.32e-05	0.000536285
NM_001183375.1	6356.26	4108.12	8604.41	2.09449	1.0666	1.32e-05	0.000537032
NM_001181948.1	13596.1	7939.94	19252.2	2.42473	1.27782	1.33e-05	0.000539304
NM_001182924.1	196.151	246.274	146.029	0.592954	-0.754009	1.33e-05	0.000539304
NM_001183252.1	697.925	537.655	858.195	1.59618	0.674624	1.37e-05	0.000553939
NM_001180561.1	359.973	235.171	484.774	2.06137	1.04361	1.37e-05	0.000555579
NM_001179072.3	1203.58	1467.56	939.592	0.64024	-0.643316	1.38e-05	0.00056102
NM_001182060.1	2712.55	3367.66	2057.44	0.610939	-0.7109	1.4e-05	0.00056559
NM_001183770.1	2153.86	2641.23	1666.48	0.630948	-0.664406	1.41e-05	0.000570095
NM_001182381.1	1247.14	976.614	1517.67	1.55401	0.635993	1.41e-05	0.000570828
NM_001179468.1	876.203	1076.62	675.786	0.627692	-0.67187	1.43e-05	0.000575741
NM_001181261.3	5563.38	6803.29	4323.47	0.635496	-0.654045	1.45e-05	0.000584163
NM_001183348.1	966.787	736.326	1197.25	1.62597	0.701305	1.46e-05	0.000589855
NM_001183961.1	4646.8	6802.08	2491.53	0.366289	-1.44895	1.46e-05	0.000590338
NM_001178297.2	1159.48	876.147	1442.82	1.64677	0.719643	1.47e-05	0.000590518
NM_001178444.3	1560.66	1153.83	1967.49	1.70518	0.769925	1.48e-05	0.000593876
NM_001184486.1	183.58	124.559	242.601	1.94768	0.961753	1.5e-05	0.000602307
NM_001184087.1	3175.5	2063.75	4287.25	2.07741	1.05478	1.55e-05	0.000621331
NM_001180333.3	6392.9	3441.75	9344.05	2.71492	1.44091	1.55e-05	0.000623971
NM_001179453.1	4975.63	6111.5	3839.77	0.628286	-0.670507	1.58e-05	0.000634045
NM_001181865.1	16250.8	9449.47	23052.2	2.43952	1.2866	1.59e-05	0.000638377
NM_001183286.1	2969.72	3556.81	2382.63	0.669879	-0.578028	1.66e-05	0.00066472
NM_001179813.3	803.06	630.661	975.459	1.54672	0.629216	1.66e-05	0.000664861
NM_001182613.1	987.493	770.865	1204.12	1.56204	0.643428	1.67e-05	0.000666439
NM_001178745.1	20179.5	12004.6	28354.4	2.36196	1.23999	1.67e-05	0.000667001
NM_001181737.1	22.2506	37.0825	7.41865	0.200058	-2.32151	1.7e-05	0.000677077
NM_001181089.1	1365.7	1040.82	1690.57	1.62427	0.699787	1.71e-05	0.000681121
NM_001181791.1	1472.93	1789.45	1156.41	0.646237	-0.629865	1.72e-05	0.000684335
NM_001179915.1	2754.89	3568.7	1941.09	0.543921	-0.878532	1.73e-05	0.000690985
NM_001179402.1	8378.52	5333.04	11424	2.14212	1.09904	1.74e-05	0.000692143
NM_001179258.1	2951.49	1597.28	4305.71	2.69565	1.43063	1.74e-05	0.000693785
NM_001178497.3	13002.8	15588.2	10417.4	0.66829	-0.581455	1.75e-05	0.000695561
NM_001183231.1	646.914	391.262	902.567	2.30681	1.2059	1.78e-05	0.000705755
NM_001181880.1	679.535	855.055	504.014	0.589452	-0.762554	1.8e-05	0.000713667
NM_001184067.1	1153.01	903.121	1402.9	1.5534	0.635425	1.8e-05	0.000714132
NM_001183510.1	2927.46	1871.1	3983.82	2.12914	1.09027	1.82e-05	0.000721496
NM_001183665.3	2717.66	2081.28	3354.04	1.61152	0.688424	1.83e-05	0.000726047
NM_001181459.1	978.793	723.009	1234.58	1.70755	0.771929	1.83e-05	0.000726125
NM_001181369.1	59333.2	43260.7	75405.7	1.74305	0.801618	1.87e-05	0.000738796
NM_001178425.3	1189.72	1454.6	924.839	0.635802	-0.653351	1.9e-05	0.000752792
NM_001179039.1	1292.38	1008.39	1576.38	1.56327	0.644568	1.91e-05	0.000753682
NM_001178590.1	921.847	702.139	1141.55	1.62582	0.701171	1.91e-05	0.000754125
NM_001184676.3	160.552	204.903	116.201	0.567101	-0.818322	1.92e-05	0.000755648
NM_001183315.1	7821.47	9532.62	6110.32	0.64099	-0.641625	1.92e-05	0.000756413
NM_001178388.1	43.1813	59.3628	26.9999	0.454828	-1.13661	1.92e-05	0.000756683
NM_001180309.1	22855.8	27776.2	17935.4	0.645712	-0.631038	1.96e-05	0.000773261
NM_001180497.1	4295.47	3365.79	5225.15	1.55243	0.63453	2e-05	0.000784679
NM_001184283.1	595.787	457.631	733.942	1.60379	0.681482	2.01e-05	0.000789243
NM_001179644.1	876.484	604.655	1148.31	1.89912	0.925332	2.01e-05	0.000790815
NM_001179239.1	633.838	782.507	485.169	0.620018	-0.689618	2.04e-05	0.000798949
NM_001179277.1	6062.32	4810.69	7313.94	1.52035	0.604406	2.05e-05	0.000804994
NM_001183486.1	2501.54	1885.22	3117.86	1.65384	0.725822	2.06e-05	0.000805556
NM_001178993.1	3005.26	1565.37	4445.15	2.83969	1.50573	2.06e-05	0.000806714
NM_001178396.1	5986.53	3439.88	8533.18	2.48067	1.31073	2.08e-05	0.000812049
NM_001180298.1	1383.38	1703.96	1062.8	0.623721	-0.681027	2.08e-05	0.000812228
NM_001179373.1	3018.18	3622.85	2413.5	0.666189	-0.585997	2.09e-05	0.000816862
NM_001179977.1	41.2797	59.1667	23.3928	0.395371	-1.33872	2.1e-05	0.000821033
NM_001180311.3	2297.86	2812.31	1783.41	0.634145	-0.657116	2.11e-05	0.000823236
NM_001180643.1	5609.36	6868.6	4350.12	0.633334	-0.658961	2.15e-05	0.000836812
NM_001179215.1	629.192	474.67	783.714	1.65107	0.723403	2.16e-05	0.000841829
NM_001183854.1	2863.36	3510.77	2215.95	0.631188	-0.663859	2.18e-05	0.000847285
NM_001183130.1	1366.96	1028.81	1705.11	1.65736	0.728886	2.19e-05	0.000850605
NM_001179335.3	1815.01	1401.96	2228.06	1.58925	0.668345	2.21e-05	0.000859028
NM_001184145.1	1287.85	1020.13	1555.57	1.52488	0.608692	2.22e-05	0.00086364
NM_001180710.1	252.485	320.524	184.446	0.575452	-0.797233	2.23e-05	0.000867032
NM_001182722.1	7162.16	5542.09	8782.23	1.58464	0.664157	2.26e-05	0.000878279
NM_001181444.3	2031.41	1352.8	2710.01	2.00327	1.00236	2.27e-05	0.000880899
NM_001184570.3	15.8886	6.34868	25.4285	4.00531	2.00191	2.35e-05	0.000908948
NM_001182762.1	1853.13	2256.4	1449.87	0.64256	-0.638097	2.37e-05	0.000915525
NM_001179879.1	10565.3	12987.3	8143.36	0.627027	-0.6734	2.38e-05	0.000920671
NM_001179419.1	788.975	456.431	1121.52	2.45715	1.29698	2.39e-05	0.000921635
NM_001181163.1	7819.61	4542.3	11096.9	2.44302	1.28867	2.38e-05	0.000921635
NM_001179353.1	635.703	492.512	778.895	1.58147	0.66127	2.41e-05	0.000929156
NM_001182243.1	22999.4	15344.5	30654.3	1.99774	0.998365	2.41e-05	0.000929466
NM_001183368.1	203.621	148.661	258.581	1.7394	0.79859	2.48e-05	0.00095478
NM_001181038.1	39520.4	47486.9	31553.9	0.664477	-0.589709	2.5e-05	0.000963981
NM_001181674.1	27424.8	19842.6	35007	1.76424	0.819043	2.59e-05	0.000995871
NM_001179601.3	40694.4	27144.7	54244.1	1.99833	0.998797	2.6e-05	0.000999188
NM_001183600.1	2409.13	1882.53	2935.73	1.55946	0.641044	2.68e-05	0.00103069
NM_001184646.3	111.644	142.127	81.1613	0.571047	-0.808317	2.71e-05	0.00104259
NM_001183218.3	1265.22	1543.12	987.321	0.639822	-0.644258	2.79e-05	0.00107178
NM_001178416.4	28163.3	22626.8	33699.8	1.48937	0.574707	2.88e-05	0.00110385
NM_001179584.3	911.749	709.625	1113.87	1.56967	0.650458	2.88e-05	0.00110494
NM_001178487.3	9368.66	11374.6	7362.71	0.647293	-0.627509	2.9e-05	0.00110816
NM_001181142.1	2100.72	1685.47	2515.97	1.49274	0.577959	2.89e-05	0.00110816
NM_001181612.2	406.598	305.703	507.492	1.66008	0.731256	3e-05	0.00114805
NM_001183492.1	1557.38	1239.33	1875.43	1.51327	0.597668	3e-05	0.00114805
NM_001182937.3	1443	1114.49	1771.52	1.58953	0.668601	3.01e-05	0.00114925
NM_001182540.1	3289.01	2595.82	3982.2	1.53408	0.617378	3.03e-05	0.00115592
NM_001179608.3	1005.48	794.408	1216.55	1.53139	0.61484	3.11e-05	0.001187
NM_001183776.1	4542.04	5493.43	3590.65	0.653627	-0.613461	3.12e-05	0.00119059
NM_001181246.3	2670.93	2093.4	3248.47	1.55177	0.633911	3.16e-05	0.00120142
NM_001182863.1	197.914	142.986	252.843	1.7683	0.822366	3.17e-05	0.00120578
NM_001180761.1	714.214	868.83	559.599	0.644083	-0.634681	3.18e-05	0.00120993
NM_001178933.1	1026.58	802.639	1250.51	1.558	0.639695	3.22e-05	0.00122198
NM_001179187.1	1735.54	2082.33	1388.76	0.666928	-0.584397	3.22e-05	0.00122427
NM_001179074.1	1372.78	1705.52	1040.05	0.609812	-0.713563	3.23e-05	0.00122481
NM_001182285.1	2134.95	1673.82	2596.09	1.551	0.633201	3.23e-05	0.00122481
NM_001180206.1	1507.02	1199.99	1814.06	1.51173	0.596202	3.23e-05	0.00122481
NM_001182299.3	412.35	525.617	299.082	0.569012	-0.81347	3.24e-05	0.00122605
NM_001178822.1	4381.3	3423.44	5339.16	1.55959	0.641165	3.26e-05	0.0012325
NM_001180329.3	604.7	461.762	747.639	1.6191	0.695194	3.3e-05	0.00124605
NM_001181336.1	2989.38	3623.03	2355.73	0.650208	-0.621027	3.35e-05	0.00126737
NM_001181611.1	1898.39	1481.97	2314.81	1.56198	0.643375	3.36e-05	0.00126988
NM_001182090.1	5728.91	6878.61	4579.21	0.665716	-0.58702	3.38e-05	0.00127663
NM_001183960.1	2136.22	1672.12	2600.32	1.5551	0.63701	3.39e-05	0.0012775
NM_001181234.3	468.553	353.55	583.557	1.65056	0.722959	3.41e-05	0.00128321
NM_001182054.1	73188	44075.6	102300	2.32102	1.21476	3.41e-05	0.00128375
NM_001178809.1	102.843	136.576	69.1101	0.506019	-0.982735	3.42e-05	0.00128739
NM_001179340.1	1663.67	2004.18	1323.16	0.6602	-0.599026	3.43e-05	0.00129
NM_001181389.1	10041	12093.1	7988.9	0.660615	-0.598118	3.44e-05	0.00129162
NM_001178729.1	1062.28	808.222	1316.33	1.62868	0.7037	3.44e-05	0.00129162
NM_001180344.1	3730.31	4497.79	2962.83	0.65873	-0.60224	3.5e-05	0.00131435
NM_001179031.1	5635.57	6853.7	4417.44	0.644535	-0.633671	3.55e-05	0.00133238
NM_001181751.1	201.051	272.478	129.623	0.475717	-1.07182	3.56e-05	0.00133238
NM_001183313.2	3658.65	4400.86	2916.44	0.662697	-0.593578	3.58e-05	0.00134113
NM_001181803.3	4222.99	2427.19	6018.79	2.47973	1.31019	3.59e-05	0.00134248
NM_001178782.1	1234.98	928.296	1541.67	1.66075	0.731833	3.59e-05	0.00134248
NM_001178718.1	37687	50091.5	25282.5	0.504726	-0.986427	3.66e-05	0.00136758
NM_001182559.1	3950.59	3149.49	4751.68	1.50871	0.593317	3.68e-05	0.00137239
NM_001179545.3	3041.33	2436.65	3646.01	1.49632	0.58142	3.69e-05	0.00137593
NM_001178866.1	7504.26	5751.61	9256.9	1.60944	0.686562	3.69e-05	0.00137593
NM_001178377.1	3936.93	4677.63	3196.23	0.6833	-0.549408	3.7e-05	0.00137904
NM_001179700.2	2546.89	3132.53	1961.26	0.626096	-0.675544	3.73e-05	0.00138725
NM_001180758.1	10404.9	6125.3	14684.4	2.39734	1.26143	3.74e-05	0.00139173
NM_001180713.3	2302.95	2804.83	1801.07	0.642132	-0.639058	3.74e-05	0.00139173
NM_001184338.1	883.54	1080.51	686.566	0.635406	-0.654249	3.75e-05	0.00139204
NM_001184234.1	1856.37	1464.76	2247.97	1.5347	0.617958	3.77e-05	0.00139849
NM_001179487.1	385.509	297.673	473.346	1.59016	0.669169	3.77e-05	0.00139849
NM_001180765.3	26807.8	32459	21156.7	0.6518	-0.617499	3.78e-05	0.00140102
NM_001178575.1	1338.16	1059.04	1617.28	1.52711	0.610803	3.79e-05	0.00140438
NM_001181578.1	1882.1	1458.74	2305.46	1.58045	0.660337	3.79e-05	0.00140527
NM_001179325.1	2403.41	2941.19	1865.63	0.634312	-0.656736	3.81e-05	0.00140889
NM_001183767.3	4997.4	6064.22	3930.58	0.64816	-0.625578	3.82e-05	0.00141087
NM_001181822.1	591.512	462.571	720.452	1.55749	0.639226	3.85e-05	0.00142157
NM_001183380.1	11947.5	14585.7	9309.3	0.63825	-0.647807	3.85e-05	0.00142157
NM_001270740.1	1650.87	1274.7	2027.03	1.59019	0.669203	3.86e-05	0.00142555
NM_001181150.1	1448.49	1751.35	1145.64	0.654143	-0.612323	3.88e-05	0.00142907
NM_001181544.1	5374.72	3875.83	6873.6	1.77345	0.82656	3.9e-05	0.00143577
NM_001181929.1	192.191	236.953	147.428	0.622183	-0.68459	3.9e-05	0.0014381
NM_001181962.1	78291.4	51465.3	105117	2.04249	1.03033	3.92e-05	0.00144109
NM_001181260.1	237.259	181.876	292.642	1.60902	0.686178	4.1e-05	0.00150746
NM_001180970.1	15271.5	11065.9	19477	1.7601	0.815658	4.19e-05	0.0015417
NM_001178479.3	1079.39	727.581	1431.21	1.96708	0.976054	4.2e-05	0.00154306
NM_001180968.1	31577.8	19670.5	43485	2.21067	1.14448	4.2e-05	0.00154306
NM_001183140.1	13064.5	8073.28	18055.7	2.23648	1.16123	4.23e-05	0.00154982
NM_001180372.3	26201.4	15749.7	36653.1	2.32722	1.21861	4.23e-05	0.00155157
NM_001178354.1	4074.65	4977.42	3171.88	0.637255	-0.650057	4.26e-05	0.00156098
NM_001184522.3	248.656	180.848	316.464	1.74989	0.807267	4.32e-05	0.00158249
NM_001179327.1	2118.07	1637.01	2599.13	1.58773	0.666962	4.36e-05	0.00159496
NM_001183867.1	3902.74	3083.42	4722.07	1.53144	0.614887	4.38e-05	0.0015998
NM_001183490.1	1412.57	1703.2	1121.93	0.658719	-0.602264	4.43e-05	0.00161741
NM_001184279.1	645.432	775.428	515.436	0.664712	-0.589198	4.47e-05	0.00163089
NM_001178286.1	1101.64	744.458	1458.82	1.95958	0.970543	4.48e-05	0.00163577
NM_001178544.1	86238.3	61448.1	111028	1.80687	0.853489	4.5e-05	0.00164048
NM_001178422.2	5674.55	4498.94	6850.15	1.52261	0.606551	4.51e-05	0.00164353
NM_001182074.1	4209.33	3394.19	5024.48	1.48032	0.565905	4.52e-05	0.00164677
NM_001182124.1	2786.33	3353.38	2219.28	0.661802	-0.595528	4.55e-05	0.00165361
NM_001183675.2	4100.03	4954.24	3245.82	0.655159	-0.610084	4.58e-05	0.00166688
NM_001182472.1	7743.35	9216.45	6270.25	0.680332	-0.555688	4.61e-05	0.00167527
NM_001178813.1	1273.17	1554.52	991.831	0.638031	-0.648302	4.63e-05	0.00168043
NM_001178908.1	9340.82	11347.1	7334.51	0.646376	-0.629555	4.68e-05	0.00169778
NM_001184332.1	748.206	949.048	547.364	0.57675	-0.793982	4.75e-05	0.00172305
NM_001180661.1	10415.9	7199.03	13632.8	1.89369	0.921202	4.79e-05	0.00173667
NM_001180617.1	1579.35	1243.6	1915.11	1.53997	0.6229	4.85e-05	0.00175684
NM_001180173.1	47.1974	64.7994	29.5953	0.456722	-1.13061	4.86e-05	0.00175808
NM_001179652.1	299.755	374.853	224.657	0.599322	-0.738597	4.87e-05	0.0017594
NM_001183186.1	633.244	479.964	786.524	1.63872	0.712566	4.93e-05	0.00178334
NM_001181104.1	11783.9	9296.44	14271.4	1.53514	0.618373	4.95e-05	0.0017867
NM_001178184.1	3356.9	3959.54	2754.26	0.6956	-0.523671	4.97e-05	0.00179183
NM_001179475.1	563.025	369.986	756.063	2.04349	1.03103	4.97e-05	0.00179183
NM_001183974.1	39492.1	24969.4	54014.8	2.16324	1.11319	4.99e-05	0.0017989
NM_001182523.1	6809.28	8181.39	5437.16	0.664577	-0.589493	5.05e-05	0.00181996
NM_001183596.1	321.526	431.759	211.294	0.489379	-1.03097	5.09e-05	0.00183056
NM_001182498.1	9878.31	11744.3	8012.3	0.682227	-0.551676	5.09e-05	0.00183056
NM_001183754.1	789.185	629.19	949.18	1.50857	0.593186	5.09e-05	0.00183056
NM_001179060.3	538.905	657.054	420.757	0.640369	-0.643025	5.12e-05	0.00183734
NM_001181688.3	1967.32	2393.68	1540.96	0.643761	-0.635404	5.13e-05	0.00184092
NM_001183684.1	510.131	384.762	635.5	1.65167	0.723926	5.16e-05	0.00185123
NM_001182767.1	5731	3911.71	7550.28	1.93017	0.948731	5.22e-05	0.00187285
NM_001180269.1	423.082	332.31	513.854	1.54631	0.628829	5.23e-05	0.00187305
NM_001179095.1	41304	24639.1	57968.8	2.35271	1.23433	5.3e-05	0.00189677
NM_001179333.3	1404.82	1724.23	1085.4	0.629501	-0.66772	5.32e-05	0.00190389
NM_001181693.1	2014.02	2467.42	1560.62	0.63249	-0.660885	5.34e-05	0.00190898
NM_001179140.1	18449.3	10508.5	26390	2.5113	1.32843	5.36e-05	0.00191437
NM_001182335.3	14443.5	10625.3	18261.6	1.7187	0.781315	5.46e-05	0.001948
NM_001184287.1	2740.6	2165.73	3315.46	1.53087	0.614356	5.51e-05	0.00196706
NM_001178468.3	557.892	670.914	444.869	0.66308	-0.592745	5.52e-05	0.00196718
NM_001180541.3	9790.68	6760.88	12820.5	1.89627	0.923168	5.55e-05	0.00197738
NM_001179746.1	18008.9	11217.9	24799.9	2.21075	1.14453	5.58e-05	0.00198591
NM_001181183.4	9773.18	7806.77	11739.6	1.50377	0.588584	5.59e-05	0.00198838
NM_001181690.1	1190.53	866.102	1514.96	1.74917	0.806669	5.6e-05	0.00199277
NM_001180935.1	476.303	372.379	580.226	1.55816	0.639843	5.63e-05	0.00199945
NM_001179557.3	1726.6	1352	2101.19	1.55414	0.636112	5.64e-05	0.00200268
NM_001179665.1	990.121	771.356	1208.89	1.56722	0.648211	5.66e-05	0.00200694
NM_001183571.1	809.346	996.028	622.663	0.625147	-0.677733	5.66e-05	0.00200694
NM_001181383.3	70966.9	85145.3	56788.5	0.66696	-0.584327	5.73e-05	0.0020319
NM_001183660.1	2303.09	1823.09	2783.08	1.52657	0.610292	5.81e-05	0.00205948
NM_001182521.1	365.576	443.589	287.562	0.648263	-0.625349	5.83e-05	0.00206327
NM_001179081.1	1024.27	699.653	1348.89	1.92794	0.947061	5.87e-05	0.00207567
NM_001180445.1	2157.45	1665.39	2649.52	1.59093	0.669874	5.93e-05	0.00209556
NM_001181231.3	779.86	935.212	624.507	0.667771	-0.582574	6.02e-05	0.00212758
NM_001181664.3	6162.13	4839.76	7484.49	1.54646	0.628966	6.11e-05	0.00215725
NM_001180565.1	2884.75	2261.43	3508.06	1.55126	0.63344	6.12e-05	0.00215861
NM_001183947.1	1699.22	2066.67	1331.77	0.6444	-0.633972	6.16e-05	0.00217226
NM_001179783.1	917.799	1111.32	724.279	0.651728	-0.617657	6.26e-05	0.00220505
NM_001180036.1	5582.3	2925.6	8239	2.81617	1.49374	6.33e-05	0.00223011
NM_001180320.3	571.747	420.16	723.334	1.72157	0.783723	6.38e-05	0.00224583
NM_001179040.1	10836.9	14013.6	7660.16	0.546622	-0.871384	6.42e-05	0.00225759
NM_001181722.1	9627.68	7086.52	12168.9	1.71718	0.780044	6.56e-05	0.00230434
NM_001182694.1	1715.46	2094.96	1335.95	0.637696	-0.649059	6.58e-05	0.00231051
NM_001179342.1	528.154	647.543	408.765	0.631256	-0.663704	6.61e-05	0.00232015
NM_001181905.1	1672.58	1320.37	2024.79	1.5335	0.616832	6.61e-05	0.00232015
NM_001180380.3	6072.2	4679.2	7465.2	1.5954	0.673918	6.68e-05	0.00234287
NM_001180221.1	2773.57	2235.57	3311.56	1.48131	0.56687	6.73e-05	0.0023571
NM_001178841.1	2886.54	1597.42	4175.65	2.61399	1.38625	6.77e-05	0.00236998
NM_001181031.3	1402.25	1100.05	1704.46	1.54943	0.631737	6.79e-05	0.00237411
NM_001178432.1	15295.2	10258	20332.4	1.9821	0.987028	6.96e-05	0.00243152
NM_001182684.1	1677.3	1317.26	2037.35	1.54666	0.629161	6.96e-05	0.00243152
NM_001182066.1	5206.52	3833.65	6579.4	1.71622	0.779238	7.07e-05	0.00247053
NM_001179007.3	4732.59	3217.09	6248.09	1.94216	0.95766	7.09e-05	0.00247414
NM_001178537.3	24808.7	15204.4	34413.1	2.26337	1.17847	7.11e-05	0.00248062
NM_001178594.1	1885.37	1484.51	2286.23	1.54006	0.622982	7.16e-05	0.00249701
NM_001183349.1	723.885	584.339	863.432	1.47762	0.563276	7.23e-05	0.00251815
NM_001180314.3	6150.45	7471.82	4829.09	0.646307	-0.629709	7.23e-05	0.00251815
NM_001181235.1	9282.23	6806.85	11757.6	1.72732	0.788536	7.25e-05	0.00252228
NM_001178846.3	26705.8	20895.5	32516.1	1.55613	0.637963	7.29e-05	0.00253513
NM_001182457.1	1107.25	892.194	1322.3	1.48207	0.567618	7.33e-05	0.00254743
NM_001178799.1	23994.7	28740.9	19248.5	0.669726	-0.578358	7.36e-05	0.00255676
NM_001180718.1	670.742	438.721	902.763	2.05771	1.04104	7.39e-05	0.00256306
NM_001181445.2	359.251	275.954	442.549	1.60371	0.681411	7.49e-05	0.002597
NM_001183555.1	29260.5	34496.4	24024.6	0.696439	-0.521931	7.62e-05	0.00264126
NM_001182279.3	494.225	604.835	383.615	0.634248	-0.65688	7.72e-05	0.00267257
NM_001179679.1	1803.56	1417.37	2189.76	1.54495	0.627556	7.83e-05	0.00271057
NM_001179472.3	4193.52	4982.79	3404.25	0.683201	-0.549618	8.01e-05	0.00276819
NM_001181624.1	2680.16	1556.79	3803.53	2.44318	1.28876	8.01e-05	0.00276819
NM_001180816.1	14411.9	10809.4	18014.3	1.66654	0.736859	8.03e-05	0.00277473
NM_001178861.1	9648.98	6689.9	12608.1	1.88464	0.914289	8.05e-05	0.00277815
NM_001182789.1	1527.16	1863.07	1191.24	0.639395	-0.64522	8.09e-05	0.00279146
NM_001183911.1	1415	1725.3	1104.71	0.640301	-0.643178	8.16e-05	0.00281175
NM_001178210.1	1379.03	1109.71	1648.34	1.48537	0.570827	8.18e-05	0.00281969
NM_001182764.1	2112.32	2564.74	1659.9	0.6472	-0.627717	8.22e-05	0.00282984
NM_001179622.1	28362.6	18000.3	38725	2.15135	1.10525	8.27e-05	0.00284536
NM_001179433.3	3259.56	2644.01	3875.11	1.46562	0.551512	8.28e-05	0.00284545
NM_001182095.1	5156.36	4067.39	6245.33	1.53547	0.618676	8.32e-05	0.00285785
NM_001178991.3	1469.51	1167.19	1771.83	1.51802	0.602194	8.38e-05	0.00287752
NM_001183408.1	22278	26386.6	18169.5	0.688587	-0.538289	8.47e-05	0.00290735
NM_001184003.1	330.7	254.564	406.836	1.59817	0.676419	8.53e-05	0.00292496
NM_001180645.3	1860.76	2220.61	1500.9	0.675898	-0.565123	8.67e-05	0.00297073
NM_001182399.1	922.999	718.342	1127.66	1.5698	0.650584	8.68e-05	0.00297422
NM_001179481.1	12988.3	8217.73	17758.9	2.16105	1.11173	8.69e-05	0.00297501
NM_001178705.1	1199.47	949.573	1449.38	1.52635	0.610082	8.7e-05	0.0029755
NM_001181237.1	1846.67	2212.99	1480.34	0.668934	-0.580065	8.75e-05	0.00299279
NM_001181502.1	1723.77	1192.79	2254.75	1.89032	0.918629	9.17e-05	0.00313265
NM_001183473.1	4773.14	5824.8	3721.48	0.638902	-0.646333	9.29e-05	0.00317294
NM_001184143.1	333.779	247.882	419.675	1.69304	0.759618	9.3e-05	0.0031733
NM_001179638.1	1062.25	527.194	1597.31	3.02984	1.59924	9.45e-05	0.00322203
NM_001184010.1	1577.95	1890.07	1265.84	0.669729	-0.578351	9.52e-05	0.00324384
NM_001183732.1	8052.98	4639.02	11466.9	2.47184	1.30559	9.53e-05	0.00324588
NM_001178527.1	4221.61	5150.55	3292.66	0.639283	-0.645474	9.58e-05	0.00325758
NM_001180000.3	316.732	386.887	246.577	0.637336	-0.649873	9.58e-05	0.00325758
NM_001183715.1	2450.04	2968.99	1931.09	0.650419	-0.620558	9.69e-05	0.00329503
NM_001184598.3	57.8613	78.0257	37.6969	0.483134	-1.0495	9.75e-05	0.00331191
NM_001178269.1	987.07	1174.34	799.794	0.681056	-0.554155	9.75e-05	0.00331191
NM_001179647.1	40590.3	24219.1	56961.6	2.35193	1.23384	9.86e-05	0.00334469
NM_001183185.1	1624.06	1288.55	1959.56	1.52075	0.604782	9.9e-05	0.00335642
NM_001181406.3	872.666	687.196	1058.14	1.53979	0.622731	9.9e-05	0.00335642
NM_001180283.1	11609	15382.1	7835.98	0.509422	-0.973067	9.94e-05	0.00336775
NM_001182965.3	3688.81	4445.54	2932.08	0.659556	-0.600433	0.00010067	0.00340725
NM_001180349.1	2431.88	2921.09	1942.67	0.665049	-0.588467	0.000101468	0.0034321
NM_001179751.1	3155.3	4007.13	2303.46	0.574839	-0.798769	0.00010158	0.00343374
NM_001181003.1	19.9472	30.3616	9.53275	0.313974	-1.67128	0.000101692	0.00343539
NM_001180189.1	9892.73	7263.09	12522.4	1.72411	0.78585	0.000102445	0.00345866
NM_001181495.1	2652.19	2112.67	3191.72	1.51075	0.595269	0.000103261	0.00348402
NM_001182971.3	362.16	439.452	284.867	0.648233	-0.625417	0.000103527	0.00349079
NM_001182409.1	4518.34	5297.33	3739.35	0.705892	-0.502481	0.000103763	0.00349657
NM_001180808.1	9092.84	5866.1	12319.6	2.10013	1.07048	0.000108118	0.00364104
NM_001180964.3	3361.11	2559.72	4162.49	1.62615	0.701459	0.000108312	0.00364531
NM_001181265.1	5046.39	4013.82	6078.96	1.51451	0.598848	0.000109973	0.0036989
NM_001181437.1	312.9	378.527	247.273	0.653252	-0.614289	0.000110415	0.00371144
NM_001184438.1	820.421	605.388	1035.45	1.7104	0.77433	0.000111234	0.00373664
NM_001179574.3	3040.32	2050.39	4030.25	1.9656	0.974968	0.000112024	0.0037585
NM_001179733.1	623.12	747.876	498.364	0.666373	-0.585599	0.000112016	0.0037585
NM_001181938.1	823.994	642.64	1005.35	1.5644	0.645613	0.000112744	0.00378029
NM_001183680.3	7681.18	9142.92	6219.44	0.680247	-0.55587	0.000113957	0.00381861
NM_001179504.1	2586.86	3081.3	2092.43	0.679073	-0.558362	0.000114046	0.00381921
NM_001178944.3	6797.22	8188.2	5406.24	0.660247	-0.598922	0.000114118	0.00381927
NM_001181835.1	7697.34	9200.74	6193.94	0.6732	-0.570894	0.000114826	0.00384057
NM_001182214.1	7369.31	4627.39	10111.2	2.18508	1.12769	0.00011594	0.00387543
NM_001181230.1	1320.39	1586.5	1054.27	0.664528	-0.589597	0.000116471	0.00389074
NM_001182395.1	506.263	395.081	617.444	1.56283	0.644159	0.000116666	0.00389246
NM_001181107.1	1827.86	1472.41	2183.31	1.48282	0.56834	0.000116609	0.00389246
NM_001184207.1	5649.7	3698.79	7600.6	2.05489	1.03906	0.000117617	0.00392175
NM_001182501.1	1874.5	1496.58	2252.42	1.50504	0.589802	0.000117924	0.00392957
NM_001180500.3	922.06	674.213	1169.91	1.73522	0.795116	0.000118171	0.00393535
NM_001182994.3	2534.91	3059.45	2010.37	0.657103	-0.605808	0.000118406	0.00394075
NM_001178833.1	561.817	442.292	681.343	1.54048	0.623381	0.000118496	0.0039413
NM_001178896.3	2717.03	2228.65	3205.41	1.43828	0.524343	0.000118617	0.0039429
NM_001180629.3	5921.98	3481.53	8362.43	2.40194	1.2642	0.000118801	0.00394658
NM_001182037.1	45584.9	30547.2	60622.5	1.98455	0.988814	0.000119947	0.00398222
NM_001184603.1	31.64	45.4595	17.8205	0.392008	-1.35105	0.000121573	0.0040337
NM_001182363.1	12691.2	10005.8	15376.6	1.53678	0.619907	0.0001224	0.00405864
NM_001179829.3	4309.83	5126.85	3492.81	0.681277	-0.553686	0.0001247	0.00413235
NM_001182940.3	6668.87	7968.26	5369.48	0.673858	-0.569483	0.000125722	0.00416368
NM_001179392.1	1752.23	2121.87	1382.58	0.651586	-0.617973	0.000129349	0.00428117
NM_001181460.1	23512.3	18306.6	28717.9	1.56872	0.649583	0.00012948	0.00428286
NM_001181279.1	2691.85	3250.96	2132.73	0.656032	-0.608162	0.000129619	0.00428485
NM_001183228.1	4130.13	3322.48	4937.79	1.48618	0.571607	0.000130425	0.00430884
NM_001180319.1	21468.8	17331.4	25606.2	1.47745	0.563109	0.00013135	0.00433674
NM_001178838.1	856.914	1053.09	660.739	0.627429	-0.672477	0.000131855	0.00435075
NM_001179984.2	8406.41	10143	6669.85	0.657584	-0.604754	0.000132124	0.00435498
NM_001182130.1	875.945	684.636	1067.25	1.55886	0.640495	0.000132145	0.00435498
NM_001183912.1	1129.93	1331.98	927.886	0.696622	-0.521552	0.000132235	0.0043553
NM_001181165.3	582.616	459.919	705.313	1.53356	0.616885	0.000132378	0.00435734
NM_001181114.1	2882.26	3442.25	2322.26	0.674633	-0.567824	0.000133505	0.00439175
NM_001182749.1	8278.67	3896.18	12661.2	3.24963	1.70028	0.000134307	0.00441545
NM_001179128.1	1260.2	1520.27	1000.14	0.657873	-0.60412	0.000134998	0.00443545
NM_001182703.1	22901.6	29610.9	16192.2	0.546833	-0.870828	0.000135182	0.00443881
NM_001181569.1	7798.87	5285.97	10311.8	1.95078	0.964051	0.000135311	0.00444034
NM_001179238.1	6761	5385.41	8136.6	1.51086	0.59537	0.000136066	0.00446238
NM_001181015.1	8384.44	9915.01	6853.88	0.691263	-0.532693	0.000136295	0.00446609
NM_001179351.3	1067.28	857.053	1277.5	1.49058	0.575872	0.000136345	0.00446609
NM_001179452.3	809.174	656.701	961.648	1.46436	0.550272	0.000136457	0.00446706
NM_001181639.1	107.685	136.244	79.1265	0.580772	-0.783955	0.000138348	0.00452621
NM_001178844.1	691.921	542.62	841.221	1.55029	0.632542	0.000138594	0.00453153
NM_001179366.1	774.173	598.456	949.891	1.58724	0.666517	0.000139309	0.00455214
NM_001180683.1	2465.21	2968.04	1962.38	0.661171	-0.596904	0.000140068	0.00457415
NM_001179365.1	1871.94	1190.38	2553.5	2.14512	1.10106	0.000142642	0.0046554
NM_001178224.1	237.266	293.138	181.393	0.618797	-0.692461	0.000143379	0.00467663
NM_001181935.1	23329.2	14608	32050.4	2.19403	1.13358	0.000144564	0.00471242
NM_001178400.1	4305.12	5086.46	3523.77	0.692775	-0.529541	0.000144865	0.00471939
NM_001178539.1	10256	6212.28	14299.7	2.30184	1.20279	0.000146825	0.00478034
NM_001182384.1	9425.5	5616.85	13234.1	2.35615	1.23643	0.00014694	0.00478122
NM_001180446.3	436.64	333.759	539.521	1.6165	0.692874	0.000147082	0.00478293
NM_001180515.1	3109.97	2330.06	3889.88	1.66944	0.73936	0.000148413	0.00482331
NM_001179576.3	7331.59	8813.41	5849.77	0.663735	-0.59132	0.000148523	0.00482399
NM_001182868.3	1047.3	848.74	1245.87	1.4679	0.553757	0.000148926	0.00483204
NM_001179086.1	177.465	214.578	140.352	0.654085	-0.61245	0.000148951	0.00483204
NM_001182644.1	22969.2	14796.9	31141.6	2.1046	1.07354	0.000152841	0.00495522
NM_001182532.1	646.622	776.575	516.669	0.665317	-0.587886	0.000152931	0.00495522
NM_001183121.1	3815.62	3024.07	4607.17	1.5235	0.607387	0.000153204	0.00496107
NM_001180779.1	6236.91	3973.07	8500.75	2.13959	1.09734	0.000153521	0.00496785
NM_001182014.1	1914.3	2307.07	1521.53	0.659507	-0.600539	0.000153598	0.00496785
NM_001182598.1	2293.28	2753.89	1832.66	0.665483	-0.587526	0.000153763	0.00497021
NM_001178909.3	1051.36	1242.51	860.197	0.692304	-0.530522	0.000155529	0.00502129
NM_001183578.3	276.576	211.516	341.635	1.61517	0.691687	0.000155515	0.00502129
NM_001179755.1	1254.89	1505.23	1004.56	0.667384	-0.58341	0.000156319	0.00504378
NM_001182604.1	10254.4	12330.8	8178.01	0.663217	-0.592446	0.000156458	0.00504523
NM_001183562.1	606.743	478.611	734.875	1.53543	0.618645	0.000157036	0.00505665
NM_001178332.1	29337.2	17905.5	40768.9	2.27689	1.18707	0.00015701	0.00505665
NM_001179982.1	4700.04	5662	3738.07	0.660203	-0.599017	0.000157093	0.00505665
NM_001183700.3	1736.72	1383.37	2090.08	1.51087	0.595376	0.00015794	0.00508087
NM_001181703.1	93112.5	110305	75920.1	0.688276	-0.538942	0.000158928	0.0051096
NM_001181324.3	1603.43	1295.8	1911.05	1.4748	0.560523	0.000162231	0.00521269
NM_001182960.1	236.419	291.294	181.544	0.623232	-0.682158	0.000163007	0.0052345
NM_001182467.1	1744.15	1403.79	2084.51	1.48492	0.570386	0.000164012	0.00526364
NM_001180166.1	550.979	666.249	435.71	0.653975	-0.612693	0.00016451	0.00527648
NM_001182650.1	853.722	1028.78	678.661	0.659674	-0.600174	0.00016498	0.00528527
NM_001180824.3	16957.3	11414.7	22499.9	1.97113	0.979023	0.000164913	0.00528527
NM_001179942.1	3717.51	4456.23	2978.79	0.668455	-0.581098	0.000165374	0.00529474
NM_001183279.1	2121.34	2548.71	1693.98	0.664644	-0.589347	0.000165685	0.00530154
NM_001181177.1	1966.78	2364.97	1568.58	0.663255	-0.592365	0.000165989	0.00530813
NM_001183529.1	1356.08	1093.18	1618.98	1.48098	0.566551	0.0001663	0.00531492
NM_001184140.1	13847	8790.36	18903.6	2.15049	1.10466	0.00016712	0.00533796
NM_001182474.1	769.293	558.098	980.487	1.75684	0.81298	0.000172516	0.00550706
NM_001179030.3	1167	931.688	1402.31	1.50513	0.589888	0.000172638	0.0055077
NM_001180330.1	599.7	705.138	494.262	0.700943	-0.512631	0.000173938	0.00554589
NM_001180798.3	5170.65	6229.9	4111.39	0.659945	-0.599582	0.000175594	0.00559538
NM_001180353.1	484.408	381.908	586.907	1.53678	0.619909	0.000176703	0.00562739
NM_001181604.2	11240.6	9069.16	13412.1	1.47887	0.564495	0.000177324	0.00564383
NM_001181851.1	5640.67	4644.36	6636.99	1.42904	0.51505	0.000179453	0.00570821
NM_001180933.1	3049.2	3576.78	2521.62	0.704997	-0.504311	0.000180531	0.00573911
NM_001180608.3	2804.53	2236.12	3372.93	1.50838	0.593004	0.000181917	0.00577979
NM_001180690.3	28362.6	17563.6	39161.6	2.2297	1.15685	0.000183235	0.00581482
NM_001179917.1	1730.12	2113.56	1346.69	0.637165	-0.650261	0.000183165	0.00581482
NM_001180570.3	3038.09	3659.74	2416.44	0.660277	-0.598856	0.000183862	0.00583126
NM_001179595.1	8366.44	5982.05	10750.8	1.79718	0.845735	0.000184776	0.00585681
NM_001179151.1	15453.1	8984.79	21921.4	2.43983	1.28678	0.000185117	0.00586418
NM_001180890.1	1068.9	796.345	1341.46	1.68452	0.752338	0.000188582	0.00597041
NM_001183200.1	1470.86	1207.14	1734.58	1.43693	0.522994	0.000188938	0.0059782
NM_001178599.3	1634.67	1964.92	1304.41	0.663846	-0.591079	0.000189456	0.00599106
NM_001178272.1	5607.2	4490.43	6723.97	1.4974	0.582459	0.000190372	0.00601651
NM_001179143.1	1789.71	1411.55	2167.87	1.53581	0.618995	0.000190577	0.00601944
NM_001181317.3	951.434	773.179	1129.69	1.4611	0.547051	0.000190819	0.00602356
NM_001178888.1	274.981	335.256	214.705	0.640421	-0.642907	0.000191154	0.00603061
NM_001184132.2	27060.2	21502.3	32618.1	1.51696	0.601185	0.000192218	0.00605708
NM_001180354.3	8843.33	5543.84	12142.8	2.19033	1.13115	0.000192189	0.00605708
NR_132238.1	850.695	485.33	1216.06	2.50563	1.32517	0.000192709	0.00606548
NM_001183616.3	6967.4	5496.98	8437.82	1.53499	0.61823	0.000192649	0.00606548
NM_001178735.1	22447.1	27811.1	17083.1	0.614254	-0.703093	0.000193376	0.00608293
NM_001182110.1	3249.69	2611.19	3888.19	1.48905	0.574394	0.000197374	0.00620505
NM_001182325.3	1050	798.544	1301.46	1.62979	0.704685	0.000197786	0.00621115
NM_001179745.1	3732.38	2997.66	4467.09	1.49019	0.5755	0.000197798	0.00621115
NM_001179367.3	5079	6139.41	4018.58	0.654555	-0.611413	0.000199771	0.00626944
NM_001179442.1	9401.28	10956.1	7846.45	0.716171	-0.481624	0.000201589	0.00631913
NM_001182293.1	1007.04	820.951	1193.12	1.45334	0.539373	0.000201587	0.00631913
NM_001178777.1	755.11	614.693	895.528	1.45687	0.542872	0.000207521	0.00650131
NM_001183617.1	13776.8	10681.9	16871.7	1.57947	0.659444	0.000208012	0.00651292
NM_001179096.1	1022.78	1234.66	810.905	0.656785	-0.606507	0.000208143	0.00651322
NM_001179894.1	216.901	273.397	160.405	0.586711	-0.769279	0.000209582	0.00655447
NM_001182797.1	3937.04	2183.45	5690.63	2.60625	1.38198	0.00020986	0.00655936
NM_001181513.1	20960.9	14427.9	27493.8	1.90559	0.930241	0.000210351	0.00657087
NM_001180915.3	566.423	446.933	685.913	1.53471	0.617968	0.000210583	0.00657431
NM_001178470.1	1618.05	1915.16	1320.94	0.68973	-0.535897	0.000210852	0.00657889
NM_001178320.2	1081.33	1302.84	859.819	0.659957	-0.599556	0.000211601	0.00659845
NM_001180210.1	1484.79	1169.52	1800.07	1.53915	0.622135	0.000211878	0.00660327
NM_001184176.1	1350.97	1047.09	1654.84	1.58042	0.660306	0.000214615	0.00667869
NM_001182187.1	2612.28	3125.42	2099.14	0.671635	-0.574251	0.000214585	0.00667869
NM_001179021.1	8378.33	4265.84	12490.8	2.9281	1.54997	0.000214669	0.00667869
NM_001179477.3	12563.8	15011.3	10116.4	0.673918	-0.569356	0.000218739	0.00680138
NM_001180138.1	3480.72	4697.17	2264.27	0.482049	-1.05275	0.000219888	0.00683316
NM_001179279.1	446.304	344.589	548.018	1.59035	0.669348	0.000221085	0.0068664
NM_001180809.1	968.151	728.483	1207.82	1.65799	0.729435	0.000222458	0.00690506
NM_001179963.1	268.401	330.775	206.027	0.622861	-0.683018	0.000223244	0.00692149
NM_001181417.1	929.208	1120.86	737.557	0.658029	-0.603778	0.00022321	0.00692149
NM_001183805.3	1078.22	863.841	1292.59	1.49633	0.581432	0.000224302	0.00695032
NM_001182158.1	555.204	668.248	442.16	0.66167	-0.595816	0.000225141	0.00697228
NM_001184635.1	65.2484	44.0776	86.4193	1.96062	0.971309	0.000225603	0.00698258
NM_001182537.1	334.436	414.007	254.864	0.615603	-0.699928	0.000226295	0.00699998
NM_001184179.1	535.314	634.653	435.974	0.686949	-0.541724	0.000228364	0.00705995
NM_001183620.3	1773.43	2116.28	1430.58	0.675985	-0.564937	0.000229068	0.00707358
NM_001182950.3	5817.61	3335.43	8299.79	2.48837	1.3152	0.00022904	0.00707358
NM_001179680.1	1268.86	1031.5	1506.23	1.46023	0.546196	0.000229433	0.0070808
NM_001179591.1	2192.99	1774.33	2611.65	1.47191	0.55769	0.000232843	0.00718193
NM_001182645.1	8770.58	6232.62	11308.5	1.81441	0.859502	0.000234133	0.00721584
NM_001179575.1	1945.31	1316.85	2573.77	1.95448	0.966787	0.00023421	0.00721584
NM_001179243.1	4729.11	5629.65	3828.58	0.680074	-0.556236	0.000239421	0.00737218
NM_001180057.1	15821.8	10050.2	21593.4	2.14854	1.10336	0.000240521	0.00740183
NM_001183733.3	87.322	110.856	63.7884	0.575419	-0.797314	0.000240891	0.00740897
NM_001180747.1	205.065	254.38	155.749	0.61227	-0.70776	0.000245729	0.00755348
NM_001180550.3	1633.96	1962.67	1305.26	0.665042	-0.588482	0.000246067	0.00755955
NM_001178789.1	754.374	901.192	607.556	0.674169	-0.568818	0.000249875	0.00767216
NM_001178854.1	1014.02	639.892	1388.15	2.16934	1.11726	0.000251853	0.0077285
NM_001181740.1	731.456	593.291	869.621	1.46576	0.551647	0.000253316	0.00776898
NM_001182914.1	4088.37	3151.54	5025.2	1.59452	0.673125	0.000254422	0.00779846
NM_001179914.1	1133.21	1384.12	882.296	0.637443	-0.649632	0.000254733	0.00780356
NM_001183057.1	4405.62	3576.11	5235.13	1.46392	0.549833	0.000258021	0.0078998
NM_001178995.3	1738.6	721.116	2756.08	3.82197	1.93432	0.000262168	0.00802221
NM_001180391.3	1050.8	786.638	1314.96	1.67162	0.741246	0.000266095	0.00813775
NM_001182171.1	1097.93	1380.11	815.746	0.591075	-0.758587	0.000266391	0.00814217
NM_001180142.1	12066.1	6671.77	17460.5	2.61707	1.38795	0.000266761	0.00814888
NM_001178760.1	1248.07	1457.04	1039.1	0.713157	-0.487708	0.000270351	0.00825386
NM_001179374.3	600.632	727.277	473.987	0.651729	-0.617656	0.000272929	0.00832786
NM_001179661.1	1247.6	1510.23	984.967	0.652197	-0.61662	0.000274319	0.00836552
NM_001179291.1	421.347	520.797	321.897	0.618085	-0.694122	0.000275791	0.00840567
NM_001181484.1	2670.03	3161.07	2178.99	0.689321	-0.536752	0.000276349	0.00841792
NM_001182760.1	2236.58	2733.75	1739.42	0.636277	-0.652274	0.000276903	0.00843004
NM_001181768.1	2749.88	2209.59	3290.16	1.48903	0.574378	0.000277634	0.0084475
NM_001179607.1	442.719	353.463	531.975	1.50504	0.589797	0.000279767	0.00850762
NM_001182666.1	7174.44	8618.57	5730.3	0.664878	-0.588838	0.000280546	0.0085265
NM_001178194.1	2250.68	2657.15	1844.22	0.69406	-0.526868	0.000281244	0.0085429
NM_001180823.3	1369.73	1637.06	1102.39	0.673396	-0.570474	0.000281591	0.0085486
NM_001181133.1	1068.86	877.608	1260.12	1.43586	0.521915	0.000282175	0.00856151
NM_001183789.3	39868.1	26829.3	52906.9	1.97198	0.979645	0.000287788	0.00872692
NM_001182337.3	6159.98	4115.46	8204.5	1.99358	0.995363	0.00029034	0.00879935
NM_001182949.3	544.214	423.476	664.952	1.57022	0.65097	0.000290943	0.00881267
NM_001178911.3	5339.44	6337.69	4341.19	0.68498	-0.545865	0.00029395	0.00889875
NM_001183429.1	231.339	148.124	314.554	2.12359	1.0865	0.000294591	0.00891316
NM_001181780.1	1554.71	1854.27	1255.15	0.676899	-0.562987	0.000296543	0.0089672
NM_001181501.1	3284.72	3815.18	2754.26	0.721921	-0.470087	0.000299917	0.00906413
NM_001179212.1	17015.5	20040.1	13990.9	0.698146	-0.5184	0.000300782	0.00908517
NM_001181824.1	924.466	752.476	1096.46	1.45713	0.54313	0.000303348	0.00915756
NM_001178462.1	2680.36	2249.79	3110.92	1.38276	0.467553	0.000303597	0.00915995
NM_001183636.1	3115.82	2526.32	3705.32	1.46669	0.55256	0.000304204	0.00917312
NM_001181219.3	7648.51	6202.88	9094.15	1.46612	0.552	0.000305476	0.00920634
NM_001179603.1	79.0406	55.1831	102.898	1.86466	0.898916	0.000306834	0.00924208
NM_001184100.1	2478.25	2071.74	2884.76	1.39244	0.477611	0.000307929	0.00926471
NM_001183548.1	1487.54	1232.53	1742.54	1.4138	0.499575	0.000307891	0.00926471
NM_001183000.1	366.541	259.528	473.553	1.82467	0.867639	0.000309068	0.00929381
NM_001179048.1	1480.69	1764.3	1197.08	0.678503	-0.559573	0.000310969	0.00934576
NM_001182179.1	4183.25	3372.28	4994.22	1.48096	0.566535	0.000313313	0.00941095
NM_001183656.3	345.693	277.782	413.603	1.48895	0.574296	0.000314521	0.00943898
NM_001180424.1	1538.61	1829.63	1247.59	0.68188	-0.552409	0.000314596	0.00943898
NM_001182470.1	345.044	265.34	424.748	1.60077	0.678765	0.000315199	0.0094518
NM_001182007.1	9137.34	7236.01	11038.7	1.52552	0.609299	0.000316551	0.00948707
NM_001182737.1	5336.06	3365.58	7306.54	2.17096	1.11833	0.000318782	0.00954864
NM_001178485.2	955.765	1113.51	798.025	0.716678	-0.480603	0.000320724	0.00960148
NM_001184306.2	486.952	348.01	625.894	1.7985	0.846793	0.000323443	0.00967749
NM_001180418.1	1468.3	1227.14	1709.46	1.39305	0.478245	0.00032408	0.00969118
NM_001181777.1	1416.57	1702.03	1131.1	0.664557	-0.589535	0.000324594	0.00970117
NM_001180239.1	860.042	1021.56	698.524	0.683782	-0.548392	0.000329129	0.00983125
NM_001180885.1	1267.73	1014.77	1520.68	1.49855	0.583564	0.000329671	0.00984197
NM_001181606.1	1034.12	819.766	1248.47	1.52296	0.606875	0.000330918	0.00987375
NM_001178168.1	20878.7	16862.4	24895	1.47636	0.562042	0.000333678	0.0099506
NM_001180706.1	2654.67	2003.49	3305.86	1.65005	0.722511	0.00033744	0.0100572
NM_001181856.1	2204.79	1800.68	2608.91	1.44885	0.534904	0.000338321	0.0100779
NM_001183405.1	4544.46	1920.95	7167.97	3.73147	1.89974	0.000339476	0.0101067
NM_001179023.3	9785.64	11473.4	8097.85	0.705792	-0.502685	0.000342061	0.0101781
NM_001180490.1	3266.82	2663.82	3869.82	1.45273	0.538769	0.00034314	0.0102045
NM_001178986.3	3264.32	3913.46	2615.17	0.668251	-0.581539	0.000347141	0.0103178
NM_001179400.3	1241.9	1468.02	1015.79	0.691947	-0.531268	0.00034931	0.0103652
NM_001181631.1	5340.25	4376.08	6304.43	1.44066	0.526725	0.000349283	0.0103652
NM_001183201.3	318.603	245.814	391.392	1.59223	0.67105	0.00034913	0.0103652
NM_001182982.1	6702.45	8311.67	5093.24	0.612782	-0.706555	0.000351337	0.0104196
NM_001182776.1	46.5427	29.9365	63.149	2.10943	1.07685	0.000354208	0.010499
NM_001181141.1	1849.48	1515.31	2183.66	1.44107	0.527142	0.000359428	0.0106478
NM_001178312.1	6949.71	4073.08	9826.35	2.41251	1.27054	0.000362453	0.0107315
NM_001179364.3	2941.81	3482.86	2400.77	0.68931	-0.536775	0.000362714	0.0107333
NM_001183389.1	736.493	581.378	891.609	1.53361	0.616934	0.000365791	0.0108185
NM_001182848.3	2267.65	2721.73	1813.56	0.666327	-0.585698	0.000367221	0.0108548
NM_001183525.1	949.739	777.596	1121.88	1.44276	0.528827	0.000367441	0.0108554
NM_001181290.3	18087.4	12404.5	23770.4	1.91628	0.938308	0.000368199	0.0108658
NM_001178853.1	1957.98	1583.58	2332.37	1.47285	0.55861	0.000368002	0.0108658
NM_001178179.1	373.466	294.597	452.335	1.53544	0.61865	0.000385918	0.0113736
NM_001178701.1	13441.6	15669.2	11214	0.715672	-0.482629	0.000386036	0.0113736
NM_001181904.1	2654.88	2136.81	3172.94	1.48489	0.570357	0.000385979	0.0113736
NM_001182144.1	10088.7	8186.96	11990.5	1.46458	0.550488	0.000389426	0.0114672
NM_001182064.1	11967	9420.69	14513.3	1.54058	0.623472	0.000391965	0.0115356
NM_001178474.1	33747.2	27868.9	39625.6	1.42186	0.507777	0.000394441	0.0116022
NM_001182282.3	1147.14	1368.84	925.429	0.676067	-0.564762	0.000396087	0.0116442
NM_001178837.1	8126.26	6663.64	9588.89	1.43899	0.525054	0.000398492	0.0117085
NM_001180548.1	894.447	741.606	1047.29	1.41219	0.497933	0.000403306	0.0118436
NM_001183721.1	34.4197	59.5935	9.24601	0.155151	-2.68825	0.000405877	0.0119076
NM_001184631.1	12772.3	9980.57	15564	1.55943	0.641018	0.000405929	0.0119076
NM_001183783.3	2177.1	2603.12	1751.07	0.672682	-0.572004	0.000408708	0.0119826
NM_001180822.1	560.512	446.048	674.976	1.51324	0.597637	0.000410008	0.0120142
NM_001183216.1	1760.46	1336.78	2184.15	1.63388	0.708306	0.000412557	0.0120823
NM_001183932.1	4178.75	4966.22	3391.29	0.682873	-0.550311	0.000413222	0.0120952
NM_001179869.1	2646.89	3099.81	2193.96	0.707773	-0.498642	0.00041695	0.0121977
NM_001184152.1	4468.28	3735.82	5200.75	1.39213	0.477294	0.000420665	0.0122997
NM_001179630.1	8358.59	9851.79	6865.4	0.696868	-0.521043	0.000422382	0.0123432
NM_001178965.3	2707.78	1679.42	3736.14	2.22466	1.15359	0.00042437	0.0123946
NM_001181248.1	4407.32	3654.45	5160.19	1.41203	0.497768	0.000424676	0.0123968
NM_001180423.1	766.011	911.462	620.561	0.680842	-0.554609	0.000425582	0.0124166
NM_001179589.4	1509.72	1786.89	1232.56	0.68978	-0.535791	0.000428793	0.0125018
NM_001182615.1	2491.8	2990.55	1993.05	0.666449	-0.585433	0.000428967	0.0125018
NM_001179009.1	1898.97	2222.22	1575.71	0.709072	-0.495996	0.000429451	0.0125091
NM_001181642.1	2231.19	1829.14	2633.24	1.43961	0.525674	0.000433535	0.0126213
NM_001178682.1	4948.83	2904.21	6993.46	2.40804	1.26786	0.00043431	0.012637
NM_001183819.1	1632.78	1928.14	1337.41	0.693628	-0.527765	0.000437124	0.012712
NM_001180669.3	1244.78	1009.31	1480.24	1.46659	0.552464	0.000438716	0.0127506
NM_001179052.4	1652.16	2053.26	1251.06	0.609305	-0.714764	0.000438924	0.0127506
NM_001182522.1	1244.54	1478.14	1010.94	0.683924	-0.548091	0.000439679	0.0127657
NM_001178419.3	2158.97	2510.55	1807.39	0.719917	-0.474097	0.000442362	0.0128367
NM_001184567.1	96.7768	69.7787	123.775	1.77382	0.826858	0.000445679	0.012926
NM_001178279.1	7792.51	3821.03	11764	3.07875	1.62234	0.000449091	0.0130179
NM_001182915.1	25890.3	33529.6	18251	0.544323	-0.877464	0.000452769	0.0131104
NM_001182510.1	1092.22	877.236	1307.2	1.49013	0.575438	0.000452765	0.0131104
NM_001184246.1	25823.4	30692.4	20954.3	0.682718	-0.550638	0.00045305	0.0131115
NM_001182382.1	7058.37	4342.81	9773.94	2.2506	1.17031	0.000453701	0.0131233
NM_001182815.1	10814.4	7484.1	14144.6	1.88996	0.918354	0.000454888	0.0131506
NM_001183131.1	1300.32	1565.6	1035.04	0.661118	-0.597019	0.000459186	0.0132677
NM_001183229.3	2286.07	1907.93	2664.2	1.39639	0.481697	0.000467554	0.0135023
NM_001179446.3	632.935	748.59	517.28	0.691005	-0.533232	0.000472743	0.0136448
NM_001183482.1	201433	135870	266996	1.96508	0.974589	0.000477456	0.0137735
NM_001184028.1	2274.12	2703.93	1844.31	0.682087	-0.551972	0.000478899	0.0138077
NM_001270739.1	333.749	199.395	468.103	2.34762	1.2312	0.000485484	0.0139901
NM_001178245.1	2481.08	2065.65	2896.52	1.40223	0.487726	0.000487819	0.0140499
NM_001181812.1	381.92	477.248	286.592	0.60051	-0.735741	0.000488588	0.0140645
NM_001180428.3	2657.59	2072.75	3242.42	1.5643	0.645521	0.000492953	0.0141796
NM_001183804.1	2911.89	3531.75	2292.04	0.64898	-0.623755	0.000493112	0.0141796
NM_001183623.3	31219.7	25556.9	36882.6	1.44315	0.529225	0.000493852	0.0141933
NM_001183287.1	1351.99	1599.55	1104.43	0.690463	-0.534364	0.000494282	0.0141981
NM_001182741.1	849.547	693.177	1005.92	1.45117	0.537219	0.000495996	0.0142397
NM_001178815.1	3224.92	3770.66	2679.18	0.710532	-0.493029	0.000496624	0.0142502
NM_001183747.3	2057.09	2384.51	1729.67	0.725376	-0.4632	0.000505779	0.0145052
NM_001181343.1	21804.9	13066	30543.7	2.33764	1.22505	0.000507329	0.0145419
NM_001178739.1	827.847	1008.49	647.204	0.641756	-0.639904	0.000509889	0.0146075
NM_001182177.1	1204.49	1434.67	974.315	0.679122	-0.558257	0.000512307	0.0146683
NM_001180334.3	1510.52	1259.77	1761.27	1.39809	0.483461	0.000512556	0.0146683
NM_001181622.1	7552.68	4523.32	10582	2.33944	1.22616	0.000515805	0.0147535
NM_001178981.1	6711.68	5463.18	7960.19	1.45706	0.543063	0.000517495	0.0147939
NM_001182284.3	2480.01	2073.7	2886.32	1.39187	0.477022	0.000520835	0.0148815
NM_001183798.1	924.91	1118.21	731.607	0.654266	-0.612052	0.000523155	0.0149399
NM_001183760.1	1709.72	1136.33	2283.11	2.0092	1.00662	0.000523827	0.0149512
NM_001179590.3	2804.06	2159.75	3448.37	1.59665	0.675048	0.000526368	0.0150158
NM_001183809.3	299.601	369.116	230.087	0.623346	-0.681894	0.000526888	0.0150227
NM_001179064.3	1105.24	905.244	1305.23	1.44186	0.527931	0.000529045	0.0150762
NM_001182490.1	3647.97	3049.34	4246.6	1.39263	0.477812	0.000530366	0.0151059
NM_001184074.1	8301.64	9914.17	6689.12	0.674703	-0.567676	0.000531517	0.0151306
NM_001181755.3	182.168	137.029	227.307	1.65882	0.730158	0.000534733	0.0152141
NM_001183581.3	2102.18	2497.08	1707.27	0.683705	-0.548555	0.000535097	0.0152165
NM_001178814.1	414.815	498.006	331.624	0.665903	-0.586616	0.000537472	0.0152759
NM_001178185.1	3814.59	2802.93	4826.26	1.72187	0.783973	0.000545235	0.0154884
NM_001181241.1	1660.63	1970.25	1351.01	0.685705	-0.54434	0.000546779	0.0155241
NM_001181728.1	3842.15	2649.9	5034.41	1.89985	0.925883	0.000547191	0.0155276
NM_001182292.3	538.459	430.916	646.001	1.49913	0.584129	0.000551694	0.0156472
NM_001180788.1	820.749	662.073	979.425	1.47933	0.564944	0.000552619	0.0156652
NM_001178816.1	3163.06	2226.77	4099.36	1.84094	0.880445	0.000555153	0.0157287
NM_001180800.1	1369.48	1606.48	1132.48	0.704943	-0.504421	0.000559063	0.0158312
NM_001182509.1	1202.81	998.217	1407.41	1.40992	0.495618	0.000562501	0.0159118
NM_001184260.1	11814.6	7967.89	15661.3	1.96556	0.97494	0.00056229	0.0159118
NM_001178884.1	74.7196	97.7992	51.64	0.528021	-0.921332	0.000563987	0.0159455
NM_001183180.1	1153.38	908.853	1397.9	1.5381	0.621145	0.000566186	0.0159993
NM_001179748.1	180402	216755	144049	0.664569	-0.589508	0.000566856	0.0160098
NM_001180895.1	13554.6	9678.78	17430.4	1.80089	0.848707	0.000567337	0.016015
NM_001183298.1	1139.65	1372.1	907.198	0.661177	-0.596893	0.000568467	0.0160255
NM_001178372.1	1074.51	1284.92	864.098	0.672494	-0.572407	0.00056877	0.0160255
NM_001180492.1	999.792	802.056	1197.53	1.49307	0.578285	0.000568751	0.0160255
NM_001178267.1	22606.7	12144.3	33069.1	2.72302	1.44521	0.000568896	0.0160255
NM_001182204.1	174.449	135.516	213.382	1.57459	0.654974	0.000570135	0.016052
NM_001181439.3	15212.1	18069.8	12354.4	0.683705	-0.548554	0.000570526	0.0160546
NM_001183439.1	9092.82	11111.2	7074.49	0.636701	-0.651311	0.000571448	0.0160722
NM_001184636.1	1735.04	854.455	2615.62	3.06116	1.61408	0.000578718	0.0162681
NM_001179944.2	9493.55	7118.26	11868.8	1.66738	0.737584	0.000579984	0.0162952
NM_001178392.2	2079.17	2461.06	1697.27	0.68965	-0.536064	0.000583164	0.0163761
NM_001179192.1	939.529	762.32	1116.74	1.46492	0.550823	0.000583663	0.0163815
NM_001180674.3	7837.54	9387.54	6287.53	0.669774	-0.578254	0.000584877	0.0164071
NM_001180486.1	253.151	303.345	202.957	0.669062	-0.579788	0.00058614	0.016434
NM_001183223.1	1041.16	715.462	1366.85	1.91044	0.933908	0.000590774	0.0165553
NM_001182038.1	974.357	1222.84	725.878	0.593602	-0.752433	0.00059484	0.0166519
NM_001179832.3	35584.2	41312.9	29855.5	0.722668	-0.468594	0.000594596	0.0166519
NM_001184061.1	3734.68	3093.72	4375.65	1.41437	0.500155	0.000596003	0.0166758
NM_001179526.1	2983.32	3496.93	2469.72	0.706254	-0.501742	0.000596584	0.0166834
NM_001178386.1	4184.37	4874.37	3494.37	0.716886	-0.480184	0.000598618	0.0167316
NM_001182817.1	1496.52	1783.3	1209.74	0.678372	-0.559851	0.000600817	0.0167844
NM_001178345.2	6824.56	8073.77	5575.34	0.69055	-0.534183	0.000607426	0.0169602
NM_001182717.1	1860.19	1539.61	2180.77	1.41645	0.502275	0.000610514	0.0170376
NM_001184025.1	993.714	712.253	1275.18	1.79034	0.840234	0.000611271	0.0170482
NM_001184226.1	3618.77	2973.43	4264.11	1.43407	0.520117	0.000611527	0.0170482
NM_001178758.1	2307.53	1891.27	2723.8	1.44019	0.52626	0.000613553	0.0170959
NM_001182477.1	3660.6	3012.51	4308.69	1.43027	0.516284	0.000616299	0.0171635
NM_001180526.1	133.835	167.033	100.637	0.602496	-0.730976	0.000616834	0.0171695
NM_001183645.3	1281.5	1013.55	1549.45	1.52873	0.612331	0.000619187	0.0172261
NM_001179399.1	440.311	348.631	531.991	1.52594	0.609699	0.000620525	0.0172545
NM_001180017.1	4832.18	5580.02	4084.34	0.731958	-0.450167	0.000621361	0.0172688
NM_001178924.1	4017.78	4745.99	3289.57	0.693127	-0.528808	0.00062683	0.0174118
NM_001184614.1	107.493	134.785	80.2016	0.595034	-0.748956	0.000627605	0.0174244
NM_001178867.1	4748.15	5575.94	3920.35	0.703085	-0.50823	0.000629237	0.0174607
NM_001182544.1	7691.47	6444.74	8938.21	1.3869	0.471865	0.000631079	0.0175028
NM_001183215.1	3424.81	2776.96	4072.66	1.46659	0.552465	0.000633894	0.0175718
NM_001183962.1	372.936	447.666	298.206	0.666135	-0.586114	0.000634587	0.017582
NM_001184049.1	4208.5	3474.52	4942.47	1.42249	0.508418	0.000637816	0.0176624
NM_001178748.1	3080.59	2138.77	4022.41	1.88071	0.91128	0.000644973	0.0178514
NM_001179142.1	1394.06	1141.22	1646.91	1.44311	0.529185	0.000646813	0.0178932
NM_001179211.1	469.328	367.785	570.872	1.55219	0.634305	0.000651267	0.0180071
NM_001183398.1	892.31	728.046	1056.57	1.45125	0.537291	0.000652652	0.0180362
NM_001179980.1	35773.3	18815.4	52731.1	2.80254	1.48674	0.000654361	0.0180741
NM_001183276.2	2127.29	1680.14	2574.43	1.53227	0.615669	0.000661437	0.0182602
NM_001178766.1	3415.16	2787.97	4042.35	1.44993	0.535979	0.000662286	0.0182743
NM_001183016.3	54446.7	36625.3	72268.1	1.97317	0.980518	0.000667624	0.0184122
NM_001179463.1	11326.5	13301.5	9351.54	0.703045	-0.50831	0.000669369	0.0184509
NM_001183374.1	9113.69	5150.99	13076.4	2.53862	1.34404	0.00067213	0.0185175
NM_001179334.1	4392.46	2806.18	5978.73	2.13056	1.09123	0.000673433	0.0185438
NM_001179858.1	1371.74	1124.16	1619.32	1.44047	0.526536	0.000673772	0.0185438
NM_001184662.3	310.798	91.4049	530.192	5.80048	2.53617	0.000675512	0.0185822
NM_001182164.1	2246.22	1912.03	2580.41	1.34956	0.432492	0.00068508	0.0188358
NM_001180971.1	2713.21	2183.77	3242.65	1.48488	0.570351	0.000689415	0.0189453
NM_001183294.1	24309.1	15137.3	33481	2.21182	1.14524	0.000690934	0.0189774
NM_001179167.1	6114.48	7238.51	4990.45	0.68943	-0.536524	0.000691999	0.018997
NM_001183070.1	1587.76	1323.79	1851.72	1.3988	0.484192	0.000692843	0.0190104
NM_001179240.1	1810.99	2100.5	1521.48	0.724343	-0.465254	0.000698725	0.0191621
NM_001178268.1	558.819	450.124	667.515	1.48296	0.568477	0.000707886	0.0194034
NM_001182627.1	671.878	550.049	793.707	1.44297	0.529045	0.000709494	0.0194376
NM_001178331.2	5708.53	4634.64	6782.41	1.46342	0.549341	0.000716002	0.019606
NM_001183330.1	3618.19	2684.54	4551.84	1.69558	0.761775	0.000719552	0.0196932
NM_001180200.1	34193.5	39526.2	28860.8	0.730168	-0.4537	0.000721007	0.019713
NM_001179530.1	1064.56	879.743	1249.38	1.42017	0.506062	0.000720786	0.019713
NM_001180601.1	16856.4	19735.9	13976.9	0.708198	-0.497775	0.000722099	0.0197328
NM_001178513.1	1220.3	1011.5	1429.1	1.41285	0.498604	0.00072274	0.0197404
NM_001178604.1	4008.6	4628.44	3388.76	0.73216	-0.44977	0.000724363	0.0197747
NM_001178409.3	730.926	593.007	868.845	1.46515	0.551051	0.000735394	0.0200656
NM_001183132.1	2732.15	3207.41	2256.89	0.70365	-0.50707	0.000736967	0.0200984
NM_001181380.3	520.535	420.806	620.263	1.47399	0.559725	0.00073778	0.020102
NM_001182992.1	7191.13	5952.88	8429.38	1.41602	0.501839	0.000737844	0.020102
NM_001182271.3	3097.46	3662.54	2532.38	0.691427	-0.53235	0.00074297	0.0202314
NM_001181291.3	19211.1	13783.8	24638.3	1.78749	0.837935	0.000744947	0.020275
NM_001182765.1	2963.07	3477.23	2448.91	0.70427	-0.5058	0.000750157	0.0204065
NM_001179849.3	51.0768	32.9132	69.2404	2.10373	1.07295	0.000751051	0.0204205
NM_001183013.2	2503.29	1864.52	3142.06	1.68519	0.75291	0.000764677	0.0207805
NM_001181787.2	1019.4	762.031	1276.77	1.67549	0.744583	0.000767121	0.0208364
NR_132206.1	2459.31	1601.36	3317.26	2.07154	1.0507	0.000776987	0.0210938
NM_001181734.1	4648.86	3839.78	5457.95	1.42142	0.507336	0.000778229	0.0211077
NM_001180588.1	1233.1	1035.13	1431.07	1.3825	0.467281	0.000778281	0.0211077
NM_001182625.1	4141.08	4893.49	3388.66	0.692484	-0.530146	0.000780204	0.0211492
NM_001183991.1	4112.48	4810.37	3414.58	0.709838	-0.494438	0.000781464	0.0211727
NM_001180977.1	3132.7	2583.21	3682.19	1.42543	0.511397	0.000782887	0.0212006
NM_001183290.1	8353.11	9916.11	6790.12	0.684756	-0.546338	0.000784161	0.0212244
NM_001181496.1	1415.91	1644.69	1187.13	0.721796	-0.470337	0.000786225	0.0212696
NM_001182261.3	5907.61	3362.06	8453.16	2.51428	1.33015	0.000794	0.0214692
NM_001184298.1	380.722	460.922	300.522	0.652003	-0.617051	0.000794911	0.021483
NM_001180303.1	533.059	639.725	426.392	0.666524	-0.585271	0.000802664	0.0216817
NM_001181139.1	1728.68	2029.08	1428.29	0.703908	-0.50654	0.000804163	0.0217113
NM_001179571.3	3067.32	3650.34	2484.3	0.680567	-0.555191	0.000811358	0.0218946
[truncated: 250 more rows]
