# Supplementary material for: The Phenotypic Plasticity of Duplicated Genes in Saccharomyces cerevisiae and the Origin of Adaptations
Source: G3 (Bethesda). 2016 Oct 31;7(1):63–75. doi: 10.1534/g3.116.035329 (PMC5217124; doi:10.1534/g3.116.035329)
Supplement: Supplementary file 2 [file 63FileS2.xls]

## Sheet: Glycerol_significant_expression
Table S2. Significant transcriptions in Saccharomyces cerevisiae growing under Glycerol stress.
id	baseMean	baseMeanA	baseMeanB	foldChange	log2FoldChange	pval	padj
NM_001182812.1	83781.9	167070	493.638	0.00295468	-8.40278	2.33e-245	1.26e-240
NM_001179407.3	8267.25	16207.3	327.224	0.02019	-5.63022	1.74e-203	4.68e-199
NM_001181753.1	4028.51	7850.44	206.579	0.0263143	-5.24801	9.53e-186	1.71e-181
NM_001182061.1	13529.1	26238.3	819.801	0.0312444	-5.00026	9.39e-179	1.27e-174
NM_001182412.1	17719.9	33879.1	1560.74	0.046068	-4.44009	9.88e-151	1.07e-146
NM_001179782.1	64644.6	122916	6373.1	0.0518492	-4.26953	1.01e-132	9.08e-129
NM_001179753.1	15691.1	29659.7	1722.47	0.0580744	-4.10595	6.6e-129	5.09e-125
NM_001182400.1	9839.7	18540.5	1138.9	0.0614278	-4.02496	3.27e-122	2.21e-118
NM_001178197.1	60048.1	112256	7840.6	0.0698459	-3.83968	3.01e-114	1.8e-110
NM_001181172.1	5636.63	10483.9	789.389	0.0752955	-3.73129	2.73e-112	1.47e-108
NM_001183108.1	3233.22	6068.74	397.696	0.0655318	-3.93166	4.36e-110	2.14e-106
NM_001180144.1	3986.32	7352.92	619.73	0.0842836	-3.5686	1.06e-105	4.75e-102
NM_001178465.3	6597.44	12157.3	1037.59	0.085347	-3.55052	1.89e-101	7.84e-98
NM_001182681.1	5657.53	11232.6	82.4123	0.00733685	-7.09062	8.68e-101	3.35e-97
NM_001184103.1	4927.52	9010.26	844.777	0.0937572	-3.41493	3.12e-97	1.12e-93
NM_001179799.1	12744.5	23554.8	1934.11	0.082111	-3.60628	5.95e-95	2e-91
NM_001179403.1	21512	3920.59	39103.5	9.97389	3.31816	1.98e-94	6.29e-91
NM_001183768.1	9819.07	18095	1543.12	0.0852784	-3.55168	2.51e-94	7.53e-91
NM_001179936.1	6404.95	11648.8	1161.07	0.0996725	-3.32666	1.01e-92	2.86e-89
NM_001184678.1	327.374	627.026	27.722	0.0442119	-4.49942	1.1e-92	2.96e-89
NM_001180275.1	35024.1	63537.3	6510.96	0.102475	-3.28666	2.05e-92	5.26e-89
NM_001179508.1	4513.34	8255.17	771.519	0.0934589	-3.41952	5.58e-92	1.37e-88
NM_001179503.1	30220.5	54815.7	5625.19	0.10262	-3.28462	2.38e-89	5.58e-86
NM_001184000.1	3004.17	5463.43	544.915	0.0997387	-3.3257	1.21e-87	2.72e-84
NM_001181365.3	2836.32	5588.03	84.6082	0.015141	-6.0454	4.45e-85	9.59e-82
NM_001178204.1	5234.94	9338.08	1131.79	0.121201	-3.04452	1.6e-82	3.32e-79
NM_001184099.1	10875.1	20236.4	1513.81	0.0748064	-3.74069	1.02e-81	2.04e-78
NM_001183519.1	1773.39	3210.12	336.657	0.104874	-3.25328	1.46e-80	2.81e-77
NM_001179887.3	14716.7	28722.7	710.71	0.0247438	-5.33679	1.91e-79	3.56e-76
NM_001184689.1	1972.42	3512.37	432.477	0.12313	-3.02175	2.17e-78	3.9e-75
NM_001179592.3	1317.85	2360.23	275.482	0.116719	-3.09889	3.36e-78	5.85e-75
NM_001183040.1	2284.45	4104.52	464.374	0.113137	-3.14386	7.46e-78	1.26e-74
NM_001181070.1	4450.01	7952.26	947.767	0.119182	-3.06876	2.33e-77	3.81e-74
NM_001184684.1	315.213	588.513	41.912	0.0712167	-3.81164	4.11e-77	6.52e-74
NM_001182266.3	7567.89	14342.1	793.641	0.0553363	-4.17563	6.05e-76	9.32e-73
NM_001178208.1	264.836	496.92	32.7525	0.0659109	-3.92334	1.25e-75	1.87e-72
NM_001181385.3	3117.83	5526.83	708.823	0.128251	-2.96296	1.7e-74	2.48e-71
NM_001182067.1	15464.7	3716.96	27212.4	7.32113	2.87207	7.45e-74	1.06e-70
NM_001180378.1	3048.68	5392.7	704.67	0.130671	-2.93599	4.15e-72	5.74e-69
NM_001180531.1	2396.76	4246.54	546.984	0.128807	-2.95672	2.36e-71	3.18e-68
NM_001184248.1	2124.37	3736.44	512.291	0.137107	-2.86663	9.04e-71	1.19e-67
NM_001182955.1	7163.4	13879.1	447.69	0.0322564	-4.95427	2e-69	2.57e-66
NM_001182853.3	4431.82	7799.98	1063.66	0.136367	-2.87443	1.17e-68	1.47e-65
NM_001180264.1	13627.4	23613.6	3641.18	0.154199	-2.69714	3.82e-66	4.68e-63
NM_001180986.1	1068.99	1866.58	271.412	0.145407	-2.78184	6.08e-64	7.29e-61
NM_001182195.1	295.398	536.654	54.1412	0.100887	-3.30919	6.22e-64	7.3e-61
NM_001179866.3	3733.12	6439.85	1026.39	0.159381	-2.64945	8.06e-64	9.24e-61
NM_001179410.3	1249.02	2184.13	313.913	0.143725	-2.79862	6.65e-63	7.48e-60
NM_001179127.2	9425.64	16120.9	2730.35	0.169367	-2.56177	2.07e-61	2.28e-58
NM_001179112.1	17784.9	30544.8	5025.07	0.164515	-2.60371	2.04e-60	2.2e-57
NM_001178964.2	9448.01	2720.73	16175.3	5.94521	2.57173	2.29e-60	2.42e-57
NM_001178915.1	9750.46	16780.7	2720.27	0.162107	-2.62498	4.71e-60	4.88e-57
NM_001182713.1	3148.1	5714.58	581.612	0.101777	-3.29652	7.11e-60	7.24e-57
NM_001178633.4	1429.24	2616.55	241.925	0.0924594	-3.43504	1.52e-59	1.52e-56
NM_001179952.1	104779	186643	22914.6	0.122772	-3.02594	1.62e-59	1.59e-56
NM_001180108.1	1771.74	3039.4	504.069	0.165845	-2.59209	2.49e-59	2.4e-56
NM_001181478.1	834.645	1451.46	217.833	0.150078	-2.73621	5.81e-59	5.5e-56
NM_001179011.3	448.832	797.004	100.66	0.126298	-2.9851	2.83e-58	2.63e-55
NM_001183850.1	3517.94	6032.68	1003.21	0.166295	-2.58818	3.2e-58	2.92e-55
NM_001179310.1	12014.4	3582.55	20446.2	5.70717	2.51278	5.55e-58	4.99e-55
NM_001183179.3	3299.88	5677.33	922.43	0.162476	-2.6217	1.65e-57	1.46e-54
NM_001178982.3	37660.9	11898	63423.8	5.33062	2.4143	6.49e-57	5.65e-54
NM_001179714.1	14587.2	24583.1	4591.28	0.186766	-2.4207	8.86e-55	7.58e-52
NM_001182491.1	32305.5	54556.1	10054.9	0.184303	-2.43985	1.03e-54	8.66e-52
NM_001182680.1	1453.7	2501.91	405.489	0.162072	-2.6253	1.45e-54	1.2e-51
NM_001180692.1	7179.15	12046.7	2311.62	0.191889	-2.38166	2.59e-54	2.12e-51
NM_001183337.1	1964.16	3340.24	588.072	0.176057	-2.50589	2.87e-54	2.31e-51
NM_001182200.1	3660.84	6204.7	1116.97	0.180021	-2.47376	6.53e-54	5.18e-51
NM_001181471.3	132.432	248.629	16.236	0.0653023	-3.93672	1.8e-53	1.4e-50
NM_001184014.1	710.585	1301.19	119.983	0.0922101	-3.43893	5.84e-53	4.5e-50
NM_001178157.1	15515.9	5169.48	25862.4	5.0029	2.32276	4e-52	3.04e-49
NM_001184123.1	10319.3	17407.7	3230.95	0.185604	-2.4297	6.68e-52	5.01e-49
NM_001184681.1	1318.23	2346.76	289.701	0.123447	-3.01803	7.14e-52	5.27e-49
NM_001181736.3	1509.26	2552.07	466.456	0.182776	-2.45185	2.4e-51	1.75e-48
NM_001183572.3	41554.4	14209.4	68899.5	4.84885	2.27764	4.49e-50	3.23e-47
NM_001178226.1	6847.7	12636.7	1058.65	0.0837758	-3.57732	1.61e-48	1.14e-45
NM_001181522.1	1209.29	2020.51	398.057	0.197008	-2.34368	2.03e-48	1.42e-45
NM_001182092.1	1446.93	2443.1	450.762	0.184504	-2.43827	2.08e-48	1.44e-45
NM_001181119.1	47150.2	16627.9	77672.4	4.6712	2.22379	2.17e-48	1.48e-45
NM_001182787.1	13480.4	22604.9	4355.93	0.192699	-2.37558	4.73e-48	3.19e-45
NR_132197.1	1501.32	2496.81	505.843	0.202596	-2.30332	1.71e-47	1.14e-44
NM_001179673.1	697.189	1176.54	217.836	0.185149	-2.43324	1.96e-47	1.29e-44
NM_001181021.1	10418	17196.7	3639.35	0.21163	-2.24038	5.01e-47	3.25e-44
NM_001183406.1	4681.13	7693.05	1669.22	0.216978	-2.20438	7.94e-47	5.1e-44
NM_001184037.1	5954.17	11633.6	274.706	0.023613	-5.40427	9.99e-47	6.34e-44
NM_001179104.1	10940.4	17990.2	3890.68	0.216267	-2.20911	4.81e-46	3.01e-43
NM_001180810.3	7161.05	2599.7	11722.4	4.50914	2.17285	2.78e-45	1.73e-42
NM_001178495.1	1433.97	2373.21	494.733	0.208466	-2.26212	3.47e-45	2.13e-42
NM_001179222.2	4216.85	672.855	7760.84	11.5342	3.52784	1.04e-44	6.28e-42
NM_001181925.1	2115.66	3465.51	765.814	0.220982	-2.178	2.32e-44	1.39e-41
NM_001178255.1	14248.1	23522	4974.11	0.211466	-2.2415	9.08e-44	5.38e-41
NM_001180564.1	14555.3	26267.3	2843.19	0.108241	-3.20769	9.82e-44	5.76e-41
NM_001183948.1	2984.55	4905.55	1063.55	0.216806	-2.20552	1.03e-43	5.95e-41
NM_001181011.1	1738.12	2874.22	602.01	0.209451	-2.25531	1.94e-43	1.12e-40
NM_001178578.1	5505.47	9051.58	1959.36	0.216466	-2.20779	9.94e-43	5.64e-40
NM_001184325.1	2415.55	3926.92	904.176	0.230251	-2.11872	1.56e-42	8.79e-40
NM_001178415.1	21937.6	37095.3	6780.02	0.182773	-2.45187	4.06e-42	2.26e-39
NM_001181196.4	14782	25769.3	3794.64	0.147254	-2.76362	5.63e-42	3.1e-39
NM_001178306.1	5102.16	8292.34	1911.97	0.23057	-2.11672	3.52e-41	1.92e-38
NM_001182607.1	10017	19165.6	868.378	0.0453091	-4.46405	6.12e-41	3.3e-38
NM_001180021.1	1232.58	458.336	2006.82	4.37848	2.13043	1.07e-40	5.73e-38
NM_001178289.1	805.095	1327.6	282.586	0.212854	-2.23206	2.16e-40	1.14e-37
NM_001178433.3	514.262	151.185	877.338	5.80307	2.53682	2.44e-40	1.28e-37
NM_001182773.1	13042.3	5094.63	20989.9	4.12001	2.04265	3.59e-40	1.86e-37
NM_001183075.1	2380.26	3882	878.516	0.226305	-2.14366	1.07e-39	5.42e-37
NM_001178381.1	3143.06	5097.29	1188.84	0.23323	-2.10017	1.06e-39	5.42e-37
NM_001179226.1	14626	23764.5	5487.4	0.230907	-2.11461	1.13e-39	5.71e-37
NM_001184015.1	7054.66	13451.5	657.868	0.0489068	-4.35382	1.52e-39	7.61e-37
NM_001179857.3	9960.86	15989.2	3932.54	0.24595	-2.02356	1.94e-39	9.58e-37
NM_001180485.1	2619.21	4191.51	1046.9	0.249767	-2.00134	2.91e-39	1.43e-36
NM_001180326.1	973.17	1600.49	345.846	0.216087	-2.21032	4.86e-39	2.36e-36
NM_001181426.1	1513.68	2433.33	594.02	0.244118	-2.03435	5.12e-39	2.47e-36
NM_001180282.1	4236.98	6894.79	1579.17	0.229039	-2.12634	1.07e-38	5.1e-36
NM_001181022.3	1724.99	246.851	3203.13	12.976	3.69777	8.8e-38	4.17e-35
NM_001183923.1	3047.78	4850.43	1245.13	0.256706	-1.96181	1.02e-37	4.8e-35
NM_001183795.3	29960.4	12377.5	47543.3	3.84109	1.94152	1.45e-37	6.76e-35
NM_001179786.2	207.912	356.011	59.8132	0.168009	-2.57339	1.59e-37	7.33e-35
NM_001184102.1	1481.84	2384.32	579.369	0.242991	-2.04102	1.66e-37	7.57e-35
NM_001182554.1	1312.42	2111.07	513.774	0.243372	-2.03877	1.15e-36	5.22e-34
NM_001179473.1	41061.7	64486.5	17636.9	0.273497	-1.8704	1.17e-36	5.25e-34
NM_001181549.1	1479.31	2378.25	580.359	0.244027	-2.03489	1.24e-36	5.51e-34
NM_001180270.1	294.852	487.25	102.454	0.210271	-2.24968	1.3e-36	5.75e-34
NM_001179913.1	3681.71	5860.98	1502.45	0.256348	-1.96383	1.92e-36	8.43e-34
NM_001179550.3	380.256	629.548	130.964	0.208029	-2.26514	2.82e-36	1.23e-33
NM_001180083.1	1445.56	2375.72	515.393	0.216942	-2.20462	3.1e-36	1.34e-33
NM_001178398.1	2639.25	4203.72	1074.78	0.255674	-1.96762	3.26e-36	1.39e-33
NM_001182634.1	1038.81	1677.5	400.122	0.238523	-2.0678	5.59e-36	2.37e-33
NM_001178374.1	6743.66	10563.8	2923.56	0.276754	-1.85333	2.23e-35	9.4e-33
NM_001179955.1	323.088	538.18	107.997	0.200671	-2.3171	3.3e-35	1.38e-32
NM_001179754.1	2366.93	3862.74	871.108	0.225515	-2.1487	4.06e-35	1.69e-32
NM_001181373.3	21346.2	33647.5	9044.82	0.268811	-1.89534	5.81e-35	2.39e-32
NM_001179549.3	329.16	541.965	116.355	0.21469	-2.21967	1.05e-34	4.3e-32
NM_001179659.1	4327.7	6846.28	1809.12	0.264248	-1.92003	1.1e-34	4.48e-32
NM_001180229.1	1033.36	1666.61	400.119	0.24008	-2.05842	2.82e-34	1.14e-31
NM_001181303.3	1354.96	2142	567.915	0.265134	-1.91521	3.33e-34	1.33e-31
NM_001182160.1	1112.12	1781.35	442.884	0.248623	-2.00797	7.24e-34	2.86e-31
NM_001181706.1	2409.08	3892.75	925.413	0.237727	-2.07262	7.28e-34	2.86e-31
NM_001181666.1	24129	10475.2	37782.8	3.60688	1.85075	7.84e-34	3.07e-31
NM_001179912.1	972.26	1551.93	392.589	0.252968	-1.98297	8.31e-34	3.2e-31
NM_001179484.1	7630.53	13615.4	1645.67	0.120868	-3.04849	8.31e-34	3.2e-31
NM_001179178.1	2282.25	3640.75	923.758	0.253727	-1.97865	9.55e-34	3.65e-31
NM_001178856.1	1381.5	2195.8	567.206	0.258314	-1.9528	1.85e-33	7.01e-31
NM_001184242.1	18152.9	4089.01	32216.7	7.87885	2.97798	2.48e-33	9.35e-31
NM_001178906.3	6377.98	10520.9	2235.07	0.212441	-2.23486	3.96e-33	1.48e-30
NM_001181536.1	2473.93	3904.54	1043.32	0.267207	-1.90397	5.53e-33	2.06e-30
NM_001183319.1	1727.05	747.661	2706.44	3.61987	1.85594	7.03e-33	2.6e-30
NM_001182596.1	1966.85	3232.21	701.496	0.217033	-2.20402	9.63e-33	3.51e-30
NM_001178393.2	1722.74	2801.61	643.86	0.229818	-2.12144	9.6e-33	3.51e-30
NM_001182778.1	1201.72	1900.53	502.905	0.264613	-1.91804	1.07e-32	3.88e-30
NM_001182614.1	2461.11	3867.94	1054.29	0.272571	-1.8753	1.21e-32	4.34e-30
NM_001184124.1	998.343	1587.06	409.627	0.258104	-1.95397	1.41e-32	5.04e-30
NM_001184098.1	7957.69	15111.3	804.063	0.0532093	-4.23218	1.73e-32	6.13e-30
NM_001184132.2	20891.6	9165.14	32618.1	3.55893	1.83145	1.99e-32	7.03e-30
NM_001183401.1	1979.64	3096.62	862.65	0.278578	-1.84385	4.8e-32	1.68e-29
NM_001179120.1	4548.17	7118.71	1977.63	0.277807	-1.84785	7.87e-32	2.74e-29
NM_001180455.3	15980.6	24642.6	7318.49	0.296985	-1.75154	8.92e-32	3.09e-29
NM_001178720.1	704.915	1114.66	295.172	0.264809	-1.91698	9.65e-32	3.32e-29
NM_001178797.2	3467.47	5411.88	1523.05	0.281427	-1.82917	1.09e-31	3.72e-29
NM_001181665.1	4872.53	7571.95	2173.12	0.286995	-1.8009	1.34e-31	4.53e-29
NM_001184670.1	303.845	497.651	110.038	0.221114	-2.17713	1.36e-31	4.59e-29
NM_001178205.1	766.029	1207.89	324.17	0.268377	-1.89766	1.47e-31	4.94e-29
NM_001178283.1	1008.73	1719	298.463	0.173626	-2.52595	1.73e-31	5.76e-29
NM_001183927.1	1971.67	3108.58	834.747	0.26853	-1.89685	1.8e-31	5.95e-29
NM_001182931.3	372.198	601.388	143.009	0.237799	-2.07219	1.96e-31	6.45e-29
NM_001179781.1	15718.3	7117.46	24319.1	3.41682	1.77266	2.33e-31	7.62e-29
NM_001184026.1	2621.7	1150.83	4092.56	3.55619	1.83033	2.47e-31	8.02e-29
NM_001179839.3	1661.64	2598.01	725.265	0.279161	-1.84083	2.56e-31	8.28e-29
NM_001183415.1	149.876	258.994	40.7589	0.157374	-2.66773	4.48e-31	1.44e-28
NM_001182051.1	693.937	1106.57	281.308	0.254217	-1.97587	1.17e-30	3.74e-28
NM_001179914.1	2149.19	3416.08	882.296	0.258278	-1.95301	1.65e-30	5.25e-28
NM_001179783.1	1627.92	2531.57	724.279	0.286099	-1.80542	1.96e-30	6.18e-28
NM_001180711.1	540.948	859.418	222.479	0.258872	-1.94969	2.56e-30	8.04e-28
NM_001183802.1	13071.1	22018.6	4123.73	0.187284	-2.4167	2.93e-30	9.13e-28
NM_001183539.1	4782.33	7346.32	2218.33	0.301965	-1.72755	3.45e-30	1.07e-27
NM_001183704.1	5990.91	9176.94	2804.88	0.305644	-1.71007	3.76e-30	1.16e-27
NM_001182450.1	12412.1	19219.5	5604.59	0.291609	-1.77789	4.03e-30	1.24e-27
NM_001178872.1	420.846	670.807	170.886	0.254747	-1.97287	4.21e-30	1.28e-27
NM_001183112.1	3346.65	5128.57	1564.73	0.305101	-1.71264	1.1e-29	3.34e-27
NM_001181861.1	5209.68	8003.71	2415.64	0.301815	-1.72826	1.28e-29	3.85e-27
NM_001182891.1	3820.36	5854.98	1785.75	0.304997	-1.71313	1.58e-29	4.73e-27
NM_001182036.1	9355.94	14541.7	4170.22	0.286778	-1.802	2.05e-29	6.12e-27
NM_001180014.3	1530.43	2365.53	695.337	0.293946	-1.76638	2.87e-29	8.5e-27
NM_001181337.1	1699.8	767.836	2631.75	3.42749	1.77715	4.29e-29	1.27e-26
NM_001182112.1	2669.35	1244.6	4094.1	3.28948	1.71786	4.42e-29	1.3e-26
NM_001181052.1	3629.06	5547.37	1710.74	0.308389	-1.69718	5.09e-29	1.48e-26
NM_001183592.1	6067.66	9357.87	2777.44	0.296803	-1.75242	6.49e-29	1.88e-26
NM_001180241.1	2058.28	3131.11	985.449	0.314729	-1.66782	6.63e-29	1.91e-26
NM_001179686.1	3070.61	1454.36	4686.86	3.22262	1.68824	8.8e-29	2.52e-26
NM_001178496.3	580.289	915.671	244.906	0.267461	-1.9026	8.95e-29	2.55e-26
NM_001179729.1	1536.34	2430.95	641.742	0.263989	-1.92145	9.14e-29	2.59e-26
NM_001178589.1	3817.59	5840.63	1794.55	0.307252	-1.7025	1.33e-28	3.74e-26
NM_001179046.3	2868.49	1109.74	4627.25	4.16968	2.05994	1.66e-28	4.65e-26
NM_001183633.3	215.855	359.892	71.8171	0.199552	-2.32516	1.94e-28	5.41e-26
NM_001179915.1	5418.3	8895.52	1941.09	0.21821	-2.19621	2.25e-28	6.27e-26
NM_001179707.1	7493.49	11427.1	3559.88	0.31153	-1.68256	2.31e-28	6.4e-26
NM_001178645.3	5792.21	9643.35	1941.07	0.201286	-2.31268	2.43e-28	6.68e-26
NM_001179916.1	1552.06	2620.42	483.687	0.184584	-2.43765	3.31e-28	9.05e-26
NM_001182029.1	2226.06	3379.55	1072.58	0.317374	-1.65575	6.16e-28	1.68e-25
NM_001183503.1	3459.98	5297.72	1622.24	0.306216	-1.70738	6.72e-28	1.82e-25
NM_001178953.3	10304.6	1793.97	18815.1	10.488	3.39066	1.03e-27	2.77e-25
NM_001178675.1	18374.3	7545.42	29203.2	3.87032	1.95245	1.15e-27	3.09e-25
NM_001178243.1	3058.14	1358.12	4758.16	3.5035	1.8088	2.45e-27	6.54e-25
NM_001178882.1	560.157	875.678	244.637	0.279368	-1.83976	5.68e-27	1.51e-24
NM_001182299.3	695.669	1092.25	299.082	0.273821	-1.86869	7.6e-27	2.01e-24
NM_001183416.1	139.13	234.725	43.5357	0.185476	-2.4307	9.69e-27	2.55e-24
NM_001181777.1	2364.4	3597.7	1131.1	0.314395	-1.66935	1.19e-26	3.13e-24
NM_001183408.1	35981.2	53792.9	18169.5	0.337767	-1.5659	1.4e-26	3.64e-24
NM_001179551.1	537.9	832.727	243.073	0.291901	-1.77645	2.72e-26	7.05e-24
NM_001179776.1	3399.69	1678.37	5121.01	3.05119	1.60937	2.78e-26	7.18e-24
NM_001182763.1	1320.79	2141.35	500.224	0.233602	-2.09787	3.06e-26	7.85e-24
NM_001178230.1	593.481	916.059	270.904	0.295727	-1.75766	3.45e-26	8.83e-24
NM_001182701.1	1960.9	868.468	3053.33	3.51577	1.81384	3.64e-26	9.26e-24
NM_001178782.1	978.293	414.919	1541.67	3.71558	1.89359	4.14e-26	1.05e-23
NM_001180961.1	1608.61	2424.65	792.567	0.326879	-1.61317	8.22e-26	2.07e-23
NM_001183605.3	542.947	839.894	246.001	0.292895	-1.77154	8.43e-26	2.12e-23
NM_001181650.1	12896	19209.8	6582.19	0.342648	-1.5452	8.61e-26	2.15e-23
NM_001180710.1	424.535	664.623	184.446	0.27752	-1.84934	9.01e-26	2.24e-23
NM_001182487.1	4658.17	2315.8	7000.54	3.02295	1.59596	1.15e-25	2.84e-23
NM_001180927.1	39086	58968.7	19203.4	0.325654	-1.61859	1.15e-25	2.84e-23
NM_001179263.1	2171.11	1036.75	3305.47	3.18831	1.67279	1.26e-25	3.09e-23
NM_001178452.3	525.485	234.089	816.882	3.48962	1.80307	1.37e-25	3.34e-23
NM_001179582.3	6767.34	10080.3	3454.39	0.342688	-1.54503	1.58e-25	3.83e-23
NM_001181359.3	523.473	802.132	244.814	0.305204	-1.71216	3.78e-25	9.14e-23
NM_001181604.2	8965.55	4519	13412.1	2.96794	1.56946	3.81e-25	9.18e-23
NM_001180985.1	6044.42	1965.09	10123.8	5.15181	2.36508	3.85e-25	9.22e-23
NM_001178395.1	982.336	1549.82	414.853	0.267678	-1.90143	7.03e-25	1.68e-22
NM_001182903.3	1425.91	701.756	2150.06	3.06383	1.61534	7.96e-25	1.89e-22
NM_001184104.1	240.606	385.481	95.7305	0.24834	-2.00961	8e-25	1.89e-22
NM_001183653.3	3846.81	1644.55	6049.08	3.67825	1.87902	1.2e-24	2.82e-22
NM_001178725.1	181292	86295.3	276288	3.20166	1.67882	1.21e-24	2.85e-22
NM_001180041.1	203.712	328.166	79.2579	0.241518	-2.0498	1.28e-24	2.99e-22
NM_001184310.1	822.943	325.849	1320.04	4.05107	2.0183	1.31e-24	3.04e-22
NM_001179305.1	190642	34841.4	346442	9.94339	3.31374	1.43e-24	3.32e-22
NM_001181418.3	3737.81	5629.28	1846.34	0.327989	-1.60828	1.53e-24	3.5e-22
NM_001181312.1	1402.67	2159.03	646.31	0.299352	-1.74008	1.52e-24	3.5e-22
NM_001182686.1	1889.41	2836.83	941.988	0.332057	-1.5905	1.6e-24	3.64e-22
NM_001181314.3	8467.14	4109.79	12824.5	3.12048	1.64177	1.6e-24	3.64e-22
NM_001180524.3	20656.3	30956.3	10356.2	0.334543	-1.57974	2.02e-24	4.57e-22
NM_001181481.1	3043.69	4537.56	1549.83	0.341556	-1.54981	2.5e-24	5.64e-22
NM_001178987.1	1308.44	1999.79	617.098	0.308581	-1.69628	2.8e-24	6.3e-22
NM_001181253.1	21590.2	9096.95	34083.4	3.74668	1.90561	2.92e-24	6.54e-22
NM_001184289.1	585.105	897.633	272.577	0.303661	-1.71946	3.14e-24	7.01e-22
NM_001182171.1	1995.03	3174.32	815.746	0.256983	-1.96025	3.34e-24	7.4e-22
NM_001181056.1	5667.42	8380.26	2954.58	0.352564	-1.50404	3.44e-24	7.61e-22
NM_001183307.1	4727.36	8077.56	1377.16	0.170492	-2.55223	3.52e-24	7.75e-22
NM_001180945.1	1478.38	2221.76	734.993	0.330815	-1.5959	3.84e-24	8.41e-22
NM_001184348.1	1459.5	2176.37	742.62	0.341219	-1.55123	4.77e-24	1.04e-21
NM_001180126.1	1541.27	2298.97	783.569	0.340834	-1.55286	5.28e-24	1.15e-21
NM_001178956.3	15361.1	27453.1	3269.13	0.119081	-3.06999	6.94e-24	1.5e-21
NM_001178424.2	702.803	1071.35	334.259	0.311999	-1.68039	8.33e-24	1.79e-21
NM_001181957.1	746.452	1133.94	358.965	0.316564	-1.65943	8.3e-24	1.79e-21
NM_001178934.3	27948.6	9117.89	46779.4	5.1305	2.3591	1.03e-23	2.21e-21
NM_001182181.1	13436.1	5329.48	21542.7	4.04218	2.01513	1.4e-23	2.98e-21
NM_001181916.1	32398.9	12525	52272.8	4.17349	2.06125	1.42e-23	3.01e-21
NM_001181714.3	1649.42	2477.05	821.788	0.331761	-1.59179	1.48e-23	3.14e-21
NM_001184076.1	18514.5	27111.8	9917.23	0.36579	-1.45091	1.65e-23	3.48e-21
NM_001179314.3	18157.5	4644.22	31670.8	6.8194	2.76965	1.81e-23	3.8e-21
NM_001181674.1	22091.8	9176.62	35007	3.81481	1.93161	1.82e-23	3.8e-21
NM_001180234.1	14500.9	21634.6	7367.25	0.340531	-1.55414	2.08e-23	4.34e-21
NM_001178850.1	187.716	297.601	77.83	0.261525	-1.93498	2.18e-23	4.51e-21
NM_001181813.1	776.509	1181.1	371.913	0.314886	-1.6671	2.18e-23	4.51e-21
NM_001184446.3	2462.52	3969.17	955.866	0.240823	-2.05396	2.24e-23	4.62e-21
NM_001182697.1	7141.98	10668.9	3615.03	0.338837	-1.56134	2.6e-23	5.33e-21
NM_001178855.3	6726.83	951.582	12502.1	13.1382	3.7157	2.93e-23	5.99e-21
NM_001183771.3	443.257	689.91	196.603	0.284968	-1.81113	3.28e-23	6.67e-21
NM_001179646.1	12034.8	5906.71	18163	3.07498	1.62058	3.36e-23	6.8e-21
NM_001182301.1	8062.5	1374.81	14750.2	10.7289	3.42343	4.23e-23	8.55e-21
NM_001182593.1	1776.22	821.537	2730.9	3.32413	1.73298	5.52e-23	1.11e-20
NM_001181941.1	652.973	984.474	321.473	0.326543	-1.61466	6e-23	1.2e-20
NM_001180419.1	4163.99	6154.71	2173.26	0.353106	-1.50183	8.12e-23	1.62e-20
NM_001182234.1	5601.09	8271.91	2930.27	0.354244	-1.49719	1.03e-22	2.05e-20
NM_001183794.1	131367	215304	47429.7	0.220291	-2.18252	1.06e-22	2.11e-20
NM_001183011.1	5168.02	7706.88	2629.16	0.341145	-1.55154	1.54e-22	3.04e-20
NM_001183609.3	634.051	965.778	302.325	0.313038	-1.67559	1.62e-22	3.2e-20
NM_001183355.1	507.666	759.123	256.209	0.337507	-1.56701	2.34e-22	4.59e-20
NM_001178827.1	2723.04	4069.16	1376.93	0.338381	-1.56328	2.35e-22	4.6e-20
NM_001178394.1	2501.37	3699.16	1303.59	0.352403	-1.5047	2.81e-22	5.48e-20
NM_001183390.1	1912.31	339.997	3484.62	10.249	3.35741	3.08e-22	5.97e-20
NM_001182963.1	7846.78	11726.9	3966.65	0.338252	-1.56383	4.23e-22	8.18e-20
NM_001183020.1	1528.53	701.199	2355.86	3.35976	1.74836	4.52e-22	8.7e-20
NM_001183634.1	3063.54	4506.61	1620.47	0.359577	-1.47563	5.21e-22	1e-19
NM_001181618.1	1110.01	1651.39	568.627	0.344331	-1.53813	5.6e-22	1.07e-19
NM_001182493.1	9356.37	4970.13	13742.6	2.76504	1.4673	5.99e-22	1.14e-19
NM_001178723.1	28427.5	54523.1	2331.88	0.0427686	-4.5473	6.34e-22	1.2e-19
NM_001178387.1	13415.3	19486.3	7344.32	0.376897	-1.40776	7.07e-22	1.34e-19
NM_001182488.1	3009.52	1280.23	4738.8	3.70153	1.88812	7.66e-22	1.44e-19
NM_001181334.3	4045.21	5960.99	2129.42	0.357227	-1.48509	7.96e-22	1.5e-19
NM_001181565.1	2181.17	3227.98	1134.35	0.351413	-1.50876	8.08e-22	1.51e-19
NM_001182183.1	3910.58	5677.15	2144.01	0.377655	-1.40486	9.18e-22	1.71e-19
NM_001178981.1	5395.22	2830.25	7960.19	2.81254	1.49187	9.69e-22	1.8e-19
NM_001180399.3	6138.12	2603.78	9672.45	3.71478	1.89328	1.11e-21	2.05e-19
NM_001180283.1	22005.7	36175.3	7835.98	0.216611	-2.20682	1.17e-21	2.16e-19
NM_001179865.1	2353.48	3431.22	1275.74	0.371805	-1.42738	1.28e-21	2.35e-19
NM_001182875.3	23863.8	34638.2	13089.5	0.377893	-1.40395	1.29e-21	2.37e-19
NM_001179123.1	321.722	494.565	148.878	0.301028	-1.73203	1.64e-21	2.99e-19
NM_001178943.1	7658.95	3653.23	11664.7	3.19298	1.6749	2.17e-21	3.96e-19
NM_001179998.3	6412.55	9279.41	3545.7	0.382104	-1.38796	2.39e-21	4.34e-19
NM_001183038.1	2516.88	3665.89	1367.86	0.373132	-1.42224	2.77e-21	5.01e-19
NM_001180393.1	3417.4	4989.77	1845.02	0.369761	-1.43534	2.81e-21	5.07e-19
NM_001182848.3	3588.87	5364.18	1813.56	0.338088	-1.56453	2.94e-21	5.28e-19
NM_001179737.1	7115.73	10471.7	3759.74	0.359037	-1.4778	3.35e-21	6e-19
NM_001178671.1	9137.01	5085.64	13188.4	2.59326	1.37477	3.43e-21	6.13e-19
NM_001179534.1	3472.65	1529.64	5415.67	3.54049	1.82395	4.74e-21	8.43e-19
NM_001182934.3	5826.62	2376.47	9276.77	3.90359	1.9648	5.29e-21	9.38e-19
NM_001183340.1	184167	90401.4	277932	3.07443	1.62032	5.95e-21	1.05e-18
NM_001183611.3	595.223	887.133	303.313	0.341903	-1.54834	6.76e-21	1.19e-18
NM_001181782.3	1447.34	760.632	2134.05	2.80563	1.48832	8.01e-21	1.41e-18
NM_001182189.1	3652.22	2013.09	5291.34	2.62846	1.39422	8.28e-21	1.45e-18
NM_001181330.3	1560.77	2300.51	821.024	0.356887	-1.48646	9.1e-21	1.59e-18
NM_001182244.1	29015.2	14801.3	43229.2	2.92063	1.54628	9.5e-21	1.65e-18
NM_001179291.1	650.56	979.223	321.897	0.328727	-1.60504	1.01e-20	1.75e-18
NM_001181848.1	4462.2	2421.43	6502.96	2.68558	1.42524	1.15e-20	1.98e-18
NM_001184158.1	1471.25	2172.18	770.328	0.354634	-1.4956	1.27e-20	2.19e-18
NM_001183785.1	728.864	1083.12	374.612	0.345865	-1.53172	1.53e-20	2.62e-18
NM_001184288.1	12192.7	17468.1	6917.26	0.395993	-1.33645	1.64e-20	2.81e-18
NM_001181721.1	409.395	203.848	614.943	3.01668	1.59296	1.71e-20	2.92e-18
NM_001178480.1	7106.04	10483.1	3728.98	0.355714	-1.49121	1.72e-20	2.92e-18
NM_001179693.1	4438.47	2402.7	6474.24	2.69457	1.43005	1.76e-20	2.99e-18
NM_001179361.1	639.4	285.545	993.255	3.47846	1.79845	2.52e-20	4.25e-18
NM_001179156.1	5537.63	2992.79	8082.46	2.70064	1.4333	2.65e-20	4.47e-18
NM_001182514.1	766.296	1236.56	296.034	0.239401	-2.0625	2.73e-20	4.58e-18
NM_001183459.1	1852.02	2685.22	1018.81	0.379414	-1.39815	2.81e-20	4.71e-18
NM_001181499.3	2720.15	3967.51	1472.78	0.37121	-1.42969	2.91e-20	4.86e-18
NM_001184510.3	487.264	730.943	243.585	0.333247	-1.58534	2.96e-20	4.93e-18
NM_001181855.1	1012.01	530.756	1493.27	2.81347	1.49235	3.95e-20	6.55e-18
NM_001178628.3	3183.76	4622.73	1744.79	0.377438	-1.40569	6.47e-20	1.07e-17
NM_001183465.1	5539.89	3063.8	8015.97	2.61635	1.38756	6.61e-20	1.09e-17
NM_001179137.1	15584.9	7554.65	23615.2	3.12592	1.64428	7.22e-20	1.19e-17
NM_001183949.1	10472.4	16231.4	4713.28	0.29038	-1.78399	8.63e-20	1.41e-17
NM_001178812.1	255.329	391.731	118.927	0.303594	-1.71978	8.83e-20	1.44e-17
NM_001178617.1	1175.4	1711.21	639.598	0.373769	-1.41978	9.2e-20	1.5e-17
NM_001178304.1	8592.97	12525.1	4660.81	0.372117	-1.42617	1.07e-19	1.74e-17
NM_001180457.1	20760.6	29729.8	11791.3	0.396615	-1.33419	1.24e-19	2e-17
NM_001179988.1	118.475	187.458	49.4915	0.264014	-1.92132	1.29e-19	2.09e-17
NM_001270744.1	113.893	188.859	38.9261	0.206112	-2.2785	1.31e-19	2.12e-17
NM_001181188.3	298.406	448.863	147.95	0.32961	-1.60117	1.46e-19	2.34e-17
NM_001178693.1	218.543	340.114	96.9708	0.285113	-1.8104	1.52e-19	2.43e-17
NM_001182245.1	1279.54	1858.3	700.78	0.377108	-1.40695	1.75e-19	2.79e-17
NM_001178551.2	5492.4	7972.78	3012.01	0.377786	-1.40436	1.87e-19	2.98e-17
NM_001179148.1	3609.87	2019.5	5200.23	2.57501	1.36458	1.88e-19	2.98e-17
NM_001182809.1	3323.33	1822.83	4823.82	2.64633	1.40399	2.15e-19	3.4e-17
NM_001179690.1	4253.95	6202.54	2305.37	0.371681	-1.42786	2.25e-19	3.55e-17
NM_001178839.3	3829.74	5547.78	2111.7	0.38064	-1.3935	2.35e-19	3.69e-17
NM_001179449.1	4513.65	6633.19	2394.11	0.360929	-1.47021	2.68e-19	4.2e-17
NM_001180243.1	1094.05	1615.9	572.191	0.354101	-1.49777	3.01e-19	4.71e-17
NM_001182870.1	5811.11	3301.68	8320.54	2.52009	1.33348	3.32e-19	5.17e-17
NM_001183803.3	24953	42387.5	7518.61	0.177378	-2.4951	3.4e-19	5.29e-17
NM_001179198.1	7125.99	3030.29	11221.7	3.70317	1.88876	3.45e-19	5.35e-17
NM_001180367.1	1100.83	1608.23	593.428	0.368994	-1.43833	3.61e-19	5.58e-17
NM_001179639.1	5581.28	3134.79	8027.76	2.56086	1.35663	3.69e-19	5.69e-17
NM_001183673.1	7534.4	4195.39	10873.4	2.59175	1.37392	4.03e-19	6.2e-17
NM_001181457.1	1309.42	1903.03	715.804	0.376139	-1.41066	4.07e-19	6.23e-17
NM_001181219.3	6282.49	3470.82	9094.15	2.62017	1.38966	4.27e-19	6.52e-17
NM_001181302.1	1654.64	902.338	2406.94	2.66745	1.41546	4.36e-19	6.65e-17
NM_001178339.2	57195.8	81375.1	33016.5	0.405733	-1.3014	4.8e-19	7.3e-17
NM_001184660.1	22.8529	42.8624	2.8434	0.0663379	-3.91402	4.87e-19	7.38e-17
NM_001181125.1	64.63	108.742	20.5178	0.188683	-2.40596	5.53e-19	8.36e-17
NM_001180665.1	729.366	1049.11	409.624	0.39045	-1.35679	5.83e-19	8.78e-17
NM_001183596.1	605.461	999.628	211.294	0.211373	-2.24214	6.08e-19	9.14e-17
NM_001183961.1	10587.5	18683.4	2491.53	0.133355	-2.90666	6.73e-19	1.01e-16
NM_001184298.1	577.787	855.053	300.522	0.351466	-1.50854	8.12e-19	1.21e-16
NM_001180254.1	3174.05	4701.55	1646.55	0.350214	-1.51369	8.54e-19	1.27e-16
NM_001179561.3	1880.56	2708.97	1052.16	0.3884	-1.36439	8.57e-19	1.27e-16
NM_001181947.1	13831.8	6740.77	20922.8	3.10392	1.63409	9.19e-19	1.36e-16
NM_001183326.1	812.574	1178.85	446.3	0.37859	-1.40129	1.1e-18	1.62e-16
NM_001183807.3	262.535	400.893	124.178	0.309752	-1.69081	1.15e-18	1.7e-16
NM_001179468.1	1217.79	1759.79	675.786	0.384014	-1.38077	1.2e-18	1.76e-16
NM_001182610.1	8772.66	12485.6	5059.75	0.405247	-1.30312	1.2e-18	1.76e-16
NM_001181731.1	3910.61	5681.22	2140	0.37668	-1.40859	1.27e-18	1.85e-16
NM_001180860.1	591.423	867.207	315.638	0.363971	-1.4581	1.36e-18	1.98e-16
NM_001179032.1	1040.73	1502.52	578.942	0.385315	-1.37589	1.4e-18	2.04e-16
NM_001181239.3	1666.91	2449.55	884.259	0.360988	-1.46998	1.45e-18	2.1e-16
NM_001178804.1	1170.07	1668.97	671.167	0.402145	-1.31421	1.46e-18	2.12e-16
NM_001180081.1	66314.9	19174.4	113455	5.91704	2.56488	1.51e-18	2.17e-16
NM_001179122.1	184.732	286.539	82.9248	0.289401	-1.78886	1.55e-18	2.23e-16
NM_001181807.4	1433.34	2072.39	794.286	0.383271	-1.38356	1.59e-18	2.28e-16
NM_001178894.1	8262.45	4687.75	11837.1	2.52512	1.33635	1.63e-18	2.34e-16
NM_001181256.1	2564.77	3676.59	1452.95	0.395191	-1.33938	1.72e-18	2.45e-16
NM_001179339.3	12168.6	4555.43	19781.8	4.34246	2.11851	1.72e-18	2.45e-16
NM_001182538.1	2275.98	3276.36	1275.6	0.389336	-1.36091	1.78e-18	2.52e-16
NM_001179455.1	9747.32	14058.5	5436.11	0.386677	-1.3708	1.78e-18	2.52e-16
NM_001180539.1	1386.33	2002.02	770.633	0.384927	-1.37734	2.08e-18	2.93e-16
NM_001181417.1	1343.21	1948.87	737.557	0.378454	-1.40181	2.08e-18	2.93e-16
NM_001182507.1	41696.4	6026.63	77366.1	12.8374	3.68228	2.15e-18	3.02e-16
NM_001180874.1	36495.4	20680.8	52309.9	2.52939	1.33879	2.84e-18	3.99e-16
NM_001184679.1	570.744	836.498	304.99	0.364604	-1.4556	2.91e-18	4.06e-16
NM_001181073.2	2350.96	3356.99	1344.93	0.400637	-1.31963	4.36e-18	6.07e-16
NM_001183808.1	4548.95	8775.68	322.211	0.0367163	-4.76743	4.4e-18	6.11e-16
NM_001181436.3	9098.45	5171.79	13025.1	2.5185	1.33256	4.91e-18	6.8e-16
NM_001181284.3	18579.1	10725.2	26432.9	2.46455	1.30132	5.01e-18	6.92e-16
NM_001181751.1	399.879	670.134	129.623	0.193428	-2.37013	5.28e-18	7.28e-16
NM_001182073.1	1248.61	692.302	1804.91	2.60711	1.38245	5.35e-18	7.36e-16
NM_001180761.1	999.065	1438.53	559.599	0.389007	-1.36213	5.51e-18	7.57e-16
NM_001183466.1	1316.51	550.458	2082.55	3.78332	1.91965	6.03e-18	8.25e-16
NM_001182131.1	6757.67	3897.97	9617.37	2.46728	1.30292	6.16e-18	8.42e-16
NM_001179657.1	3524.91	5041.27	2008.55	0.398422	-1.32763	6.26e-18	8.52e-16
NM_001179275.1	614.952	337.915	891.988	2.63968	1.40036	6.35e-18	8.62e-16
NM_001183247.4	2197.93	3138.25	1257.6	0.400731	-1.31929	6.39e-18	8.66e-16
NM_001179777.1	8118.27	4610.62	11625.9	2.52155	1.33431	6.65e-18	8.99e-16
NM_001183838.1	1053.8	1500.79	606.807	0.404325	-1.30641	7.28e-18	9.81e-16
NM_001183295.1	2502.27	1397.55	3606.99	2.58093	1.36789	8.33e-18	1.12e-15
NM_001181897.1	243.268	367.921	118.614	0.322389	-1.63313	1.07e-17	1.44e-15
NM_001179824.1	92.6117	149.904	35.3197	0.235616	-2.08549	1.12e-17	1.5e-15
NM_001182869.1	1066.52	468.139	1664.89	3.55641	1.83042	1.13e-17	1.51e-15
NM_001180397.1	3845.98	1863.54	5828.41	3.1276	1.64505	1.35e-17	1.79e-15
NM_001178535.1	2288.11	1111.91	3464.31	3.11563	1.63952	1.36e-17	1.8e-15
NM_001270754.1	245.688	366.024	125.351	0.342466	-1.54597	1.39e-17	1.85e-15
NM_001182687.1	1932.94	2751.86	1114.02	0.404824	-1.30463	1.42e-17	1.88e-15
NM_001178757.1	682.264	356.831	1007.7	2.82402	1.49775	1.43e-17	1.89e-15
NM_001183189.1	1070.7	577.191	1564.21	2.71004	1.43832	1.55e-17	2.04e-15
NM_001184535.1	612.712	1206.06	19.3594	0.0160517	-5.96113	1.66e-17	2.18e-15
NM_001183672.3	993.119	539.505	1446.73	2.68159	1.42309	2.3e-17	3.01e-15
NM_001178242.1	6026.65	3008.35	9044.94	3.00661	1.58814	2.43e-17	3.17e-15
NM_001182483.1	8060.76	11363.5	4758.05	0.418715	-1.25596	2.49e-17	3.24e-15
NM_001183193.1	106931	147891	65971	0.446078	-1.16463	2.75e-17	3.58e-15
NM_001182439.1	609.887	346.38	873.394	2.52149	1.33428	2.82e-17	3.66e-15
NM_001178695.1	7571.59	4152.83	10990.3	2.64647	1.40407	2.91e-17	3.76e-15
NM_001178846.3	22509.2	12502.3	32516.1	2.6008	1.37895	3.57e-17	4.59e-15
NM_001181697.1	3270.98	4653.84	1888.13	0.405715	-1.30146	3.56e-17	4.59e-15
NM_001181844.1	69961.9	17501.9	122422	6.99477	2.80628	3.65e-17	4.68e-15
NM_001183906.1	3512.37	4891.25	2133.48	0.436183	-1.197	3.76e-17	4.81e-15
NM_001179281.1	2248.99	3209.54	1288.45	0.401444	-1.31673	4.17e-17	5.33e-15
NM_001180838.1	3108.39	4411.39	1805.38	0.409254	-1.28893	4.32e-17	5.51e-15
NM_001182814.1	12104.1	17088.2	7120.08	0.416667	-1.26303	4.5e-17	5.73e-15
NM_001182335.3	12127.3	5992.93	18261.6	3.04719	1.60748	4.6e-17	5.83e-15
NM_001184536.1	1225.71	1741.36	710.063	0.407763	-1.2942	4.66e-17	5.91e-15
NM_001182721.1	1779.77	1002.25	2557.29	2.55156	1.35138	4.73e-17	5.98e-15
NM_001179181.1	2938.89	4116.11	1761.66	0.427992	-1.22434	4.98e-17	6.28e-15
NM_001184471.3	406.012	590.122	221.902	0.376027	-1.41109	5.44e-17	6.84e-15
NM_001180837.1	4824.65	6772.56	2876.74	0.424764	-1.23527	5.68e-17	7.12e-15
NM_001182038.1	1602.71	2479.54	725.878	0.292746	-1.77228	6.07e-17	7.59e-15
NM_001178902.1	1100.68	185.624	2015.74	10.8593	3.44086	6.28e-17	7.84e-15
NM_001179744.1	193.664	290.777	96.5514	0.332046	-1.59054	6.45e-17	8.04e-15
NM_001180691.3	1457.1	2160.33	753.864	0.348958	-1.51887	6.57e-17	8.17e-15
NM_001179816.1	1293.34	738.432	1848.25	2.50294	1.32362	6.96e-17	8.64e-15
NM_001179270.1	560.372	814.582	306.163	0.375853	-1.41176	7.27e-17	9e-15
NM_001179177.1	5035.26	2921.5	7149.03	2.44705	1.29104	7.31e-17	9.02e-15
NM_001183744.3	4288.38	6118.82	2457.95	0.401703	-1.3158	7.65e-17	9.42e-15
NM_001181839.1	12789.8	18167.9	7411.71	0.407955	-1.29352	7.73e-17	9.5e-15
NM_001178466.1	172.174	81.9051	262.443	3.20423	1.67998	8.12e-17	9.95e-15
NM_001181616.2	2682.9	1567.54	3798.26	2.42308	1.27684	8.22e-17	1.01e-14
NM_001183748.1	5234.22	7462.75	3005.69	0.402758	-1.31201	8.35e-17	1.02e-14
NM_001179805.3	669.143	961.199	377.087	0.392309	-1.34994	8.46e-17	1.03e-14
NM_001178391.2	4925	6978.23	2871.77	0.411532	-1.28092	8.74e-17	1.06e-14
NM_001183171.1	48.2749	82.1404	14.4095	0.175425	-2.51107	8.98e-17	1.09e-14
NM_001183872.1	7512.66	4481.77	10543.6	2.35254	1.23422	9.84e-17	1.19e-14
NM_001184062.1	2509.33	3613.43	1405.22	0.388889	-1.36257	1.04e-16	1.25e-14
NM_001184473.1	49.9293	84.0841	15.7745	0.187604	-2.41424	1.11e-16	1.34e-14
NM_001180278.1	594.421	899.989	288.852	0.32095	-1.63958	1.13e-16	1.36e-14
NM_001184157.1	1118.39	638.599	1598.18	2.50264	1.32345	1.16e-16	1.39e-14
NM_001184036.1	6010.85	8505.91	3515.78	0.413334	-1.27462	1.18e-16	1.41e-14
NM_001183708.1	1375.04	1943.78	806.306	0.414814	-1.26946	1.31e-16	1.56e-14
NM_001184290.1	110.681	171.94	49.4226	0.287442	-1.79866	1.39e-16	1.66e-14
NM_001179770.1	4181.35	2412.93	5949.77	2.46579	1.30205	1.42e-16	1.69e-14
NM_001182072.1	6143.5	2708.45	9578.56	3.53655	1.82234	1.51e-16	1.79e-14
NM_001182805.1	5352.25	2593.03	8111.47	3.12818	1.64533	1.57e-16	1.85e-14
NM_001181433.3	201.407	297.718	105.096	0.353006	-1.50224	1.73e-16	2.05e-14
NM_001180317.1	800.979	1126.91	475.045	0.421546	-1.24624	1.8e-16	2.12e-14
NM_001178862.3	4234.01	2517.57	5950.46	2.36358	1.24097	1.88e-16	2.21e-14
NM_001179927.1	76082.5	42296	109869	2.59762	1.37719	2.49e-16	2.92e-14
NM_001181282.2	603.215	865.016	341.415	0.394692	-1.3412	3.05e-16	3.57e-14
NM_001179256.1	30.2891	54.7318	5.84641	0.106819	-3.22676	3.13e-16	3.65e-14
NM_001181468.3	73355.1	44295.8	102414	2.31205	1.20918	4.11e-16	4.79e-14
NM_001178690.1	10833.6	6426.81	15240.5	2.37139	1.24573	4.18e-16	4.86e-14
NM_001181950.1	478.458	266.56	690.356	2.58988	1.37288	4.38e-16	5.08e-14
NM_001183407.1	576.393	830.95	321.836	0.387311	-1.36844	4.63e-16	5.35e-14
NM_001183428.1	439.757	642.704	236.81	0.368458	-1.44043	4.63e-16	5.35e-14
NM_001184079.1	21531.5	31141.2	11921.8	0.382829	-1.38523	4.67e-16	5.38e-14
NM_001182854.1	2582.75	4238	927.509	0.218855	-2.19195	4.82e-16	5.54e-14
NM_001181012.3	8311.48	2164.3	14458.7	6.68053	2.73996	4.85e-16	5.56e-14
NM_001179722.1	2804.92	1440.72	4169.11	2.89377	1.53295	4.92e-16	5.64e-14
NM_001183351.1	4710.74	1738.06	7683.42	4.4207	2.14427	5.4e-16	6.18e-14
NM_001181090.1	3924.04	1504.98	6343.11	4.21476	2.07545	6.91e-16	7.88e-14
NM_001179572.1	2702.1	918.043	4486.16	4.88665	2.28885	7.04e-16	8.01e-14
NM_001178884.1	128.557	205.473	51.64	0.251322	-1.99239	7.21e-16	8.18e-14
NM_001181283.3	918.544	1299.92	537.163	0.413227	-1.27499	7.8e-16	8.83e-14
NM_001182712.1	60248.7	30411	90086.4	2.9623	1.56672	7.79e-16	8.83e-14
NM_001183375.1	5428.09	2251.77	8604.41	3.82118	1.93402	7.83e-16	8.83e-14
NM_001179595.1	6949.83	3148.83	10750.8	3.41423	1.77156	8.74e-16	9.84e-14
NM_001180352.1	3744.08	1906.77	5581.39	2.92714	1.54949	9.01e-16	1.01e-13
NM_001179429.1	451.71	177.775	725.646	4.08182	2.02921	9.34e-16	1.05e-13
NM_001178881.1	1035.38	1455.43	615.318	0.422773	-1.24204	9.62e-16	1.08e-13
NM_001181891.1	560.608	802.931	318.285	0.396404	-1.33496	1.07e-15	1.2e-13
NM_001179633.1	5866.41	8150.45	3582.37	0.439531	-1.18596	1.18e-15	1.31e-13
NM_001183997.1	2688.76	1455.97	3921.55	2.69343	1.42944	1.2e-15	1.33e-13
NM_001178432.1	12683.3	5034.29	20332.4	4.03878	2.01392	1.44e-15	1.59e-13
NM_001181267.1	1735.96	343.099	3128.82	9.1193	3.18892	1.65e-15	1.83e-13
NM_001179538.1	3535.48	4955.23	2115.73	0.426969	-1.2278	1.82e-15	2.01e-13
NM_001179829.3	5743.18	7993.55	3492.81	0.436953	-1.19445	1.83e-15	2.02e-13
NM_001179020.1	2166.1	1289.71	3042.48	2.35904	1.2382	1.9e-15	2.1e-13
NM_001270741.1	88.5689	139.797	37.3404	0.267104	-1.90453	1.96e-15	2.16e-13
NM_001179974.1	9859.56	5968.17	13750.9	2.30405	1.20417	2.04e-15	2.23e-13
NM_001180770.1	1077.71	1523.26	632.167	0.415009	-1.26879	2.12e-15	2.32e-13
NM_001181924.1	127.582	196.417	58.7471	0.299094	-1.74133	2.2e-15	2.4e-13
NM_001184283.1	519.065	304.188	733.942	2.41279	1.2707	2.3e-15	2.5e-13
NM_001181111.1	35550.8	18063.8	53037.7	2.93613	1.55392	2.31e-15	2.52e-13
NM_001182379.1	884.568	519.806	1249.33	2.40345	1.26511	2.37e-15	2.57e-13
NM_001180625.3	474.919	676.073	273.765	0.404934	-1.30424	2.39e-15	2.58e-13
NM_001178596.3	2365.09	1238.35	3491.82	2.81974	1.49556	2.64e-15	2.85e-13
NM_001184016.1	3140.52	4955.43	1325.61	0.267507	-1.90235	2.69e-15	2.9e-13
NM_001184041.1	1379.04	708.789	2049.29	2.89126	1.5317	2.69e-15	2.9e-13
NM_001180518.3	637.152	288.514	985.79	3.41679	1.77264	2.87e-15	3.08e-13
NM_001180137.1	7711.67	10636.1	4787.29	0.450101	-1.15168	3.1e-15	3.33e-13
NM_001182742.1	5386.27	2532.08	8240.46	3.25443	1.7024	3.18e-15	3.4e-13
NM_001181967.1	723.95	1024.6	423.303	0.413141	-1.27529	3.18e-15	3.4e-13
NM_001182961.1	4928.58	2974.28	6882.88	2.31413	1.21047	3.2e-15	3.41e-13
NM_001180608.3	2406.06	1439.19	3372.93	2.34362	1.22874	3.39e-15	3.6e-13
NM_001178503.1	880.58	512.463	1248.7	2.43666	1.2849	3.47e-15	3.68e-13
NM_001184511.1	772.178	1083.41	460.951	0.425465	-1.23289	3.59e-15	3.8e-13
NM_001181651.1	426.032	608.832	243.231	0.399504	-1.32372	3.63e-15	3.84e-13
NM_001184377.1	1133.66	1641.16	626.165	0.381538	-1.3901	4.04e-15	4.26e-13
NM_001182746.1	771.995	443.291	1100.7	2.48302	1.31209	4.11e-15	4.33e-13
NM_001183527.1	4517.25	1754.72	7279.78	4.14869	2.05266	4.28e-15	4.5e-13
NM_001180891.1	14959.9	7732.09	22187.8	2.86957	1.52084	4.34e-15	4.56e-13
NM_001183178.1	30553.4	42391.6	18715.2	0.441484	-1.17957	4.53e-15	4.75e-13
NM_001178168.1	17882.5	10870	24895	2.29024	1.1955	5e-15	5.23e-13
NM_001182052.1	648.192	918.662	377.722	0.411165	-1.28221	5.19e-15	5.41e-13
NM_001179892.1	799.862	1142.31	457.414	0.400429	-1.32038	5.39e-15	5.6e-13
NM_001184001.1	21.7023	40.7086	2.69602	0.0662273	-3.91643	5.38e-15	5.6e-13
NM_001183403.1	1045.34	621.107	1469.58	2.36607	1.24249	5.61e-15	5.82e-13
NM_001183343.1	3709.64	5187.01	2232.28	0.430359	-1.21639	5.63e-15	5.83e-13
NM_001184327.3	91.5901	146.616	36.5641	0.249386	-2.00354	5.8e-15	5.99e-13
NM_001179124.1	337.835	489.305	186.364	0.380875	-1.39261	6.08e-15	6.27e-13
NM_001178270.1	21379.1	29374	13384.1	0.455643	-1.13402	6.13e-15	6.31e-13
NM_001180534.1	8666.71	5071.59	12261.8	2.41775	1.27366	6.25e-15	6.42e-13
NM_001178359.1	28668.7	16723.4	40614	2.42857	1.28011	6.31e-15	6.47e-13
NM_001181935.1	19251.3	6452.22	32050.4	4.96735	2.31248	6.46e-15	6.62e-13
NM_001181880.1	883.015	1262.02	504.014	0.399372	-1.32419	6.56e-15	6.71e-13
NM_001182414.1	6588.79	1264.86	11912.7	9.4182	3.23545	6.83e-15	6.96e-13
NM_001182649.1	1185.52	1677.38	693.658	0.413538	-1.27391	7.27e-15	7.4e-13
NM_001181472.1	133.123	198.953	67.2932	0.338237	-1.56389	7.57e-15	7.69e-13
NM_001184071.1	373.578	535.119	212.037	0.396242	-1.33555	7.89e-15	8e-13
NM_001181996.1	39326.5	17134.8	61518.2	3.59025	1.84408	8.22e-15	8.32e-13
NM_001179836.3	5529.1	7679.25	3378.94	0.44001	-1.18439	8.3e-15	8.38e-13
NM_001178544.1	74026.4	37024.4	111028	2.99879	1.58438	8.44e-15	8.51e-13
NM_001180080.1	2551.83	3614.08	1489.58	0.412162	-1.27872	8.77e-15	8.83e-13
NM_001180468.1	1660	991.176	2328.82	2.34955	1.23239	9.04e-15	9.08e-13
NM_001182728.1	1807.96	1081.33	2534.6	2.34396	1.22895	9.5e-15	9.52e-13
NM_001179342.1	700.486	992.207	408.765	0.411976	-1.27937	1.02e-14	1.02e-12
NM_001179374.3	817.857	1161.73	473.987	0.408003	-1.29335	1.06e-14	1.06e-12
NM_001179081.1	858.296	367.703	1348.89	3.66842	1.87516	1.1e-14	1.09e-12
NM_001180503.3	1962.35	2743.12	1181.59	0.430747	-1.21509	1.1e-14	1.09e-12
NM_001184085.1	1244.12	1716.2	772.032	0.449849	-1.15249	1.11e-14	1.11e-12
NM_001182984.3	165.336	244.68	85.9921	0.351447	-1.50862	1.24e-14	1.23e-12
NM_001181865.1	13907.2	4762.17	23052.2	4.84069	2.27521	1.3e-14	1.28e-12
NM_001181326.1	2619.94	3636.51	1603.38	0.440911	-1.18144	1.56e-14	1.54e-12
NM_001183985.1	324.582	472.705	176.458	0.373294	-1.42161	1.58e-14	1.56e-12
NM_001178866.1	6597.74	3938.58	9256.9	2.35031	1.23285	1.65e-14	1.63e-12
NM_001180345.1	22208.7	7790.61	36626.9	4.70141	2.23309	1.7e-14	1.67e-12
NM_001180826.1	3592.44	2244.9	4939.98	2.20054	1.13786	1.72e-14	1.68e-12
NM_001184138.1	5211.65	2969.68	7453.62	2.50991	1.32763	1.79e-14	1.75e-12
NM_001178341.1	7992.35	11069.6	4915.07	0.444014	-1.17132	1.85e-14	1.81e-12
NM_001181811.3	413.318	587.245	239.391	0.40765	-1.2946	1.92e-14	1.87e-12
NM_001178318.1	1502.57	2126.67	878.476	0.413075	-1.27552	2.01e-14	1.96e-12
NM_001179731.1	3923.84	2465.81	5381.87	2.1826	1.12604	2.17e-14	2.11e-12
NM_001179435.3	943.506	1310.03	576.979	0.440431	-1.18301	2.21e-14	2.15e-12
NM_001179017.1	853.786	516.436	1191.14	2.30645	1.20568	2.31e-14	2.23e-12
NM_001181593.1	333.969	474.948	192.99	0.406339	-1.29925	2.32e-14	2.24e-12
NM_001181156.1	10749.3	5322.95	16175.6	3.03885	1.60352	2.37e-14	2.29e-12
NM_001181369.1	51498.1	27590.5	75405.7	2.73303	1.4505	2.58e-14	2.48e-12
NM_001180854.3	255.028	365.925	144.132	0.393883	-1.34416	2.6e-14	2.5e-12
NM_001184117.1	1516.86	2082.22	951.499	0.456963	-1.12985	2.67e-14	2.56e-12
NM_001184631.1	10894.4	6224.89	15564	2.50028	1.32209	2.85e-14	2.73e-12
NM_001183215.1	2919.16	1765.66	4072.66	2.30659	1.20576	2.88e-14	2.75e-12
NM_001180138.1	5764.08	9263.9	2264.27	0.244419	-2.03257	3.11e-14	2.97e-12
NM_001179560.1	3331.77	4562.9	2100.64	0.460374	-1.11912	3.19e-14	3.04e-12
NM_001183336.1	4855.69	6733.49	2977.89	0.44225	-1.17706	3.29e-14	3.13e-12
NM_001179253.1	1498.19	920.781	2075.59	2.25416	1.17259	3.32e-14	3.16e-12
NM_001182888.1	4297.03	2651.98	5942.07	2.24061	1.16389	3.36e-14	3.19e-12
NM_001180320.3	489.217	255.099	723.334	2.8355	1.5036	3.41e-14	3.22e-12
NM_001184215.1	3060.71	1757.75	4363.67	2.48253	1.31181	3.4e-14	3.22e-12
NM_001178767.1	9513.02	4628.97	14397.1	3.11021	1.63701	3.71e-14	3.5e-12
NM_001179785.1	812.016	1147.16	476.868	0.415693	-1.26641	3.78e-14	3.55e-12
NM_001183892.1	7004.93	9645.57	4364.3	0.452467	-1.14412	3.93e-14	3.69e-12
NM_001178841.1	2426.51	677.368	4175.65	6.16453	2.62399	4.06e-14	3.81e-12
NM_001184252.1	4314.37	5945.75	2683	0.451246	-1.14801	4.33e-14	4.05e-12
NM_001183102.1	1728.69	1084.5	2372.87	2.18798	1.1296	4.38e-14	4.09e-12
NM_001179335.3	1595.23	962.388	2228.06	2.31514	1.2111	4.7e-14	4.38e-12
NM_001179926.1	859.304	1189.99	528.619	0.444222	-1.17065	5e-14	4.66e-12
NM_001179718.1	164028	75615.9	252440	3.33845	1.73918	5.11e-14	4.75e-12
NM_001183484.1	6333.37	8691.73	3975.02	0.457333	-1.12868	5.3e-14	4.92e-12
NM_001180451.3	2540.14	1063.37	4016.92	3.77754	1.91745	5.43e-14	5.03e-12
NM_001180358.1	58454.4	32593.4	84315.4	2.58689	1.37122	5.6e-14	5.18e-12
NM_001182280.3	1521.2	2096.41	945.995	0.451246	-1.14801	5.63e-14	5.2e-12
NM_001178396.1	5096.52	1659.86	8533.18	5.1409	2.36202	5.68e-14	5.23e-12
NM_001182938.1	3147.04	4348.63	1945.45	0.447371	-1.16046	5.68e-14	5.23e-12
NM_001184440.1	658.86	906.686	411.033	0.453335	-1.14135	6.18e-14	5.68e-12
NM_001181735.1	12475	17020.2	7929.78	0.465904	-1.10189	6.23e-14	5.72e-12
NM_001182855.1	13619.6	8460.69	18778.6	2.21951	1.15024	6.71e-14	6.14e-12
NM_001178307.2	7400.49	10112.3	4688.7	0.463665	-1.10885	7.22e-14	6.6e-12
NM_001180605.1	3801.46	2377.08	5225.83	2.19842	1.13647	7.37e-14	6.73e-12
NM_001182222.1	4744.64	1881.02	7608.27	4.04476	2.01605	7.47e-14	6.8e-12
NM_001180433.3	747.102	1039.23	454.972	0.437796	-1.19167	7.54e-14	6.86e-12
NM_001182432.1	12308.3	4996.13	19620.5	3.92714	1.97348	7.73e-14	7.02e-12
NM_001178997.1	79.869	125.816	33.9222	0.269618	-1.89101	7.81e-14	7.08e-12
NM_001182066.1	4522.45	2465.51	6579.4	2.66858	1.41607	7.85e-14	7.11e-12
NM_001181161.3	29158	40207.3	18108.6	0.450382	-1.15078	7.98e-14	7.21e-12
NM_001183616.3	6061.62	3685.42	8437.82	2.28952	1.19504	8.24e-14	7.41e-12
NM_001179575.1	1621.39	669.001	2573.77	3.84718	1.9438	8.25e-14	7.41e-12
NM_001184329.1	608.886	851.785	365.988	0.429672	-1.21869	8.24e-14	7.41e-12
NM_001182154.1	4579.27	6976.16	2182.38	0.312834	-1.67653	8.46e-14	7.59e-12
NM_001183358.1	609.439	358.802	860.076	2.39708	1.26128	8.5e-14	7.61e-12
NM_001183334.1	519.959	307.14	732.778	2.38581	1.25448	9.08e-14	8.12e-12
NM_001181829.1	422.83	595.314	250.347	0.420529	-1.24972	9.15e-14	8.17e-12
NM_001183957.1	12692.6	5578.89	19806.2	3.55021	1.82791	9.44e-14	8.41e-12
NM_001181962.1	67245.4	29373.3	105117	3.57867	1.83942	1.01e-13	8.95e-12
NM_001183933.1	3481.24	5120.21	1842.26	0.359803	-1.47472	1.03e-13	9.13e-12
NM_001184130.1	7743.39	4756.94	10729.8	2.25562	1.17352	1.06e-13	9.35e-12
NM_001179494.1	2262.2	3156.3	1368.1	0.433452	-1.20606	1.06e-13	9.35e-12
NM_001181535.1	2502.67	3449.53	1555.8	0.451018	-1.14874	1.06e-13	9.35e-12
NM_001181060.3	34154.2	20705.2	47603.2	2.2991	1.20107	1.06e-13	9.38e-12
NM_001179908.1	25.0749	44.7446	5.40512	0.120799	-3.04932	1.08e-13	9.55e-12
NM_001182953.1	4405.48	6022.2	2788.76	0.46308	-1.11067	1.12e-13	9.83e-12
NM_001180030.3	8109.11	2780.27	13438	4.83333	2.27302	1.13e-13	9.9e-12
NM_001181876.1	534.061	757.196	310.926	0.410628	-1.2841	1.13e-13	9.92e-12
NM_001178426.2	26014.5	15452.5	36576.5	2.36704	1.24308	1.15e-13	1.01e-11
NM_001183561.3	10882.1	14784.7	6979.41	0.472068	-1.08293	1.18e-13	1.03e-11
NM_001180395.3	1386.64	855.667	1917.61	2.24107	1.16418	1.2e-13	1.05e-11
NM_001180946.1	406.195	584.668	227.723	0.389491	-1.36034	1.21e-13	1.06e-11
NM_001181833.1	6984.37	9564.22	4404.53	0.460521	-1.11866	1.25e-13	1.08e-11
NM_001183571.1	1026.1	1429.53	622.663	0.435573	-1.19901	1.4e-13	1.22e-11
NM_001178478.3	2394.82	1520.66	3268.97	2.14971	1.10414	1.46e-13	1.26e-11
NM_001178152.1	2978.46	1816.99	4139.94	2.27846	1.18806	1.51e-13	1.31e-11
NM_001183617.1	11981	7090.31	16871.7	2.37955	1.25069	1.55e-13	1.34e-11
NM_001179670.1	14443.8	8986.1	19901.5	2.2147	1.14711	1.58e-13	1.36e-11
NM_001183974.1	33454.3	12893.8	54014.8	4.18922	2.06668	1.59e-13	1.37e-11
NM_001181803.3	3595.29	1171.78	6018.79	5.13644	2.36077	1.78e-13	1.53e-11
NM_001182336.1	11832.1	3776.11	19888	5.26679	2.39692	1.88e-13	1.62e-11
NM_001180260.1	618.384	857.435	379.332	0.442404	-1.17657	2.02e-13	1.73e-11
NM_001180432.3	615.338	858.173	372.504	0.434066	-1.20401	2.02e-13	1.73e-11
NM_001180526.1	191.821	283.005	100.637	0.3556	-1.49167	2.04e-13	1.75e-11
NM_001182231.1	72721.8	32014.6	113429	3.54304	1.82499	2.17e-13	1.85e-11
NM_001180703.3	7711.97	4358.88	11065.1	2.53851	1.34398	2.3e-13	1.96e-11
NM_001179647.1	34248	11534.3	56961.6	4.93844	2.30406	2.37e-13	2.02e-11
NM_001178717.1	9223.94	12558.5	5889.42	0.468961	-1.09246	2.43e-13	2.07e-11
NM_001180606.1	6806.27	9174.44	4438.1	0.483746	-1.04768	2.45e-13	2.08e-11
NM_001181390.3	5339.38	3346.89	7331.88	2.19065	1.13136	2.68e-13	2.27e-11
NM_001180706.1	2235.22	1164.58	3305.86	2.83866	1.50521	2.73e-13	2.31e-11
NM_001182283.1	1352.75	1925.51	779.993	0.405083	-1.30371	2.82e-13	2.38e-11
NM_001181533.1	2154.97	2965.07	1344.88	0.453575	-1.14059	2.96e-13	2.49e-11
NM_001183759.3	122.484	183.631	61.3381	0.33403	-1.58195	3.04e-13	2.55e-11
NM_001184281.1	23898.8	32872.3	14925.3	0.454041	-1.13911	3.07e-13	2.58e-11
NM_001281536.2	949.975	1295.46	604.495	0.466628	-1.09966	3.16e-13	2.65e-11
NM_001181013.1	7385.22	3222.75	11547.7	3.58318	1.84124	3.17e-13	2.66e-11
NM_001181623.1	12578.6	2893.34	22263.9	7.69488	2.9439	3.21e-13	2.69e-11
NM_001179848.1	8050.29	11298.3	4802.3	0.425047	-1.23431	3.62e-13	3.02e-11
NM_001178957.1	334.277	481.72	186.835	0.387849	-1.36643	3.63e-13	3.02e-11
NM_001180299.2	1594.53	2185.37	1003.69	0.459276	-1.12257	3.74e-13	3.11e-11
NM_001184087.1	2777.09	1266.92	4287.25	3.38398	1.75872	3.97e-13	3.3e-11
NM_001179694.1	2261.88	1423.75	3100.01	2.17736	1.12258	4e-13	3.32e-11
NM_001181997.1	187704	105080	270327	2.57259	1.36322	4.29e-13	3.56e-11
NM_001182650.1	1096.85	1515.04	678.661	0.447948	-1.1586	4.4e-13	3.64e-11
NM_001179447.3	2434.17	3507.86	1360.48	0.387837	-1.36648	4.51e-13	3.73e-11
NM_001179214.1	1415.9	883.135	1948.67	2.20654	1.14178	4.6e-13	3.79e-11
NM_001181638.1	1150.92	1570.54	731.314	0.465646	-1.10269	4.62e-13	3.8e-11
NM_001178588.3	363.471	516.044	210.899	0.408684	-1.29094	4.8e-13	3.95e-11
NM_001180595.3	1548.48	2108.99	987.979	0.468461	-1.094	4.88e-13	4.01e-11
NM_001178678.1	1453.8	1969.41	938.185	0.476379	-1.06982	5.05e-13	4.14e-11
NM_001183599.3	1300.5	2012.77	588.229	0.292248	-1.77473	5.27e-13	4.31e-11
NM_001181414.1	21284.4	8723.05	33845.8	3.88005	1.95607	5.3e-13	4.33e-11
NM_001182616.1	72369.2	25685.9	119052	4.63493	2.21255	6.24e-13	5.09e-11
NM_001183913.1	739.134	1007.85	470.419	0.466755	-1.09926	6.32e-13	5.15e-11
NM_001183156.1	86.156	134.243	38.0692	0.283585	-1.81815	6.51e-13	5.3e-11
NM_001180454.3	1513.29	973.785	2052.8	2.10806	1.07592	6.83e-13	5.54e-11
NM_001180569.1	3669.71	2303.87	5035.55	2.1857	1.12809	6.84e-13	5.55e-11
NM_001181510.1	645.697	885.269	406.125	0.458759	-1.12419	6.96e-13	5.63e-11
NM_001183204.1	946.607	541.901	1351.31	2.49365	1.31826	7.48e-13	6.04e-11
NM_001181513.1	17666.5	7839.14	27493.8	3.50725	1.81034	7.47e-13	6.04e-11
NM_001179347.3	492.695	190.946	794.444	4.16057	2.05678	7.54e-13	6.08e-11
NM_001180480.3	1942.35	2662.3	1222.4	0.459151	-1.12296	7.56e-13	6.09e-11
NM_001184256.1	11861.6	7676.38	16046.9	2.09042	1.06379	7.65e-13	6.15e-11
NM_001179815.3	895.894	557.888	1233.9	2.21173	1.14518	7.8e-13	6.26e-11
NM_001183198.3	7176.86	4346.48	10007.2	2.30238	1.20313	7.93e-13	6.36e-11
NM_001183386.1	389.785	549.033	230.537	0.419897	-1.25189	8.14e-13	6.52e-11
NM_001179033.3	3406.73	4653.27	2160.19	0.46423	-1.10709	8.17e-13	6.53e-11
NM_001180134.1	14021.2	6799.67	21242.7	3.12408	1.64343	1.02e-12	8.17e-11
NM_001182388.1	873.824	1206.79	540.86	0.448181	-1.15785	1.03e-12	8.17e-11
NM_001180387.1	459.524	635.498	283.55	0.446186	-1.16428	1.05e-12	8.35e-11
NM_001179715.1	1609.13	2231.43	986.834	0.442243	-1.17709	1.06e-12	8.38e-11
NM_001179419.1	685.643	249.768	1121.52	4.49023	2.16679	1.1e-12	8.73e-11
NM_001184080.1	2386.26	1202.75	3569.77	2.96799	1.56949	1.11e-12	8.79e-11
NM_001179238.1	5969.58	3802.55	8136.6	2.13977	1.09746	1.13e-12	8.95e-11
NM_001183486.1	2232.48	1347.1	3117.86	2.31449	1.2107	1.14e-12	9.03e-11
NM_001183804.1	3752.9	5213.77	2292.04	0.439612	-1.1857	1.16e-12	9.15e-11
NM_001180339.3	736.602	1008.69	464.515	0.460514	-1.11868	1.22e-12	9.58e-11
NM_001180744.1	1768.68	2398.5	1138.86	0.474824	-1.07454	1.25e-12	9.85e-11
NM_001181163.1	6792.7	2488.47	11096.9	4.45934	2.15683	1.25e-12	9.85e-11
NM_001184604.1	32.3307	55.4491	9.21227	0.166139	-2.58954	1.29e-12	1.01e-10
NM_001184312.1	5165.92	2657.27	7674.56	2.88814	1.53014	1.32e-12	1.03e-10
NM_001183346.1	2270	1438.84	3101.16	2.15532	1.1079	1.43e-12	1.11e-10
NM_001179195.1	2374.96	1487.18	3262.73	2.1939	1.1335	1.43e-12	1.11e-10
NM_001180964.3	2943.52	1724.55	4162.49	2.41367	1.27123	1.45e-12	1.13e-10
NM_001179113.1	5534.04	2410.72	8657.37	3.5912	1.84446	1.47e-12	1.14e-10
NM_001179402.1	7393.82	3363.65	11424	3.39631	1.76397	1.51e-12	1.18e-10
NM_001181493.3	4201.74	2747.27	5656.2	2.05884	1.04183	1.52e-12	1.18e-10
NM_001180895.1	11421.4	5412.4	17430.4	3.22045	1.68726	1.52e-12	1.18e-10
NM_001179424.1	3731.63	2400.94	5062.32	2.10848	1.0762	1.54e-12	1.19e-10
NM_001180386.1	714.084	977.757	450.411	0.460658	-1.11823	1.55e-12	1.2e-10
NM_001179490.1	7626.62	4626.37	10626.9	2.29702	1.19976	1.58e-12	1.22e-10
NM_001180440.3	1050.16	1426.65	673.672	0.472207	-1.08251	1.65e-12	1.27e-10
NM_001178745.1	17806.3	7258.13	28354.4	3.90657	1.9659	1.66e-12	1.28e-10
NM_001180209.1	2518.77	3458.4	1579.13	0.456608	-1.13097	1.67e-12	1.28e-10
NM_001181649.1	459.223	647.565	270.881	0.418307	-1.25737	1.73e-12	1.33e-10
NM_001183809.3	394.972	559.857	230.087	0.410974	-1.28288	1.75e-12	1.34e-10
NM_001184171.1	44057.8	16168.5	71947	4.44982	2.15375	1.77e-12	1.35e-10
NM_001181610.1	8232.68	2762.21	13703.2	4.96094	2.31061	1.78e-12	1.36e-10
NM_001182481.1	1038.47	1412.91	664.032	0.469975	-1.08935	2.03e-12	1.55e-10
NM_001184338.1	1090.15	1493.74	686.566	0.459628	-1.12146	2.04e-12	1.55e-10
NM_001179940.2	3906.29	1411.56	6401.03	4.53473	2.18102	2.05e-12	1.56e-10
NM_001180063.1	4779.69	6411.08	3148.3	0.491071	-1.026	2.09e-12	1.59e-10
NM_001181306.1	1714.74	1038.29	2391.19	2.30301	1.20352	2.14e-12	1.62e-10
NM_001179007.3	4125.2	2002.31	6248.09	3.12044	1.64175	2.23e-12	1.69e-10
NM_001179699.2	1558.09	2135.95	980.225	0.458917	-1.12369	2.33e-12	1.77e-10
NM_001178299.1	419.363	576.332	262.394	0.455282	-1.13517	2.47e-12	1.87e-10
NM_001183797.3	3242.96	4407.61	2078.31	0.471527	-1.08459	2.48e-12	1.87e-10
NM_001180016.3	6698.09	4385.4	9010.78	2.05472	1.03894	2.62e-12	1.97e-10
NM_001179008.1	1813.36	1144.99	2481.72	2.16746	1.11601	2.62e-12	1.97e-10
NM_001178389.1	3158.43	2039.04	4277.82	2.09796	1.06899	2.65e-12	1.99e-10
NM_001179886.1	6520.86	8859.65	4182.06	0.472034	-1.08304	2.82e-12	2.12e-10
NM_001181722.1	8432.97	4697.09	12168.9	2.59072	1.37335	2.9e-12	2.17e-10
NM_001181108.1	714.518	443.407	985.629	2.22285	1.15241	2.93e-12	2.19e-10
NM_001183000.1	307.835	142.116	473.553	3.33215	1.73645	2.97e-12	2.22e-10
NM_001178427.1	13544.1	8535.14	18553.1	2.17373	1.12018	2.97e-12	2.22e-10
NM_001178285.1	15880.1	21300.9	10459.4	0.49103	-1.02612	2.99e-12	2.22e-10
NM_001180968.1	27583.3	11681.6	43485	3.72253	1.89628	3e-12	2.23e-10
NM_001182608.1	22340.4	14319.4	30361.4	2.1203	1.08427	3.12e-12	2.32e-10
NM_001179755.1	1562.88	2121.2	1004.56	0.473583	-1.07831	3.13e-12	2.32e-10
NM_001182241.1	3050.17	4163.49	1936.84	0.465197	-1.10409	3.26e-12	2.42e-10
NM_001178507.1	4116.46	2608.02	5624.9	2.15677	1.10887	3.3e-12	2.44e-10
NM_001183603.3	6978.47	4493.91	9463.03	2.10575	1.07433	3.31e-12	2.45e-10
NM_001181754.1	3336.84	4487.3	2186.38	0.487236	-1.03731	3.51e-12	2.59e-10
NM_001180571.3	1657.24	2277.51	1036.96	0.455305	-1.13509	3.64e-12	2.68e-10
NM_001183780.1	3023.24	1975.9	4070.58	2.06012	1.04272	3.64e-12	2.68e-10
NM_001183094.1	2164.76	1373.68	2955.84	2.15176	1.10552	3.64e-12	2.68e-10
NM_001183248.1	494.502	707.368	281.635	0.398145	-1.32863	3.69e-12	2.7e-10
NM_001183555.1	17609.2	11193.8	24024.6	2.14625	1.10182	3.76e-12	2.76e-10
NM_001183743.1	6720.63	4089.94	9351.32	2.28642	1.19309	3.85e-12	2.82e-10
NM_001183893.1	5832.68	2161.02	9504.35	4.39809	2.13688	4.1e-12	2.99e-10
NM_001179746.1	15689.6	6579.26	24799.9	3.7694	1.91434	4.19e-12	3.06e-10
NM_001181909.1	1266.28	806.791	1725.77	2.13906	1.09698	4.22e-12	3.07e-10
NM_001183962.1	485.44	672.674	298.206	0.443314	-1.1736	4.24e-12	3.08e-10
NM_001179058.1	2054.72	1347.43	2762.01	2.04983	1.0355	4.34e-12	3.15e-10
NM_001182446.1	718.55	987.83	449.27	0.454804	-1.13668	4.43e-12	3.21e-10
NM_001180333.3	5625.64	1907.24	9344.05	4.89925	2.29256	4.44e-12	3.22e-10
NM_001180831.1	474.313	656.062	292.564	0.44594	-1.16508	4.63e-12	3.35e-10
NM_001183293.1	14822.6	6530.93	23114.3	3.5392	1.82342	4.7e-12	3.4e-10
NM_001183515.1	14631.8	5604.71	23659	4.22126	2.07768	4.91e-12	3.54e-10
NM_001180758.1	9076.53	3468.64	14684.4	4.23348	2.08184	4.94e-12	3.56e-10
NM_001181159.1	663.455	898.238	428.672	0.477236	-1.06722	4.98e-12	3.58e-10
NM_001182683.1	977.839	639.252	1316.43	2.05932	1.04217	5.25e-12	3.78e-10
NM_001180896.1	8664.4	3778.97	13549.8	3.58559	1.84221	5.26e-12	3.78e-10
NM_001183937.1	1539.13	2096.66	981.602	0.468173	-1.09489	5.34e-12	3.83e-10
NM_001180331.1	18877.5	10965.2	26789.9	2.44317	1.28875	5.46e-12	3.91e-10
NM_001181831.1	1691.45	1072.7	2310.2	2.15364	1.10678	5.51e-12	3.94e-10
NM_001184195.1	1655.42	2203.58	1107.25	0.502478	-0.992866	5.96e-12	4.25e-10
NM_001178919.1	642.537	878.549	406.526	0.462724	-1.11177	6.06e-12	4.33e-10
NM_001178327.1	4126.96	1551.53	6702.39	4.31986	2.11098	6.08e-12	4.33e-10
NM_001180169.1	4128.29	6007.61	2248.98	0.374355	-1.41752	6.09e-12	4.34e-10
NM_001179794.3	951.882	1279.41	624.352	0.487999	-1.03505	6.31e-12	4.48e-10
NM_001182851.1	1235.55	1681.73	789.376	0.469383	-1.09116	6.43e-12	4.57e-10
NM_001180139.1	2702.9	3639.68	1766.11	0.485239	-1.04323	6.51e-12	4.61e-10
NM_001180370.1	7447.33	4824.58	10070.1	2.08724	1.0616	6.96e-12	4.93e-10
NM_001181701.1	727.615	472.809	982.42	2.07784	1.05508	7e-12	4.95e-10
NM_001180319.1	18954.5	12302.8	25606.2	2.08133	1.05751	7e-12	4.95e-10
NM_001181321.3	328874	159393	498355	3.12659	1.64459	7.04e-12	4.96e-10
NM_001178357.1	1144.08	736.831	1551.32	2.1054	1.07409	7.09e-12	4.99e-10
NM_001182158.1	693.363	944.566	442.16	0.468109	-1.09508	7.46e-12	5.25e-10
NM_001181448.1	7221.1	4714.95	9727.25	2.06306	1.04479	7.52e-12	5.28e-10
NM_001184022.1	2021.9	1332.59	2711.21	2.03454	1.0247	7.53e-12	5.28e-10
NM_001183140.1	11456.4	4856.99	18055.7	3.71748	1.89432	7.54e-12	5.28e-10
NM_001181502.1	1494.94	735.128	2254.75	3.06715	1.6169	7.56e-12	5.29e-10
NM_001178422.2	5076.6	3303.05	6850.15	2.07389	1.05234	7.91e-12	5.53e-10
NM_001183143.1	4248.84	5748.9	2748.78	0.47814	-1.06449	8.42e-12	5.87e-10
NM_001180141.1	7774.06	2164.48	13383.6	6.18331	2.62838	8.7e-12	6.06e-10
NM_001180685.3	2191.07	2922.87	1459.28	0.499262	-1.00213	8.88e-12	6.18e-10
NM_001180171.1	5140.48	3304.53	6976.43	2.11117	1.07804	9.45e-12	6.57e-10
NM_001180789.3	8563.74	5573.25	11554.2	2.07316	1.05183	1.02e-11	7.08e-10
NM_001180563.3	2605.09	3492.54	1717.64	0.491803	-1.02385	1.02e-11	7.08e-10
NM_001181096.1	82.8109	123.448	42.1739	0.341633	-1.54948	1.03e-11	7.16e-10
NM_001183078.1	2644.32	3562.36	1726.28	0.48459	-1.04516	1.05e-11	7.28e-10
NM_001184287.1	2449.6	1583.73	3315.46	2.09345	1.06588	1.08e-11	7.42e-10
NM_001183128.1	1620.94	1068.4	2173.49	2.03434	1.02456	1.09e-11	7.54e-10
NM_001179651.1	12686.7	17004.1	8369.43	0.492202	-1.02268	1.1e-11	7.54e-10
NM_001178183.1	387104	114500	659708	5.76164	2.52648	1.11e-11	7.62e-10
NM_001179193.1	2490.54	1617.42	3363.67	2.07965	1.05634	1.13e-11	7.76e-10
NM_001181594.1	544.051	740.385	347.717	0.469643	-1.09036	1.15e-11	7.87e-10
NM_001183473.1	5792.88	7864.29	3721.48	0.473212	-1.07944	1.17e-11	8e-10
NM_001183190.3	5449.21	3612.17	7286.26	2.01714	1.01231	1.18e-11	8.09e-10
NM_001183758.1	742.797	1031.96	453.639	0.439591	-1.18577	1.2e-11	8.2e-10
NM_001182925.1	9175.06	4746.02	13604.1	2.86643	1.51925	1.22e-11	8.3e-10
NM_001181393.3	16826.5	7345.65	26307.3	3.58135	1.8405	1.23e-11	8.42e-10
NM_001179047.1	2280.83	1501.86	3059.81	2.03735	1.02669	1.25e-11	8.55e-10
NM_001181074.1	1127.65	1518.17	737.138	0.485545	-1.04232	1.27e-11	8.67e-10
NM_001181569.1	6804.68	3297.59	10311.8	3.12706	1.64481	1.32e-11	8.98e-10
NM_001181806.1	5271.83	7031.97	3511.7	0.499391	-1.00176	1.4e-11	9.47e-10
NM_001178537.3	21558	8702.87	34413.1	3.95422	1.98339	1.44e-11	9.74e-10
NM_001179067.3	24057.6	15769.8	32345.4	2.0511	1.0364	1.61e-11	1.09e-09
NM_001182578.1	7857.21	4745.41	10969	2.31149	1.20883	1.61e-11	1.09e-09
NM_001184210.1	3600.54	2104.92	5096.15	2.42107	1.27564	1.66e-11	1.12e-09
NM_001184112.1	312.302	428.732	195.873	0.456865	-1.13016	1.69e-11	1.14e-09
NM_001183082.1	2180.54	1409.44	2951.64	2.09419	1.06639	1.71e-11	1.15e-09
NM_001180639.1	1816.36	1211.33	2421.39	1.99895	0.999243	1.75e-11	1.18e-09
NM_001178441.3	6098.25	2277.75	9918.75	4.35463	2.12255	1.78e-11	1.19e-09
NM_001178629.3	2741.21	1855.34	3627.08	1.95494	0.967123	1.82e-11	1.22e-09
NM_001183482.1	170982	74968.3	266996	3.56145	1.83246	1.84e-11	1.23e-09
NM_001180970.1	13665.2	7853.37	19477	2.48009	1.31039	1.87e-11	1.25e-09
NM_001178475.3	32417.3	18671.9	46162.8	2.47231	1.30586	1.87e-11	1.25e-09
NM_001179954.1	49.9463	83.7897	16.103	0.192183	-2.37944	1.91e-11	1.27e-09
NM_001181907.1	1829.96	1199.83	2460.1	2.05036	1.03588	1.93e-11	1.29e-09
NM_001184040.1	15130.1	5822.21	24437.9	4.19736	2.06948	1.99e-11	1.32e-09
NM_001182526.1	880.491	1201.39	559.589	0.465783	-1.10227	1.99e-11	1.32e-09
NM_001179200.1	1765.98	1163.58	2368.37	2.03541	1.02532	2.02e-11	1.34e-09
NM_001180988.1	57596.7	24160.9	91032.5	3.76776	1.91371	2.06e-11	1.37e-09
NM_001178992.1	1486.3	2000.14	972.455	0.486193	-1.0404	2.07e-11	1.37e-09
NM_001179115.1	11434.3	15361.9	7506.64	0.488655	-1.03311	2.14e-11	1.42e-09
NM_001181304.1	11720.4	7760.95	15679.9	2.02036	1.01461	2.25e-11	1.49e-09
NM_001181363.1	23856.6	11232.3	36481	3.24785	1.69948	2.45e-11	1.62e-09
NM_001183311.1	683.874	346.483	1021.26	2.94752	1.5595	2.46e-11	1.62e-09
NM_001184207.1	4900.2	2199.8	7600.6	3.45513	1.78874	2.48e-11	1.63e-09
NM_001182971.3	446.817	608.767	284.867	0.467941	-1.0956	2.49e-11	1.64e-09
NM_001179893.3	1289.62	1756.33	822.897	0.468531	-1.09378	2.6e-11	1.71e-09
NM_001179400.3	1532.61	2049.43	1015.79	0.495645	-1.01262	2.61e-11	1.71e-09
NM_001178488.3	18570.1	24717	12423.1	0.502613	-0.992481	2.62e-11	1.72e-09
NM_001181931.1	595220	197185	993254	5.03717	2.33261	2.63e-11	1.72e-09
NM_001179097.1	3025.3	2021.84	4028.76	1.99262	0.99467	2.68e-11	1.75e-09
NM_001179428.3	26471.8	13856.2	39087.3	2.82092	1.49616	2.68e-11	1.75e-09
NM_001182751.1	508.704	686.84	330.569	0.481289	-1.05502	2.68e-11	1.75e-09
NM_001181832.1	1306.26	792.646	1819.88	2.29595	1.19909	2.75e-11	1.79e-09
NM_001182080.1	1543.37	2072.2	1014.55	0.489597	-1.03033	2.79e-11	1.81e-09
NM_001182341.3	731.722	988.961	474.483	0.47978	-1.05956	2.83e-11	1.84e-09
NM_001181596.1	2312.98	3135.84	1490.13	0.475193	-1.07342	2.84e-11	1.84e-09
NM_001179652.1	374.21	523.763	224.657	0.42893	-1.22119	2.88e-11	1.87e-09
NM_001184091.1	225.805	349.661	101.949	0.291566	-1.77811	3.03e-11	1.96e-09
NM_001179929.1	16131.4	10686.6	21576.2	2.019	1.01364	3.16e-11	2.04e-09
NM_001179140.1	16144	5897.96	26390	4.47443	2.1617	3.16e-11	2.04e-09
NM_001179720.1	1058.49	697.646	1419.34	2.03447	1.02465	3.25e-11	2.09e-09
NM_001180921.2	5851.08	7879.5	3822.66	0.485141	-1.04353	3.32e-11	2.14e-09
NM_001183013.2	2146.89	1151.71	3142.06	2.72817	1.44793	3.33e-11	2.15e-09
NM_001184180.1	1736.04	2352.87	1119.21	0.475679	-1.07194	3.42e-11	2.2e-09
NM_001179481.1	11329.8	4900.63	17758.9	3.62381	1.85751	3.47e-11	2.23e-09
NM_001183947.1	2035.34	2738.91	1331.77	0.48624	-1.04026	3.49e-11	2.24e-09
NM_001183378.1	815.08	461.081	1169.08	2.53552	1.34228	3.62e-11	2.32e-09
NM_001181588.1	3721.64	5000.32	2442.97	0.488563	-1.03338	3.7e-11	2.37e-09
NM_001181235.1	8307.71	4857.82	11757.6	2.42035	1.27521	3.75e-11	2.39e-09
NM_001179982.1	5927.99	8117.91	3738.07	0.460472	-1.11881	3.78e-11	2.41e-09
NM_001182376.1	1797.2	1217.02	2377.37	1.95343	0.966012	3.83e-11	2.44e-09
NM_001180841.1	1876.03	2497.09	1254.97	0.502572	-0.992597	3.94e-11	2.51e-09
NM_001181705.3	178.153	62.2129	294.094	4.72722	2.24099	3.99e-11	2.54e-09
NM_001181970.1	5696.48	2911.84	8481.12	2.91263	1.54232	4.01e-11	2.55e-09
NM_001182830.2	2282.03	3071.84	1492.22	0.485775	-1.04164	4.05e-11	2.57e-09
NM_001180372.3	23135.6	9618.17	36653.1	3.81082	1.9301	4.2e-11	2.66e-09
NM_001180512.1	2797.8	3725.41	1870.2	0.502011	-0.99421	4.22e-11	2.67e-09
NM_001184120.1	4667.2	6154.3	3180.1	0.516728	-0.952522	4.3e-11	2.72e-09
NM_001181333.3	28266.6	16033.8	40499.5	2.52589	1.33679	4.33e-11	2.73e-09
NM_001178163.1	39.5081	63.6434	15.3728	0.241546	-2.04963	4.35e-11	2.75e-09
NM_001182829.1	1756.27	978.597	2533.95	2.58937	1.3726	4.42e-11	2.79e-09
NM_001178837.1	7167.69	4746.48	9588.89	2.02021	1.0145	4.5e-11	2.83e-09
NM_001179716.1	13976	18676.6	9275.29	0.496626	-1.00977	4.57e-11	2.87e-09
NM_001179993.3	3760.25	2564.97	4955.52	1.932	0.950096	4.86e-11	3.05e-09
NM_001182722.1	6563.62	4345.01	8782.23	2.02122	1.01523	4.9e-11	3.07e-09
NM_001179622.1	24929.7	11134.5	38725	3.47794	1.79823	5.29e-11	3.31e-09
NM_001179269.1	987.596	1368.21	606.982	0.443632	-1.17257	5.57e-11	3.48e-09
NM_001183559.4	2385.75	3211.16	1560.34	0.485912	-1.04123	5.58e-11	3.49e-09
NM_001178560.3	7733.09	10388.8	5077.38	0.488736	-1.03287	5.7e-11	3.56e-09
NM_001178993.1	2659.36	873.58	4445.15	5.08843	2.34722	5.73e-11	3.57e-09
NM_001182173.1	36312.3	47457.3	25167.3	0.530314	-0.91508	5.82e-11	3.62e-09
NM_001183566.3	4945.29	6599.44	3291.14	0.4987	-1.00376	6.23e-11	3.87e-09
NM_001180189.1	8836.67	5150.98	12522.4	2.43106	1.28159	6.44e-11	4e-09
NM_001179415.3	1150.46	1529.19	771.73	0.504666	-0.986598	6.56e-11	4.07e-09
NM_001181801.1	11196.8	5984.26	16409.3	2.74207	1.45527	6.61e-11	4.1e-09
NM_001183077.1	11046.1	14529.5	7562.76	0.520509	-0.942004	6.71e-11	4.15e-09
NM_001182644.1	19967.2	8792.75	31141.6	3.54173	1.82446	7.09e-11	4.38e-09
NM_001183781.3	15087.4	9960.18	20214.6	2.02954	1.02115	7.11e-11	4.39e-09
NM_001180303.1	673.36	920.328	426.392	0.463305	-1.10997	7.1e-11	4.39e-09
NM_001178436.1	1970.47	1304.68	2636.25	2.02062	1.0148	7.16e-11	4.42e-09
NM_001181809.2	623.628	951.414	295.843	0.310951	-1.68524	7.21e-11	4.44e-09
NM_001182174.1	1505.72	986.952	2024.49	2.05125	1.0365	7.24e-11	4.45e-09
NM_001179293.1	6131.36	4181.5	8081.21	1.93261	0.950551	7.28e-11	4.47e-09
NM_001183688.1	1404.1	875.276	1932.93	2.20837	1.14298	7.32e-11	4.49e-09
NM_001182998.1	15182.8	20352.9	10012.6	0.491949	-1.02342	7.34e-11	4.5e-09
NM_001183276.2	1866.81	1159.18	2574.43	2.2209	1.15114	7.43e-11	4.55e-09
NM_001181781.1	50779.8	21576.5	79983.1	3.70696	1.89024	7.52e-11	4.6e-09
NM_001179944.2	8231.42	4594	11868.8	2.58355	1.36936	8.68e-11	5.3e-09
NM_001181738.1	2887.23	3792.18	1982.29	0.52273	-0.935861	8.89e-11	5.42e-09
NM_001182618.1	582.721	798.033	367.408	0.460392	-1.11906	9.05e-11	5.51e-09
NM_001180296.1	2358.44	1581.46	3135.42	1.98261	0.987399	9.61e-11	5.85e-09
NM_001183623.3	27759.4	18636.3	36882.6	1.97907	0.984826	9.79e-11	5.95e-09
NM_001184108.1	1491.67	1980.51	1002.83	0.506352	-0.981789	9.9e-11	6.01e-09
NM_001181121.1	1587.21	1045.51	2128.91	2.03624	1.02591	1.02e-10	6.19e-09
NM_001181295.1	1726.08	1165.96	2286.2	1.96079	0.971434	1.05e-10	6.38e-09
NM_001178316.1	44570.3	18502.2	70638.4	3.81783	1.93275	1.05e-10	6.38e-09
NM_001184448.1	1424.11	1910.19	938.034	0.49107	-1.026	1.12e-10	6.79e-09
NM_001184177.1	127.538	57.2459	197.829	3.45578	1.78901	1.13e-10	6.82e-09
NM_001178468.3	659.98	875.09	444.869	0.50837	-0.97605	1.18e-10	7.12e-09
NM_001180384.3	983.295	1322.68	643.91	0.486823	-1.03853	1.2e-10	7.23e-09
NM_001183817.1	2938.41	3917.23	1959.58	0.500246	-0.999292	1.22e-10	7.32e-09
NM_001184454.1	398.182	544.953	251.411	0.461345	-1.11608	1.23e-10	7.38e-09
NM_001179095.1	36654.9	15341	57968.8	3.77868	1.91788	1.27e-10	7.63e-09
NM_001181948.1	12311.4	5370.57	19252.2	3.58476	1.84188	1.29e-10	7.76e-09
NM_001179069.1	752.589	1231.45	273.724	0.222277	-2.16957	1.3e-10	7.76e-09
NM_001183703.3	587.738	790.4	385.076	0.487192	-1.03744	1.3e-10	7.78e-09
NM_001178224.1	287.233	393.072	181.393	0.461475	-1.11568	1.33e-10	7.97e-09
NM_001182308.1	5886.63	3023.5	8749.76	2.89392	1.53303	1.33e-10	7.97e-09
NM_001178920.3	1500.1	2013.37	986.828	0.490137	-1.02874	1.34e-10	8.02e-09
NM_001182659.1	566.709	763.405	370.013	0.484687	-1.04487	1.35e-10	8.06e-09
NM_001180532.3	9497.29	6411.25	12583.3	1.96269	0.972836	1.36e-10	8.12e-09
NM_001182151.1	1136	329.945	1942.06	5.886	2.55729	1.37e-10	8.14e-09
NM_001180366.1	858.515	1160.8	556.226	0.479173	-1.06138	1.37e-10	8.15e-09
NM_001178598.1	115.093	165.604	64.5823	0.38998	-1.35853	1.39e-10	8.25e-09
NM_001182054.1	65661.2	29021.9	102300	3.52494	1.8176	1.43e-10	8.46e-09
NM_001178642.3	2250.71	3022.65	1478.76	0.489226	-1.03143	1.47e-10	8.69e-09
NM_001182645.1	7715.11	4121.67	11308.5	2.74368	1.45611	1.48e-10	8.78e-09
NM_001179884.3	8314.27	3021.46	13607.1	4.50348	2.17104	1.56e-10	9.22e-09
NM_001184671.1	218.866	302.165	135.568	0.448654	-1.15632	1.59e-10	9.41e-09
NM_001181692.1	313.629	428.094	199.165	0.465237	-1.10396	1.63e-10	9.58e-09
NM_001180713.3	2730.89	3660.71	1801.07	0.492001	-1.02327	1.67e-10	9.82e-09
NM_001182329.1	26773.8	11423.8	42123.9	3.68738	1.8826	1.69e-10	9.94e-09
NM_001178421.4	6760.32	4632.28	8888.35	1.91879	0.940194	1.7e-10	9.98e-09
NM_001178949.1	273.865	373.569	174.16	0.466207	-1.10096	1.82e-10	1.07e-08
NM_001181265.1	4603.92	3128.89	6078.96	1.94284	0.958171	1.82e-10	1.07e-08
NM_001179626.1	354920	189726	520115	2.74141	1.45492	1.83e-10	1.07e-08
NM_001180520.1	9040.24	5850	12230.5	2.09068	1.06397	1.9e-10	1.11e-08
NM_001178880.3	17774.1	23512.3	12035.9	0.511901	-0.966064	1.9e-10	1.11e-08
NM_001178332.1	25695.4	10621.9	40768.9	3.83821	1.94043	1.91e-10	1.12e-08
NM_001181883.1	918.543	1236.06	601.025	0.486242	-1.04025	1.94e-10	1.13e-08
NM_001179334.1	3732.53	1486.34	5978.73	4.02247	2.00808	2e-10	1.17e-08
NM_001181149.1	3107.97	1832.35	4383.58	2.39232	1.25841	2.05e-10	1.19e-08
NM_001181291.3	16415.9	8193.45	24638.3	3.00708	1.58836	2.06e-10	1.2e-08
NM_001182924.1	236.181	326.333	146.029	0.447484	-1.16009	2.09e-10	1.21e-08
NM_001184598.3	74.0774	110.458	37.6969	0.341278	-1.55098	2.2e-10	1.27e-08
NM_001182595.1	504.519	679.737	329.301	0.484453	-1.04557	2.2e-10	1.27e-08
NM_001182384.1	8213.75	3193.35	13234.1	4.14428	2.05112	2.22e-10	1.29e-08
NM_001180621.1	2076.36	2765.41	1387.31	0.501666	-0.9952	2.33e-10	1.34e-08
NM_001183769.3	2711.26	3600.32	1822.2	0.506124	-0.982439	2.37e-10	1.37e-08
NM_001182521.1	434.373	581.183	287.562	0.494788	-1.01512	2.4e-10	1.39e-08
NM_001180798.3	6063.42	8015.44	4111.39	0.512934	-0.963154	2.46e-10	1.42e-08
NM_001178977.1	5943.13	3116.67	8769.59	2.81376	1.4925	2.49e-10	1.43e-08
NM_001178153.1	923.167	1213.92	632.415	0.52097	-0.940728	2.5e-10	1.44e-08
NM_001179394.3	1674.43	1126.79	2222.07	1.97204	0.979691	2.52e-10	1.45e-08
NM_001182537.1	404.224	553.583	254.864	0.46039	-1.11907	2.53e-10	1.45e-08
NM_001179445.1	2293.45	3030.45	1556.46	0.513605	-0.96127	2.63e-10	1.51e-08
NM_001178735.1	11762.5	6441.91	17083.1	2.65187	1.40701	2.69e-10	1.54e-08
NM_001180649.3	9838.98	5441.65	14236.3	2.61618	1.38746	2.71e-10	1.55e-08
NM_001183158.1	644.433	385.661	903.205	2.34197	1.22772	2.74e-10	1.56e-08
NM_001183789.3	34899.4	16891.8	52906.9	3.1321	1.64713	2.76e-10	1.57e-08
NM_001179814.1	1000.8	672.156	1329.45	1.97789	0.983962	2.77e-10	1.58e-08
NM_001181126.1	35.2873	57.9244	12.6502	0.218392	-2.19501	2.78e-10	1.58e-08
NM_001179849.3	43.0361	16.8318	69.2404	4.11367	2.04043	2.82e-10	1.61e-08
NM_001180341.1	18657.8	12504.2	24811.4	1.98425	0.988597	2.84e-10	1.61e-08
NM_001181727.1	865.688	490.592	1240.78	2.52916	1.33866	2.85e-10	1.62e-08
NM_001181797.3	14191.8	7171.73	21211.9	2.9577	1.56448	2.96e-10	1.68e-08
NM_001178626.1	829.045	1089.93	568.161	0.521282	-0.939864	2.97e-10	1.68e-08
NM_001179564.1	194.844	269.633	120.055	0.445251	-1.16731	3.04e-10	1.72e-08
NM_001181626.1	723.766	480.184	967.347	2.01453	1.01044	3.09e-10	1.75e-08
NM_001181779.3	87854.4	113782	61926.4	0.544254	-0.877649	3.1e-10	1.75e-08
NM_001182709.1	6678.25	2667.64	10688.9	4.00686	2.00247	3.18e-10	1.79e-08
NM_001178369.1	1040.69	1376.48	704.909	0.51211	-0.965475	3.26e-10	1.84e-08
NM_001183597.3	19401.6	29071.5	9731.78	0.334753	-1.57883	3.28e-10	1.85e-08
NM_001183238.1	1490.32	1019.77	1960.86	1.92284	0.943237	3.49e-10	1.96e-08
NM_001182819.1	10163.9	5788.76	14539	2.5116	1.3286	3.49e-10	1.96e-08
NM_001178729.1	982.238	648.143	1316.33	2.03093	1.02214	3.53e-10	1.98e-08
NM_001178164.1	4577.98	2910.91	6245.05	2.1454	1.10125	3.76e-10	2.11e-08
NM_001179567.3	815.739	522.046	1109.43	2.12516	1.08757	3.82e-10	2.14e-08
NM_001180057.1	13821.8	6050.22	21593.4	3.56902	1.83553	3.84e-10	2.15e-08
NM_001180486.1	311.943	420.929	202.957	0.482163	-1.05241	3.91e-10	2.19e-08
NM_001179329.1	1538.41	2024.83	1051.98	0.519537	-0.944701	3.93e-10	2.19e-08
NM_001183538.3	1667.52	2166.6	1168.45	0.539299	-0.890841	3.94e-10	2.2e-08
NM_001270757.1	253.227	146.609	359.846	2.45446	1.29541	3.95e-10	2.2e-08
NM_001183018.1	4975.04	6591.29	3358.8	0.509581	-0.972617	3.95e-10	2.2e-08
NM_001182907.1	27071.6	8984.01	45159.1	5.02661	2.32959	3.98e-10	2.21e-08
NM_001183207.1	3394.1	2312.11	4476.1	1.93594	0.953032	4.02e-10	2.24e-08
NM_001178965.3	2345.21	954.294	3736.14	3.91508	1.96904	4.08e-10	2.26e-08
NM_001178373.1	15200.6	7895.98	22505.2	2.85021	1.51107	4.08e-10	2.26e-08
NM_001182037.1	40528.3	20434.1	60622.5	2.96674	1.56888	4.13e-10	2.28e-08
NM_001179001.1	5167.18	6862.85	3471.51	0.505841	-0.983245	4.14e-10	2.29e-08
NM_001181690.1	1080.46	645.961	1514.96	2.34528	1.22976	4.33e-10	2.39e-08
NM_001182764.1	2416.02	3172.14	1659.9	0.523276	-0.934357	4.4e-10	2.43e-08
NM_001180098.1	996.685	382.878	1610.49	4.20629	2.07255	4.41e-10	2.43e-08
NM_001180629.3	5178.03	1993.64	8362.43	4.19455	2.06852	4.58e-10	2.52e-08
NM_001178328.2	7395.25	9705.25	5085.26	0.52397	-0.932445	4.71e-10	2.59e-08
NM_001180159.1	9774.36	6014.55	13534.2	2.25024	1.17008	4.78e-10	2.63e-08
NM_001179774.1	5621.92	3494.86	7748.97	2.21725	1.14877	4.84e-10	2.66e-08
NM_001181545.2	3694.12	4894.83	2493.41	0.509396	-0.97314	4.87e-10	2.67e-08
NM_001181652.1	49.3994	76.4553	22.3434	0.292242	-1.77477	4.87e-10	2.67e-08
NM_001182261.3	4974.84	1496.51	8453.16	5.64857	2.49788	5.07e-10	2.78e-08
NM_001182382.1	6048.11	2322.28	9773.94	4.20878	2.0734	5.09e-10	2.79e-08
NM_001179363.1	2268.71	2981.23	1556.19	0.521997	-0.937887	5.27e-10	2.88e-08
NM_001180286.1	2749.33	1858.33	3640.33	1.95892	0.97006	5.56e-10	3.03e-08
NM_001181624.1	2377.1	950.664	3803.53	4.00091	2.00033	5.6e-10	3.05e-08
NM_001182297.3	3086.06	1698.82	4473.29	2.63317	1.3968	5.63e-10	3.07e-08
NM_001178644.1	21345.8	14353	28338.6	1.97441	0.981422	5.76e-10	3.13e-08
NM_001183139.1	933.592	545.152	1322.03	2.42507	1.27803	5.96e-10	3.24e-08
NM_001182752.1	143.053	203.11	82.9973	0.408633	-1.29112	6.02e-10	3.27e-08
NM_001178820.3	995.052	1322.42	667.687	0.504899	-0.985932	6.06e-10	3.29e-08
NM_001183658.6	4676.79	3156.96	6196.61	1.96284	0.97294	6.08e-10	3.3e-08
NM_001180757.1	878.456	471.967	1284.95	2.72253	1.44495	6.17e-10	3.34e-08
NM_001184077.1	3756.63	2104.74	5408.52	2.56969	1.36159	6.34e-10	3.43e-08
NM_001182229.1	96356.7	43587.6	149126	3.42129	1.77454	6.39e-10	3.45e-08
NM_001178355.2	1971.66	1318.61	2624.72	1.99052	0.993146	6.45e-10	3.48e-08
NM_001182082.1	2438.01	1655.2	3220.82	1.94589	0.960428	6.89e-10	3.72e-08
NM_001181259.1	18460.2	24201.5	12718.9	0.525541	-0.928125	7.34e-10	3.95e-08
NM_001180340.1	5944.71	7830.09	4059.33	0.518427	-0.947786	7.37e-10	3.97e-08
NM_001184025.1	861.182	447.188	1275.18	2.85154	1.51174	7.38e-10	3.97e-08
NM_001183016.3	47001.4	21734.7	72268.1	3.325	1.73336	7.41e-10	3.98e-08
NM_001179092.1	572.425	763.158	381.691	0.500147	-0.999575	7.53e-10	4.04e-08
NM_001179571.3	3651.54	4818.78	2484.3	0.515546	-0.955827	7.88e-10	4.23e-08
NM_001179894.1	261.391	362.377	160.405	0.442646	-1.17578	8.02e-10	4.3e-08
NM_001179145.1	191.198	258.15	124.246	0.481294	-1.05501	8.04e-10	4.3e-08
NM_001179324.3	13286.3	7849.03	18723.5	2.38546	1.25427	8.08e-10	4.32e-08
NM_001182669.1	4530.74	5965.06	3096.42	0.519092	-0.945937	8.24e-10	4.4e-08
NM_001178861.1	8694.42	4780.78	12608.1	2.63724	1.39903	8.36e-10	4.46e-08
NM_001183417.1	1277.47	1702.78	852.15	0.500445	-0.998715	8.49e-10	4.52e-08
NM_001183646.1	6206.9	8098.67	4315.13	0.53282	-0.908279	8.52e-10	4.54e-08
NM_001178602.1	430.949	281.812	580.087	2.05842	1.04154	9.01e-10	4.79e-08
NM_001179427.3	2060.82	2722.28	1399.35	0.514038	-0.960053	9.18e-10	4.88e-08
NM_001181164.1	1002.05	183.57	1820.54	9.91738	3.30996	9.45e-10	5.01e-08
NM_001183583.3	2824.96	1895.4	3754.52	1.98086	0.986123	9.48e-10	5.03e-08
NM_001180866.1	3010.45	2013.53	4007.36	1.99022	0.992926	9.48e-10	5.03e-08
NM_001179621.2	760.411	1019.78	501.042	0.491324	-1.02525	9.63e-10	5.1e-08
NM_001184030.1	1771.84	2312.06	1231.61	0.532688	-0.908637	9.71e-10	5.13e-08
NM_001182807.1	1425.07	959.907	1890.23	1.96918	0.977596	9.96e-10	5.26e-08
NM_001179294.1	2427.31	1059.53	3795.09	3.58185	1.8407	1e-09	5.28e-08
NM_001181877.1	334.141	450.062	218.219	0.484864	-1.04435	1.02e-09	5.35e-08
NM_001180720.3	826.417	505.157	1147.68	2.27192	1.18391	1.04e-09	5.46e-08
NM_001181226.1	5816.87	3961.99	7671.76	1.93634	0.953333	1.05e-09	5.52e-08
NM_001184010.1	1835.39	2404.94	1265.84	0.526349	-0.925909	1.05e-09	5.54e-08
NM_001180090.2	3526.32	2332.4	4720.25	2.02378	1.01705	1.11e-09	5.84e-08
NM_001178947.1	4722.09	3231.3	6212.89	1.92272	0.94315	1.12e-09	5.89e-08
NM_001181183.4	8965.08	6190.57	11739.6	1.89637	0.923239	1.13e-09	5.91e-08
NM_001183039.1	4792.55	6287.49	3297.62	0.524473	-0.931059	1.13e-09	5.92e-08
NM_001182013.1	471.006	667.084	274.928	0.412135	-1.27881	1.16e-09	6.07e-08
NM_001183730.1	8002.08	2697.16	13307	4.9337	2.30267	1.16e-09	6.08e-08
NM_001178619.3	685.97	458.04	913.899	1.99524	0.996561	1.22e-09	6.37e-08
NM_001179150.1	15881.2	6514.87	25247.6	3.87537	1.95433	1.23e-09	6.42e-08
NM_001183222.3	2374.31	3127.88	1620.74	0.51816	-0.94853	1.23e-09	6.42e-08
NM_001184237.1	1871.89	2449.82	1293.95	0.52818	-0.920897	1.31e-09	6.82e-08
NM_001179279.1	404.204	260.39	548.018	2.10461	1.07355	1.31e-09	6.82e-08
NR_132170.1	401.532	219.423	583.642	2.6599	1.41137	1.34e-09	6.94e-08
NM_001183851.1	9574.09	5326.29	13821.9	2.59503	1.37575	1.34e-09	6.94e-08
NM_001178838.1	992.222	1323.71	660.739	0.499158	-1.00243	1.34e-09	6.96e-08
NM_001178610.3	991.376	1319.21	663.539	0.502982	-0.991422	1.35e-09	6.99e-08
NM_001178379.1	1403.22	657.114	2149.32	3.27084	1.70966	1.35e-09	6.99e-08
NM_001184140.1	12307	5710.5	18903.6	3.31032	1.72697	1.35e-09	7e-08
NM_001183130.1	1268.79	832.48	1705.11	2.04823	1.03437	1.37e-09	7.07e-08
NM_001182489.1	12671.6	7196.1	18147.1	2.52179	1.33445	1.37e-09	7.09e-08
NM_001179644.1	804.692	461.07	1148.31	2.49054	1.31646	1.42e-09	7.35e-08
NM_001181645.1	3012.04	2087.41	3936.67	1.88591	0.915263	1.44e-09	7.39e-08
NM_001178491.3	8690.28	5047.03	12333.5	2.44372	1.28908	1.44e-09	7.4e-08
NM_001179924.1	2789.96	3641.67	1938.25	0.532244	-0.909841	1.45e-09	7.45e-08
NM_001183192.1	2023.08	1317.32	2728.85	2.07152	1.05069	1.45e-09	7.46e-08
NM_001183841.1	190.531	259.092	121.971	0.470761	-1.08693	1.48e-09	7.62e-08
NM_001178454.1	6503.4	3386.9	9619.9	2.84033	1.50606	1.52e-09	7.77e-08
NM_001183621.1	990.902	541.695	1440.11	2.65853	1.41063	1.53e-09	7.84e-08
NM_001184006.1	299.806	411.9	187.713	0.455724	-1.13377	1.53e-09	7.84e-08
NM_001182196.1	57.4506	86.5778	28.3233	0.327143	-1.61201	1.55e-09	7.93e-08
NM_001181288.1	5178.45	1497.49	8859.42	5.91619	2.56467	1.56e-09	7.96e-08
NM_001180570.3	3532.33	4648.23	2416.44	0.519864	-0.943795	1.56e-09	7.98e-08
NM_001184166.1	7065.4	3811.6	10319.2	2.70731	1.43686	1.6e-09	8.16e-08
NM_001178171.2	6036.18	3849.31	8223.05	2.13624	1.09507	1.62e-09	8.23e-08
NM_001181104.1	10841	7410.56	14271.4	1.92581	0.945469	1.63e-09	8.3e-08
NM_001182285.1	1971.23	1346.37	2596.09	1.92822	0.947271	1.67e-09	8.5e-08
NM_001183422.1	911.463	1208.94	613.983	0.507868	-0.977476	1.7e-09	8.61e-08
NM_001182012.1	197.628	277.079	118.177	0.42651	-1.22935	1.7e-09	8.63e-08
NM_001183662.1	2968.1	1653.89	4282.3	2.58923	1.37252	1.71e-09	8.68e-08
NM_001181067.1	17287	9148.43	25425.6	2.77924	1.47469	1.73e-09	8.77e-08
NM_001178279.1	6685.47	1606.95	11764	7.32068	2.87198	1.9e-09	9.62e-08
NR_132267.1	77826.7	34658.8	120995	3.49102	1.80365	1.94e-09	9.81e-08
NM_001178523.1	751.494	523.967	979.022	1.86848	0.901866	2e-09	1.01e-07
NM_001183069.1	2830.48	1977.3	3683.65	1.86297	0.897605	2.02e-09	1.02e-07
NM_001178886.1	9751.27	3940.83	15561.7	3.94884	1.98143	2.05e-09	1.03e-07
NM_001183188.1	1710.94	1205.9	2215.98	1.83762	0.877837	2.06e-09	1.04e-07
NM_001182527.1	14778.8	19257.8	10299.8	0.534838	-0.902825	2.12e-09	1.07e-07
NM_001180011.1	945.009	1245.49	644.531	0.517492	-0.950391	2.19e-09	1.1e-07
NM_001181660.1	1303.61	866.932	1740.29	2.00741	1.00534	2.23e-09	1.12e-07
NM_001183828.1	2899.86	1120.36	4679.35	4.17664	2.06234	2.24e-09	1.13e-07
NM_001183732.1	7200.68	2934.42	11466.9	3.90774	1.96633	2.28e-09	1.14e-07
NM_001178346.2	2043.57	2666.02	1421.12	0.533048	-0.907663	2.29e-09	1.15e-07
NM_001179132.1	1589.49	2109.43	1069.56	0.507037	-0.979838	2.32e-09	1.16e-07
NM_001179268.1	1697.49	2224.31	1170.68	0.526312	-0.926009	2.37e-09	1.19e-07
NM_001183683.3	3661.74	4753.55	2569.94	0.540635	-0.887272	2.39e-09	1.19e-07
NM_001180252.1	6835.53	3994.81	9676.25	2.42221	1.27632	2.41e-09	1.2e-07
NM_001184675.3	852.242	1120.7	583.788	0.520915	-0.940879	2.42e-09	1.21e-07
NM_001181495.1	2444.54	1697.36	3191.72	1.88041	0.911045	2.43e-09	1.21e-07
NM_001181995.1	1953.47	1177.69	2729.25	2.31747	1.21255	2.43e-09	1.21e-07
NM_001178748.1	2691.17	1359.92	4022.41	2.95782	1.56453	2.44e-09	1.22e-07
NM_001179344.1	138.474	191.626	85.3218	0.445251	-1.16731	2.46e-09	1.22e-07
NM_001182651.1	4667.59	3261.6	6073.59	1.86215	0.896969	2.46e-09	1.22e-07
NM_001179581.1	6488.97	8408.7	4569.24	0.543394	-0.879929	2.5e-09	1.24e-07
NM_001179833.1	3802.17	1550.03	6054.31	3.90593	1.96567	2.52e-09	1.25e-07
NM_001180887.1	15668.6	9989.79	21347.4	2.13692	1.09554	2.53e-09	1.25e-07
NM_001182678.1	9768.37	5395.94	14140.8	2.62064	1.38992	2.54e-09	1.25e-07
NM_001179075.3	228.947	318.34	139.553	0.438378	-1.18975	2.56e-09	1.26e-07
NM_001181567.1	2581.95	1845.2	3318.7	1.79856	0.846842	2.59e-09	1.28e-07
NM_001178751.1	4624.13	6020.13	3228.14	0.536224	-0.899091	2.6e-09	1.28e-07
NM_001182630.1	7203.5	5026.18	9380.81	1.86639	0.900249	2.62e-09	1.29e-07
NM_001180279.1	558.41	366.151	750.668	2.05016	1.03574	2.64e-09	1.3e-07
NM_001178703.1	2091.59	1275.49	2907.68	2.27965	1.18881	2.72e-09	1.34e-07
NM_001179453.1	5547.11	7254.45	3839.77	0.529298	-0.917847	2.76e-09	1.35e-07
NM_001182168.1	150.228	207.496	92.96	0.448008	-1.1584	2.77e-09	1.36e-07
NM_001181281.3	1087.16	758.804	1415.51	1.86545	0.899527	2.78e-09	1.36e-07
NM_001180779.1	5593.91	2687.06	8500.75	3.16359	1.66156	2.82e-09	1.38e-07
NM_001183261.1	1273.01	862.032	1683.99	1.95352	0.966073	2.86e-09	1.4e-07
NM_001183086.1	1942.28	651.006	3233.55	4.967	2.31238	2.88e-09	1.41e-07
NM_001179192.1	856.765	596.79	1116.74	1.87124	0.903996	2.88e-09	1.41e-07
NM_001178758.1	2088.73	1453.67	2723.8	1.87374	0.905919	2.9e-09	1.42e-07
NM_001178150.1	32147.1	13168.1	51126.1	3.88258	1.95702	2.9e-09	1.42e-07
NM_001182214.1	6586.41	3061.59	10111.2	3.30261	1.72361	3.03e-09	1.47e-07
NM_001180755.3	2088.88	1007.53	3170.23	3.14653	1.65376	3.07e-09	1.49e-07
NM_001178539.1	9121.88	3944.09	14299.7	3.62559	1.85822	3.1e-09	1.51e-07
NM_001178532.3	377.569	255.243	499.894	1.9585	0.96975	3.19e-09	1.55e-07
NM_001179514.1	774.902	1032.33	517.473	0.501267	-0.99635	3.2e-09	1.55e-07
NM_001180203.1	7624.45	4906.98	10341.9	2.10759	1.0756	3.2e-09	1.55e-07
NM_001183308.1	2421.83	3202.15	1641.51	0.512629	-0.964014	3.2e-09	1.55e-07
NM_001180688.3	13957.2	19931.2	7983.08	0.400532	-1.32001	3.2e-09	1.55e-07
NM_001179956.1	2452.4	1698.31	3206.49	1.88805	0.9169	3.24e-09	1.57e-07
NM_001179326.3	2712.23	3532.18	1892.27	0.535722	-0.900443	3.25e-09	1.57e-07
NM_001180689.1	10647.3	7701.03	13593.6	1.76517	0.819806	3.28e-09	1.58e-07
NM_001178682.1	4305.34	1617.23	6993.46	4.32435	2.11248	3.4e-09	1.64e-07
NM_001182510.1	990.458	673.72	1307.2	1.94027	0.956254	3.43e-09	1.65e-07
NM_001182422.1	30451.1	10959.3	49942.9	4.55714	2.18813	3.45e-09	1.66e-07
NM_001178921.1	2247.64	2902.88	1592.4	0.548559	-0.866281	3.45e-09	1.66e-07
NM_001180125.1	15080.6	9758	20403.2	2.09092	1.06413	3.46e-09	1.66e-07
NM_001182492.1	576.846	778.629	375.064	0.481698	-1.0538	3.46e-09	1.66e-07
NM_001180294.1	6415.01	8344.6	4485.42	0.537524	-0.895599	3.47e-09	1.66e-07
NM_001183900.1	2481.03	1661.39	3300.67	1.9867	0.990371	3.53e-09	1.69e-07
NM_001180329.3	560.416	373.193	747.639	2.00336	1.00242	3.54e-09	1.7e-07
NM_001179155.1	5986.73	2701.73	9271.73	3.43177	1.77895	3.55e-09	1.7e-07
NM_001178639.1	1160.77	1518.9	802.644	0.528438	-0.920194	3.57e-09	1.71e-07
NM_001183285.1	1736.06	1220.49	2251.63	1.84487	0.883516	3.62e-09	1.73e-07
NM_001179691.1	3338.42	4381.42	2295.41	0.523897	-0.932645	3.67e-09	1.75e-07
NM_001183085.1	6635.29	3644.28	9626.29	2.64148	1.40135	3.7e-09	1.76e-07
NM_001180740.3	12449.5	7203.52	17695.4	2.45649	1.2966	3.7e-09	1.77e-07
NM_001181979.1	2050.86	2677.08	1424.65	0.532164	-0.910056	3.73e-09	1.77e-07
NM_001178646.1	5828.91	8379.34	3278.48	0.391257	-1.35381	3.89e-09	1.85e-07
NM_001183983.1	3360.42	2406.72	4314.12	1.79253	0.842	3.93e-09	1.87e-07
NM_001183798.1	1096.75	1461.9	731.607	0.500449	-0.998706	3.93e-09	1.87e-07
NM_001179194.1	24075.3	11011	37139.7	3.37297	1.75402	3.99e-09	1.89e-07
NM_001182444.1	11347.4	7994.25	14700.4	1.83888	0.878825	4.03e-09	1.91e-07
NM_001184199.1	1475.3	543.679	2406.92	4.42709	2.14636	4.04e-09	1.91e-07
NM_001181223.1	34714	18123.4	51304.6	2.83085	1.50124	4.07e-09	1.92e-07
NM_001181512.1	8611.78	12377.7	4845.83	0.391496	-1.35293	4.15e-09	1.96e-07
NM_001179163.1	5695.53	7393.57	3997.48	0.540669	-0.887182	4.26e-09	2.01e-07
NM_001183587.3	15025.1	9296.01	20754.1	2.23259	1.15872	4.27e-09	2.02e-07
NM_001180808.1	8277.03	4234.48	12319.6	2.90935	1.5407	4.31e-09	2.03e-07
NM_001178206.2	24.5057	41.0771	7.93436	0.193158	-2.37215	4.37e-09	2.06e-07
NM_001179416.3	1173.41	1551.85	794.964	0.512269	-0.965026	4.45e-09	2.1e-07
NM_001184007.1	1757.89	2303.81	1211.98	0.526075	-0.926658	4.5e-09	2.12e-07
NM_001182970.1	5317.68	2128.29	8507.08	3.99715	1.99897	4.55e-09	2.14e-07
NM_001181189.3	15929.7	8172.77	23686.7	2.89825	1.53518	4.86e-09	2.28e-07
NM_001183203.1	1302.5	928.071	1676.93	1.8069	0.853518	4.93e-09	2.31e-07
NM_001182302.3	5171.55	2903.03	7440.07	2.56286	1.35775	4.98e-09	2.33e-07
NM_001181728.1	3403.44	1772.47	5034.41	2.84034	1.50606	5.04e-09	2.36e-07
NM_001181350.2	1606.7	2074.9	1138.5	0.5487	-0.865911	5.11e-09	2.39e-07
NM_001180791.1	9592.19	6612.3	12572.1	1.90132	0.927	5.17e-09	2.42e-07
NM_001182550.1	322.543	431.436	213.65	0.495208	-1.01389	5.28e-09	2.46e-07
NM_001182820.1	13501.1	7445.68	19556.6	2.62656	1.39318	5.33e-09	2.49e-07
NM_001178321.1	504.152	220.021	788.284	3.58277	1.84108	5.41e-09	2.52e-07
NM_001178259.1	877.488	1143.44	611.54	0.534826	-0.902858	5.47e-09	2.55e-07
NM_001179512.1	725.435	989.507	461.362	0.466255	-1.10081	5.47e-09	2.55e-07
NM_001182831.3	6628.76	4597.43	8660.09	1.88368	0.913553	5.5e-09	2.56e-07
NM_001183241.1	289.635	384.343	194.928	0.507172	-0.979452	5.53e-09	2.57e-07
NM_001178869.1	11990	4112.63	19867.3	4.8308	2.27226	5.54e-09	2.57e-07
NM_001182039.1	2399.13	3111.91	1686.35	0.541903	-0.883893	5.61e-09	2.6e-07
NM_001184340.1	1220.9	1663.94	777.86	0.467481	-1.09702	5.75e-09	2.66e-07
NM_001179307.3	641.271	845.71	436.831	0.516526	-0.953088	5.77e-09	2.67e-07
NM_001183833.1	16032.8	5911.4	26154.2	4.42437	2.14547	5.79e-09	2.68e-07
NM_001181309.3	18735.9	13179.5	24292.4	1.8432	0.882213	5.83e-09	2.7e-07
NM_001184441.1	1265.63	1649.33	881.925	0.534716	-0.903156	5.88e-09	2.71e-07
NM_001181914.1	18037.3	11540.8	24533.8	2.12583	1.08803	5.89e-09	2.72e-07
NM_001181755.3	162.588	97.8698	227.307	2.32255	1.21571	5.93e-09	2.73e-07
NM_001183995.1	4326.9	5650.31	3003.49	0.531562	-0.911691	5.93e-09	2.73e-07
NM_001181093.1	5942.1	7728.42	4155.79	0.537729	-0.89505	5.93e-09	2.73e-07
NM_001182486.1	27159.4	11954.2	42364.7	3.54392	1.82535	5.95e-09	2.74e-07
NM_001181212.1	5830.54	4079.68	7581.39	1.85833	0.894004	6.04e-09	2.77e-07
NM_001182941.3	5068.18	6582.39	3553.98	0.539922	-0.889176	6.05e-09	2.78e-07
NM_001181625.1	2873.33	1763.81	3982.85	2.25809	1.17511	6.2e-09	2.84e-07
NM_001179465.1	2303.66	924.891	3682.42	3.98146	1.9933	6.22e-09	2.85e-07
NM_001183626.1	5817.68	4010.65	7624.72	1.90112	0.92685	6.24e-09	2.86e-07
NM_001179616.1	2064.96	2820.74	1309.18	0.464127	-1.10741	6.29e-09	2.87e-07
NM_001180822.1	508.417	341.858	674.976	1.97444	0.98144	6.28e-09	2.87e-07
NM_001184676.3	181.51	246.819	116.201	0.470793	-1.08683	6.39e-09	2.92e-07
NM_001181940.1	217.469	299.364	135.575	0.452876	-1.14281	6.42e-09	2.93e-07
NM_001178907.1	1226.8	851.781	1601.83	1.88056	0.911163	6.44e-09	2.94e-07
NM_001178222.1	575.376	394.282	756.471	1.91861	0.940058	6.64e-09	3.02e-07
NM_001178431.3	2238.54	2891.65	1585.43	0.548279	-0.867017	6.75e-09	3.07e-07
NM_001178276.1	1303.39	905.818	1700.97	1.87782	0.909062	6.81e-09	3.1e-07
NM_001178241.1	1929.01	2458.08	1399.93	0.56952	-0.812182	6.91e-09	3.14e-07
NM_001183722.3	7348.13	9410.97	5285.29	0.561609	-0.832362	6.97e-09	3.16e-07
NM_001178688.1	38372	27206.9	49537.1	1.82075	0.864537	6.98e-09	3.16e-07
NM_001178209.1	3600.47	2565.65	4635.29	1.80667	0.853336	7.05e-09	3.19e-07
NM_001178516.3	1139.88	1473.54	806.23	0.54714	-0.870019	7.05e-09	3.19e-07
NM_001183470.1	2738.95	1325.28	4152.62	3.1334	1.64773	7.06e-09	3.19e-07
NM_001179847.3	3487.18	1759.17	5215.19	2.96457	1.56783	7.39e-09	3.34e-07
NM_001180567.3	1621.31	2102.74	1139.88	0.542091	-0.883392	7.45e-09	3.37e-07
NM_001179464.1	4034.1	2802.32	5265.88	1.87912	0.910054	7.59e-09	3.42e-07
NM_001178265.1	477.164	637.035	317.292	0.498077	-1.00556	7.68e-09	3.46e-07
NM_001182320.3	5978.16	2246.12	9710.2	4.32309	2.11206	7.68e-09	3.46e-07
NM_001183423.1	519.417	316.231	722.604	2.28505	1.19223	7.71e-09	3.47e-07
NM_001183770.1	2367.95	3069.42	1666.48	0.542931	-0.88116	7.82e-09	3.52e-07
NM_001178586.1	3223.78	1269.19	5178.37	4.08007	2.02859	7.84e-09	3.53e-07
NM_001179920.1	1569.04	1102.71	2035.38	1.84581	0.884253	8.17e-09	3.67e-07
NM_001178597.1	13391.4	9363.29	17419.5	1.86041	0.895618	8.52e-09	3.83e-07
NM_001182811.1	8050.4	10356.7	5744.15	0.554634	-0.850393	8.56e-09	3.84e-07
NM_001179469.1	5973.16	3823.23	8123.09	2.12467	1.08724	8.77e-09	3.93e-07
NM_001179574.3	2740.52	1450.79	4030.25	2.77796	1.47403	9.08e-09	4.06e-07
NM_001182267.1	13496.4	9467.78	17525	1.85102	0.888319	9.14e-09	4.09e-07
NM_001179077.1	106.61	150.018	63.2025	0.4213	-1.24708	9.17e-09	4.1e-07
NM_001179138.1	8501.6	10830.4	6172.78	0.569948	-0.811098	9.2e-09	4.11e-07
NM_001181544.1	4957.75	3041.9	6873.6	2.25964	1.17609	9.31e-09	4.16e-07
NM_001179210.1	7464.22	9665.37	5263.07	0.544528	-0.876922	9.42e-09	4.2e-07
NM_001182774.1	2024.07	2634.42	1413.72	0.536635	-0.897987	9.57e-09	4.26e-07
NM_001182765.1	3414.72	4380.53	2448.91	0.559044	-0.838966	9.69e-09	4.31e-07
NM_001182874.1	1437.39	1013.52	1861.27	1.83644	0.876912	9.81e-09	4.36e-07
NM_001178842.3	13234.8	8046.01	18423.5	2.28977	1.1952	9.83e-09	4.37e-07
NM_001180142.1	10718.3	3976.12	17460.5	4.39134	2.13466	1.03e-08	4.57e-07
NM_001183030.2	13554.1	8473.37	18634.9	2.19923	1.137	1.05e-08	4.66e-07
NM_001181904.1	2436.98	1701.02	3172.94	1.86532	0.899421	1.05e-08	4.67e-07
NM_001181790.2	4478.14	3143.6	5812.68	1.84905	0.886784	1.07e-08	4.75e-07
NM_001179217.1	13999	5650.09	22348	3.95532	1.9838	1.08e-08	4.76e-07
NM_001180086.1	2665.82	3454.07	1877.57	0.543581	-0.879433	1.1e-08	4.88e-07
NM_001182692.1	121963	57367	186559	3.25203	1.70134	1.13e-08	4.97e-07
NM_001178609.1	922.952	623.426	1222.48	1.96091	0.97152	1.14e-08	5.01e-07
NM_001182818.1	41877.6	22818.3	60937	2.67053	1.41712	1.15e-08	5.08e-07
NM_001181252.3	2401.6	1012.97	3790.23	3.74171	1.9037	1.18e-08	5.19e-07
NM_001183940.1	5186.9	2778.29	7595.51	2.73388	1.45095	1.18e-08	5.19e-07
NM_001179747.1	5762.57	3651.68	7873.45	2.15612	1.10844	1.2e-08	5.28e-07
NM_001179513.1	411.501	555.742	267.261	0.480909	-1.05617	1.23e-08	5.43e-07
NM_001180726.3	17843	7087.21	28598.8	4.03527	2.01267	1.24e-08	5.44e-07
NM_001182737.1	4739.86	2173.19	7306.54	3.36213	1.74938	1.24e-08	5.45e-07
NM_001179558.3	2526.43	3270.93	1781.94	0.544779	-0.876257	1.27e-08	5.55e-07
NM_001183747.3	2405.45	3081.23	1729.67	0.561356	-0.833013	1.28e-08	5.62e-07
NM_001179312.3	1365.77	963.808	1767.73	1.83411	0.875084	1.29e-08	5.64e-07
NM_001180107.1	3359.47	2391.68	4327.26	1.8093	0.855428	1.31e-08	5.72e-07
NM_001179100.1	5038.75	6584.79	3492.72	0.530423	-0.914786	1.35e-08	5.89e-07
NM_001184521.1	585.054	772.362	397.747	0.514975	-0.957425	1.36e-08	5.93e-07
NM_001184218.2	1331.97	1736.55	927.396	0.534044	-0.904969	1.38e-08	6.01e-07
NM_001181978.1	791.493	1028.93	554.054	0.538474	-0.893051	1.43e-08	6.26e-07
NM_001182972.3	10183.2	13153.6	7212.84	0.548355	-0.866818	1.44e-08	6.29e-07
NM_001183381.1	25795.9	12499.5	39092.2	3.12751	1.64501	1.45e-08	6.29e-07
NM_001181699.3	2547.18	1466.93	3627.44	2.47282	1.30616	1.45e-08	6.32e-07
NM_001180266.1	2553.43	3310.65	1796.2	0.542552	-0.882165	1.48e-08	6.42e-07
NM_001182248.1	10860.5	6617.74	15103.2	2.28223	1.19044	1.53e-08	6.66e-07
NM_001180314.3	6888.44	8947.8	4829.09	0.539695	-0.889782	1.55e-08	6.74e-07
NM_001183119.1	3171.06	1798.91	4543.21	2.52554	1.33659	1.62e-08	7.04e-07
NM_001182749.1	7420.72	2180.28	12661.2	5.80711	2.53782	1.63e-08	7.07e-07
NM_001182629.1	4254.27	2738.75	5769.79	2.10673	1.075	1.65e-08	7.16e-07
NM_001179368.1	13553.6	4891.35	22215.8	4.54184	2.18328	1.66e-08	7.17e-07
NM_001179977.1	49.0572	74.7215	23.3928	0.313067	-1.67546	1.67e-08	7.21e-07
NM_001182447.1	2221.37	1622.89	2819.84	1.73754	0.797048	1.68e-08	7.24e-07
NM_001181917.1	401.06	534.171	267.95	0.501618	-0.995339	1.68e-08	7.26e-07
NM_001178435.3	1797.85	1295.76	2299.94	1.77498	0.827801	1.73e-08	7.45e-07
NM_001182551.1	2662.73	3506.31	1819.15	0.518822	-0.946687	1.73e-08	7.46e-07
NM_001183921.1	923.07	1200.63	645.507	0.537639	-0.895291	1.74e-08	7.51e-07
NM_001183827.1	748.403	966.062	530.744	0.549389	-0.8641	1.75e-08	7.53e-07
NM_001183354.1	5952.17	7779.22	4125.11	0.530273	-0.915193	1.76e-08	7.57e-07
NM_001182103.1	15316.3	10275.1	20357.4	1.98124	0.986404	1.76e-08	7.57e-07
NM_001182817.1	1708.29	2206.84	1209.74	0.548175	-0.867291	1.77e-08	7.62e-07
NM_001180617.1	1498.33	1081.56	1915.11	1.77069	0.824311	1.8e-08	7.73e-07
NM_001178308.2	1783.25	1140.04	2426.45	2.12839	1.08976	1.83e-08	7.84e-07
NM_001178365.1	7401.32	5269.28	9533.36	1.80924	0.855381	1.83e-08	7.84e-07
NM_001180224.1	2455.83	1722.44	3189.21	1.85157	0.888746	1.84e-08	7.89e-07
NM_001183312.1	5104.59	3646.79	6562.39	1.7995	0.847595	1.88e-08	8.02e-07
NM_001181875.1	1698.54	2257.93	1139.15	0.50451	-0.987046	1.88e-08	8.02e-07
NM_001182739.1	662.788	873.103	452.473	0.518236	-0.948319	1.89e-08	8.07e-07
NM_001183689.3	25762.2	18338.8	33185.6	1.80958	0.855655	1.89e-08	8.08e-07
NM_001182136.1	276539	84871.8	468206	5.51662	2.46378	1.97e-08	8.38e-07
NM_001180304.1	11.2947	20.8837	1.7057	0.0816761	-3.61394	1.98e-08	8.44e-07
NM_001179948.1	17572.4	22315.5	12829.3	0.574905	-0.798605	1.99e-08	8.46e-07
NM_001181945.1	17425.7	10351	24500.5	2.36697	1.24304	2e-08	8.5e-07
NM_001178927.1	17042.4	8959.35	25125.5	2.80439	1.48769	2.04e-08	8.67e-07
NM_001183783.3	2476.68	3202.29	1751.07	0.546818	-0.870868	2.08e-08	8.81e-07
NM_001178916.1	9641.09	5854.08	13428.1	2.2938	1.19774	2.13e-08	9.02e-07
NM_001180096.1	380.182	141.888	618.476	4.35891	2.12397	2.13e-08	9.03e-07
NM_001179151.1	13904.4	5887.36	21921.4	3.72346	1.89665	2.16e-08	9.14e-07
NM_001183695.3	3435.22	2288.81	4581.64	2.00176	1.00127	2.17e-08	9.18e-07
NM_001181444.3	1882.09	1054.16	2710.01	2.57078	1.3622	2.27e-08	9.57e-07
NM_001182772.1	2881.94	2033.85	3730.02	1.83397	0.874967	2.28e-08	9.64e-07
NM_001182079.1	4821.74	3360.32	6283.17	1.86981	0.902892	2.29e-08	9.66e-07
NM_001182513.1	458.491	635.675	281.306	0.442531	-1.17615	2.29e-08	9.67e-07
NM_001180565.1	2664.62	1821.17	3508.06	1.92627	0.94581	2.37e-08	9.99e-07
NM_001182560.1	3336.06	2368.2	4303.92	1.81738	0.861861	2.38e-08	1e-06
NM_001181780.1	1770.44	2285.73	1255.15	0.549126	-0.864792	2.45e-08	1.03e-06
NM_001182815.1	9741.91	5339.19	14144.6	2.64921	1.40556	2.45e-08	1.03e-06
NM_001182682.1	4746.43	6049.84	3443.01	0.569107	-0.813227	2.46e-08	1.03e-06
NM_001180140.1	18724.6	10643.5	26805.6	2.51849	1.33256	2.48e-08	1.04e-06
NM_001179096.1	1138.46	1466.02	810.905	0.553133	-0.854301	2.52e-08	1.06e-06
NM_001180036.1	5110.99	1982.97	8239	4.15488	2.05481	2.6e-08	1.09e-06
NM_001183080.1	4825.64	6292.69	3358.6	0.533731	-0.905816	2.59e-08	1.09e-06
NM_001183752.3	13611.5	9002.11	18220.9	2.02407	1.01726	2.62e-08	1.1e-06
NM_001181368.3	861.97	1120.14	603.798	0.539037	-0.891545	2.62e-08	1.1e-06
NM_001178594.1	1774.49	1262.75	2286.23	1.81052	0.856407	2.63e-08	1.1e-06
NM_001183735.1	580.141	300.092	860.189	2.86642	1.51925	2.74e-08	1.14e-06
NM_001180840.3	984.054	1270.9	697.211	0.548598	-0.866179	2.75e-08	1.15e-06
NM_001179590.3	2567.24	1686.11	3448.37	2.04517	1.03222	2.81e-08	1.17e-06
NM_001178888.1	317.142	419.578	214.705	0.511717	-0.966581	2.82e-08	1.18e-06
NM_001181538.1	815.054	1043.4	586.704	0.562298	-0.830594	2.84e-08	1.18e-06
NM_001184551.1	46.2116	70.2393	22.1838	0.315832	-1.66277	2.9e-08	1.21e-06
NM_001179879.1	11367	14590.7	8143.36	0.558122	-0.841348	2.92e-08	1.21e-06
NM_001178362.1	1573.48	2032.64	1114.32	0.548212	-0.867194	2.93e-08	1.21e-06
NM_001181258.3	597.503	773.707	421.299	0.54452	-0.876944	3.12e-08	1.3e-06
NM_001179712.1	6038.78	7752.31	4325.25	0.557931	-0.841842	3.15e-08	1.31e-06
NM_001180493.1	753.892	995.966	511.818	0.513891	-0.960466	3.22e-08	1.33e-06
NM_001180032.3	1604.2	1123.43	2084.97	1.8559	0.892121	3.22e-08	1.33e-06
NM_001178416.4	26660.5	19621.1	33699.8	1.71753	0.780335	3.25e-08	1.34e-06
NM_001180902.3	28864.5	17392.7	40336.4	2.31916	1.2136	3.27e-08	1.35e-06
NM_001182187.1	2911.25	3723.37	2099.14	0.563774	-0.826811	3.29e-08	1.36e-06
NM_001182380.1	2086.89	1092	3081.77	2.82213	1.49678	3.3e-08	1.36e-06
NM_001184578.1	189.461	257.773	121.148	0.46998	-1.08933	3.35e-08	1.38e-06
NM_001181207.3	1432.82	1001.09	1864.56	1.86253	0.897264	3.39e-08	1.4e-06
NM_001179072.3	1312.04	1684.49	939.592	0.557791	-0.842203	3.43e-08	1.41e-06
NM_001180966.1	1261.82	902.732	1620.91	1.79556	0.844434	3.46e-08	1.42e-06
NM_001182008.1	2951.22	2097.1	3805.35	1.81457	0.859631	3.46e-08	1.42e-06
NM_001178562.1	14135	18294	9975.95	0.545312	-0.874847	3.47e-08	1.42e-06
NM_001183679.1	5757.87	3669.67	7846.07	2.13808	1.09632	3.51e-08	1.44e-06
NM_001182951.1	785.128	550.684	1019.57	1.85147	0.888667	3.52e-08	1.44e-06
NM_001183294.1	21515.7	9550.39	33481	3.50572	1.80971	3.52e-08	1.44e-06
NM_001182337.3	5555.66	2906.82	8204.5	2.8225	1.49697	3.53e-08	1.45e-06
NM_001181475.1	11449.6	14547.6	8351.64	0.574089	-0.800653	3.55e-08	1.45e-06
NM_001184632.3	102.006	62.3979	141.614	2.26953	1.18239	3.55e-08	1.45e-06
NM_001178180.1	19443.8	10655.3	28232.2	2.6496	1.40577	3.55e-08	1.45e-06
NM_001182024.1	929.325	1210.17	648.479	0.535857	-0.90008	3.57e-08	1.46e-06
NM_001179554.1	160.063	218.83	101.295	0.462892	-1.11125	3.58e-08	1.46e-06
NM_001183824.1	2377.56	1574.93	3180.18	2.01925	1.01382	3.63e-08	1.48e-06
NM_001180173.1	55.6919	81.7885	29.5953	0.361852	-1.46653	3.78e-08	1.54e-06
NM_001182256.1	3193.6	1968.74	4418.46	2.24431	1.16627	3.83e-08	1.56e-06
NM_001181612.2	385.647	263.801	507.492	1.92377	0.943937	4.04e-08	1.64e-06
NM_001183364.1	690.184	878.323	502.045	0.571595	-0.806934	4.06e-08	1.65e-06
NM_001178331.2	5264	3745.59	6782.41	1.81077	0.856604	4.07e-08	1.65e-06
NM_001181130.3	1509.24	1064.42	1954.06	1.8358	0.876406	4.09e-08	1.66e-06
NM_001180240.1	2421.84	3096.55	1747.14	0.564221	-0.825669	4.14e-08	1.68e-06
NM_001180556.1	856.638	1098.76	614.519	0.559286	-0.838341	4.16e-08	1.69e-06
NM_001181442.2	8017.6	5694.61	10340.6	1.81586	0.860649	4.19e-08	1.7e-06
NM_001183301.1	666.645	863.301	469.989	0.544409	-0.877238	4.25e-08	1.72e-06
NM_001183895.1	1829.61	1190.46	2468.76	2.07378	1.05226	4.27e-08	1.73e-06
NM_001181929.1	218.561	289.693	147.428	0.508911	-0.974514	4.28e-08	1.73e-06
NM_001181490.3	1715.6	2215.77	1215.43	0.548538	-0.866338	4.41e-08	1.78e-06
NM_001182065.1	8582.87	11024.6	6141.15	0.557041	-0.844146	4.42e-08	1.78e-06
NM_001180897.3	437.573	567.008	308.139	0.543447	-0.879788	4.44e-08	1.79e-06
NM_001179420.1	2501.29	3213.42	1789.16	0.556776	-0.844831	4.45e-08	1.79e-06
NM_001178694.1	2007.73	2540.29	1475.17	0.58071	-0.784111	4.47e-08	1.8e-06
NM_001182105.1	686.125	880.942	491.308	0.557707	-0.84242	4.54e-08	1.83e-06
NM_001183191.3	2850.77	1042.07	4659.46	4.47135	2.16071	4.57e-08	1.84e-06
NM_001180120.1	1753.55	1018.94	2488.17	2.44193	1.28802	4.62e-08	1.86e-06
NM_001180562.3	2179.08	2796.92	1561.24	0.558198	-0.841152	4.69e-08	1.88e-06
NM_001178769.1	4151.88	2167.32	6136.43	2.83135	1.50149	4.84e-08	1.94e-06
NM_001183526.3	1762.34	2400.8	1123.89	0.468132	-1.09501	4.93e-08	1.97e-06
NM_001183959.1	7770.86	5408.72	10133	1.87346	0.905702	4.93e-08	1.98e-06
NM_001181247.3	2124.47	948.846	3300.09	3.478	1.79826	5e-08	2e-06
NM_001184587.3	14.5239	25.2145	3.8333	0.152027	-2.7176	5.04e-08	2.01e-06
NM_001179976.1	575.634	742.741	408.526	0.550025	-0.862431	5.06e-08	2.02e-06
NM_001179584.3	864.472	615.07	1113.87	1.81097	0.856763	5.07e-08	2.02e-06
NM_001181634.1	2858.03	2111.66	3604.4	1.7069	0.771382	5.3e-08	2.11e-06
NM_001178476.1	1095.7	1420.3	771.1	0.542915	-0.881201	5.32e-08	2.12e-06
NM_001182901.1	1368.08	1724.45	1011.71	0.586683	-0.769347	5.36e-08	2.14e-06
NM_001183567.1	695.82	900.943	490.696	0.544647	-0.876605	5.44e-08	2.16e-06
NM_001180653.1	8889.59	1244.24	16534.9	13.2891	3.73218	5.44e-08	2.16e-06
NM_001178864.1	44.6677	67.8345	21.5009	0.316962	-1.65762	5.44e-08	2.16e-06
NM_001183535.1	9171.32	6567.66	11775	1.79287	0.842272	5.63e-08	2.24e-06
NM_001184642.1	20.7455	34.0984	7.3925	0.216799	-2.20557	5.8e-08	2.3e-06
NM_001179923.1	1763.57	2232.69	1294.45	0.579772	-0.786441	5.82e-08	2.31e-06
NM_001179271.1	696.061	341.901	1050.22	3.07171	1.61904	5.83e-08	2.31e-06
NM_001180690.3	25816.8	12471.9	39161.6	3.13997	1.65075	5.87e-08	2.33e-06
NM_001179102.1	210.097	140.227	279.968	1.99653	0.997498	5.9e-08	2.33e-06
NM_001178762.1	3078.8	2230.91	3926.68	1.76012	0.815677	6.02e-08	2.38e-06
NM_001182636.1	2455.14	3253.17	1657.1	0.509378	-0.973192	6.02e-08	2.38e-06
NM_001182419.1	505.682	356.376	654.989	1.83792	0.878071	6.03e-08	2.38e-06
NM_001182364.1	509.826	661.688	357.964	0.540985	-0.886338	6.04e-08	2.38e-06
NM_001181708.3	1134.12	1478.45	789.789	0.5342	-0.904548	6.31e-08	2.49e-06
NM_001182179.1	3873.5	2752.78	4994.22	1.81424	0.859367	6.37e-08	2.51e-06
NM_001183716.4	1398.15	1776.66	1019.63	0.5739	-0.801129	6.37e-08	2.51e-06
NM_001179807.3	1686.09	2169.6	1202.58	0.554289	-0.851289	6.48e-08	2.55e-06
NM_001181277.3	10816.2	4504.92	17127.6	3.80197	1.92675	6.83e-08	2.68e-06
NM_001183553.3	3757.77	6289.67	1225.88	0.194904	-2.35916	7.02e-08	2.76e-06
NM_001183089.1	6363.26	8355.26	4371.27	0.523176	-0.934632	7.02e-08	2.76e-06
NM_001182277.3	1858.04	994.014	2722.07	2.73846	1.45337	7.2e-08	2.82e-06
NM_001179650.1	421.033	286.318	555.747	1.94101	0.956809	7.34e-08	2.88e-06
NM_001181191.1	1441.59	1853.33	1029.85	0.555674	-0.847688	7.35e-08	2.88e-06
NM_001182233.1	4757.47	2421.45	7093.49	2.92944	1.55062	7.38e-08	2.89e-06
NM_001181273.1	419.754	583.484	256.024	0.438785	-1.18841	7.41e-08	2.9e-06
NM_001183004.1	2340.06	1716.99	2963.13	1.72577	0.787239	7.61e-08	2.97e-06
NM_001183641.1	3584.44	2554.72	4614.16	1.80614	0.852907	7.65e-08	2.99e-06
NM_001182273.3	11745	7461.13	16028.9	2.14833	1.10321	7.8e-08	3.04e-06
NM_001183820.1	7689.41	9562.65	5816.17	0.608217	-0.717343	7.82e-08	3.05e-06
NM_001183896.1	7014.72	5077.73	8951.7	1.76293	0.817979	7.95e-08	3.1e-06
NM_001181752.3	3606.56	2277.01	4936.1	2.1678	1.11623	8.04e-08	3.13e-06
NM_001181818.1	64.2722	93.892	34.6524	0.369066	-1.43805	8.08e-08	3.14e-06
NM_001180174.1	1691.33	2168.57	1214.08	0.559855	-0.836875	8.13e-08	3.16e-06
NM_001179215.1	604.086	424.459	783.714	1.84638	0.8847	8.15e-08	3.17e-06
NM_001178297.2	1120.76	798.695	1442.82	1.80647	0.853171	8.26e-08	3.21e-06
NM_001181719.1	2006.27	2564.5	1448.03	0.564646	-0.824582	8.27e-08	3.21e-06
NM_001182118.1	2118.74	2691.27	1546.2	0.574525	-0.799559	8.3e-08	3.22e-06
NM_001180073.1	5107.48	1440.88	8774.07	6.08937	2.60629	8.35e-08	3.24e-06
NM_001184349.1	510.189	656.584	363.795	0.554072	-0.851856	8.51e-08	3.29e-06
NM_001178271.1	914.881	663.941	1165.82	1.75591	0.812221	8.74e-08	3.38e-06
NM_001183270.1	7711.61	5416.41	10006.8	1.8475	0.885576	8.78e-08	3.4e-06
NM_001180552.1	4480.52	5811.75	3149.28	0.541881	-0.883951	8.87e-08	3.43e-06
NM_001179703.1	588.816	752.153	425.48	0.565683	-0.821935	8.96e-08	3.46e-06
NM_001182946.1	1276.32	935.807	1616.83	1.72774	0.78889	9e-08	3.47e-06
NM_001179176.1	753.015	537.843	968.188	1.80013	0.848103	9.05e-08	3.49e-06
NM_001179882.3	3626.66	1851.33	5401.99	2.91789	1.54493	9.05e-08	3.49e-06
NM_001178264.1	5627.3	4062.28	7192.33	1.77052	0.824171	9.06e-08	3.49e-06
NM_001180624.3	1329.6	1697.79	961.407	0.566271	-0.820436	9.13e-08	3.51e-06
NM_001181550.1	4863.51	3442.42	6284.6	1.82564	0.8684	9.17e-08	3.53e-06
NM_001179182.1	1717.85	994.407	2441.29	2.45502	1.29574	9.26e-08	3.56e-06
NM_001184638.1	495.218	143.057	847.379	5.92338	2.56642	9.37e-08	3.6e-06
NM_001183945.1	84304.8	33875.1	134735	3.97739	1.99182	9.61e-08	3.69e-06
NM_001183886.1	1261.75	1626.04	897.451	0.551925	-0.857456	9.67e-08	3.71e-06
NM_001179897.1	50.1041	75.3496	24.8586	0.32991	-1.59986	9.69e-08	3.71e-06
NM_001184284.1	1859.54	1220.86	2498.21	2.04627	1.033	9.76e-08	3.74e-06
NM_001178467.1	2266.45	2895.4	1637.5	0.565551	-0.82227	9.79e-08	3.75e-06
NM_001184113.1	4952.57	3555.35	6349.79	1.78598	0.836719	9.88e-08	3.78e-06
NM_001182153.1	2572.46	3286.82	1858.1	0.565319	-0.822863	9.89e-08	3.78e-06
NM_001182822.1	3625.08	4629.74	2620.42	0.565998	-0.821132	1e-07	3.83e-06
NM_001181679.1	1632.64	2108.46	1156.81	0.548655	-0.86603	1.01e-07	3.86e-06
NM_001180012.3	3580.79	4504.51	2657.08	0.589871	-0.761529	1.01e-07	3.86e-06
NM_001182060.1	2884.67	3711.9	2057.44	0.554281	-0.851312	1.02e-07	3.87e-06
NM_001182323.3	492.689	249.581	735.796	2.94812	1.5598	1.02e-07	3.89e-06
NM_001179935.1	31544.9	20053	43036.8	2.14615	1.10175	1.02e-07	3.9e-06
NM_001184048.1	3298.22	2401.3	4195.15	1.74704	0.804911	1.04e-07	3.97e-06
NM_001179970.1	1287.94	938.695	1637.18	1.7441	0.802483	1.05e-07	3.97e-06
NM_001184457.1	1185.72	1501	870.446	0.579911	-0.786096	1.05e-07	3.98e-06
NM_001178349.1	9184.33	12851.9	5516.72	0.429252	-1.2201	1.07e-07	4.05e-06
NM_001184595.3	16.7789	31.0088	2.54906	0.0822045	-3.60464	1.09e-07	4.11e-06
NM_001183690.1	3018.47	1895.47	4141.47	2.18493	1.12759	1.1e-07	4.18e-06
NM_001179370.3	609.854	428.358	791.349	1.8474	0.885495	1.11e-07	4.19e-06
NM_001180892.1	6693.97	4805.42	8582.51	1.78601	0.836738	1.17e-07	4.41e-06
NM_001183944.1	59.2906	31.948	86.6331	2.71169	1.43919	1.17e-07	4.42e-06
NM_001180027.1	4289.9	3123.3	5456.49	1.74703	0.804901	1.22e-07	4.6e-06
NM_001183314.1	7231.24	5284.42	9178.05	1.73681	0.796444	1.23e-07	4.66e-06
NM_001183498.1	644.151	466.766	821.535	1.76006	0.815622	1.26e-07	4.76e-06
NM_001181190.1	26445.8	13666.3	39225.2	2.8702	1.52115	1.29e-07	4.85e-06
NM_001180289.1	23465	7272.18	39657.9	5.45337	2.44715	1.3e-07	4.9e-06
NM_001181139.1	1953.01	2477.73	1428.29	0.57645	-0.794733	1.3e-07	4.91e-06
NM_001183882.1	743.409	463.851	1022.97	2.20538	1.14102	1.31e-07	4.92e-06
NM_001179180.1	6338.53	8107.15	4569.91	0.563688	-0.82703	1.33e-07	5.01e-06
NM_001180546.3	21036.9	15247.6	26826.2	1.75937	0.81506	1.35e-07	5.08e-06
NM_001181821.1	5189.56	6564.4	3814.72	0.581122	-0.783087	1.36e-07	5.11e-06
NM_001179426.1	5826.21	4203.7	7448.71	1.77194	0.825332	1.37e-07	5.13e-06
NM_001181446.1	16844.6	8380.37	25308.8	3.02001	1.59455	1.39e-07	5.21e-06
NM_001180554.3	1126.13	1424.81	827.458	0.580752	-0.784007	1.4e-07	5.23e-06
NM_001182508.1	37804.9	20928.1	54681.7	2.61283	1.38562	1.41e-07	5.28e-06
NM_001180737.1	5903.06	3962.96	7843.16	1.97912	0.984856	1.44e-07	5.4e-06
NM_001179728.1	863.45	1130.25	596.647	0.527888	-0.921695	1.45e-07	5.4e-06
NM_001181018.3	1652.52	2123.38	1181.66	0.556497	-0.845553	1.46e-07	5.47e-06
NM_001178515.3	408.686	527.587	289.786	0.549267	-0.864422	1.47e-07	5.5e-06
NM_001183348.1	942.015	686.782	1197.25	1.74327	0.801798	1.5e-07	5.59e-06
NM_001181117.1	1647.7	2127.06	1168.35	0.54928	-0.864387	1.55e-07	5.78e-06
NM_001183101.1	2359.42	1744.42	2974.42	1.70511	0.769862	1.59e-07	5.92e-06
NM_001182083.1	3046.18	1544.15	4548.21	2.94545	1.55849	1.6e-07	5.95e-06
NM_001181677.3	2359.77	3052.29	1667.25	0.546227	-0.872426	1.6e-07	5.95e-06
NM_001181100.1	19265.4	9946.54	28584.3	2.87379	1.52296	1.6e-07	5.95e-06
NM_001183451.1	994.692	1259.35	730.039	0.579697	-0.786629	1.61e-07	5.99e-06
NM_001180881.1	5210.96	3099.04	7322.88	2.36295	1.24059	1.61e-07	5.99e-06
NM_001182950.3	5274.64	2249.49	8299.79	3.68963	1.88348	1.62e-07	6.02e-06
NM_001181542.1	10963.2	5598.15	16328.3	2.91674	1.54435	1.65e-07	6.12e-06
NM_001179258.1	2790.71	1275.71	4305.71	3.37516	1.75496	1.66e-07	6.16e-06
NR_132250.1	438214	541719	334710	0.617867	-0.694632	1.67e-07	6.2e-06
NM_001180885.1	1192.94	865.198	1520.68	1.75761	0.813615	1.68e-07	6.21e-06
NM_001180310.1	7460.11	5510.07	9410.16	1.70781	0.772149	1.72e-07	6.36e-06
NM_001184575.1	23.4656	37.5517	9.37947	0.249775	-2.0013	1.75e-07	6.45e-06
NM_001183867.1	3725.75	2729.43	4722.07	1.73006	0.79082	1.75e-07	6.45e-06
NM_001178198.1	521.15	675.44	366.86	0.543142	-0.880598	1.76e-07	6.48e-06
NM_001183643.1	2451.22	1500.95	3401.5	2.26623	1.1803	1.77e-07	6.54e-06
NM_001183166.1	240.561	318.465	162.657	0.510755	-0.969298	1.81e-07	6.67e-06
NM_001178611.3	14876.6	9669.65	20083.5	2.07696	1.05447	1.91e-07	7.03e-06
NM_001180245.1	69763.5	44352.8	95174.3	2.14585	1.10155	1.91e-07	7.04e-06
NM_001182913.3	1726.14	1050.73	2401.55	2.28559	1.19257	1.92e-07	7.04e-06
NM_001182317.1	7950.66	5855.76	10045.6	1.7155	0.778632	1.93e-07	7.07e-06
NM_001183713.1	889.211	632.372	1146.05	1.8123	0.857822	1.95e-07	7.14e-06
NM_001178514.1	1802.35	1328.32	2276.37	1.71372	0.777129	2.03e-07	7.44e-06
NM_001183093.1	4745.68	3425.57	6065.79	1.77074	0.824351	2.06e-07	7.55e-06
NM_001178595.3	1539.35	899.132	2179.57	2.42409	1.27744	2.09e-07	7.65e-06
NM_001180132.1	1824.46	1334.02	2314.9	1.73529	0.795174	2.11e-07	7.71e-06
NM_001183883.1	951.115	700.808	1201.42	1.71434	0.777652	2.12e-07	7.77e-06
NM_001181520.1	1469.12	1075.3	1862.94	1.73249	0.792847	2.19e-07	8e-06
NM_001179587.3	1070.84	747.839	1393.84	1.86382	0.898265	2.31e-07	8.45e-06
NM_001182767.1	5425.09	3299.9	7550.28	2.28803	1.19411	2.44e-07	8.92e-06
NM_001180824.3	15570.2	8640.6	22499.9	2.60397	1.38071	2.44e-07	8.92e-06
NM_001181214.1	846.942	417.272	1276.61	3.05942	1.61326	2.46e-07	8.98e-06
NM_001183518.1	8070.54	5907.75	10233.3	1.73219	0.792597	2.5e-07	9.11e-06
NM_001182502.1	7541.3	9395.34	5687.26	0.605328	-0.724211	2.56e-07	9.31e-06
NM_001181274.2	2558.17	1367.62	3748.73	2.74106	1.45473	2.58e-07	9.38e-06
NM_001182401.1	505.894	316.17	695.618	2.20014	1.13759	2.6e-07	9.46e-06
NM_001180214.1	1201.95	1546.46	857.438	0.554452	-0.850865	2.68e-07	9.75e-06
NM_001180092.1	1509	1913.79	1104.2	0.576972	-0.793427	2.69e-07	9.76e-06
NM_001180871.1	14554.7	18410.4	10699	0.581137	-0.783049	2.73e-07	9.9e-06
NM_001184687.1	131.789	67.5257	196.052	2.90337	1.53773	2.74e-07	9.95e-06
NM_001182960.1	262.407	343.271	181.544	0.528865	-0.919029	2.75e-07	9.96e-06
NM_001179496.1	10430.4	5280.19	15580.5	2.95075	1.56108	2.81e-07	1.02e-05
NM_001180268.1	2140.29	1168.69	3111.89	2.66272	1.4129	2.83e-07	1.03e-05
NM_001180205.1	29645.6	19740.1	39551	2.00359	1.00259	2.84e-07	1.03e-05
NM_001178181.1	1933.07	987.645	2878.5	2.9145	1.54325	2.86e-07	1.04e-05
NM_001182962.3	1002.86	743.726	1261.99	1.69685	0.762861	2.89e-07	1.04e-05
NM_001179773.1	585.731	752.965	418.497	0.555799	-0.847366	2.98e-07	1.07e-05
NM_001183213.1	2631.16	3273.64	1988.69	0.607484	-0.719081	3.07e-07	1.11e-05
NM_001180298.1	1471.09	1879.38	1062.8	0.565504	-0.82239	3.08e-07	1.11e-05
NM_001184537.1	420.657	539.432	301.882	0.55963	-0.837456	3.08e-07	1.11e-05
NM_001182531.1	1578.5	2114.57	1042.44	0.492979	-1.0204	3.09e-07	1.11e-05
NM_001178385.1	2065.24	2619.4	1511.08	0.57688	-0.793656	3.15e-07	1.13e-05
NM_001183712.1	6852.1	3304.81	10399.4	3.14674	1.65386	3.16e-07	1.14e-05
NM_001179505.1	1532.98	1925.28	1140.69	0.592478	-0.755167	3.27e-07	1.17e-05
NM_001178937.1	458.337	595.487	321.186	0.539367	-0.890661	3.27e-07	1.17e-05
NM_001180999.1	2898.31	3686.72	2109.9	0.572299	-0.80516	3.27e-07	1.18e-05
NM_001182084.1	11862.5	5085.59	18639.4	3.66513	1.87387	3.38e-07	1.21e-05
NM_001182930.1	588.47	780.322	396.618	0.508274	-0.976321	3.4e-07	1.22e-05
NM_001179580.3	6858.68	3742.32	9975.04	2.66547	1.41439	3.45e-07	1.23e-05
NM_001184059.1	1292.13	934.196	1650.06	1.76629	0.820719	3.48e-07	1.25e-05
NM_001180813.2	8765.35	11002.2	6528.55	0.593389	-0.752951	3.5e-07	1.25e-05
NM_001178361.1	255.62	327.716	183.525	0.560013	-0.836467	3.58e-07	1.28e-05
NM_001181882.1	848.374	1095.87	600.881	0.548316	-0.86692	3.59e-07	1.28e-05
NM_001184293.1	725.231	926.911	523.551	0.564834	-0.8241	3.69e-07	1.32e-05
NM_001181343.1	19747.5	8951.37	30543.7	3.41218	1.7707	3.75e-07	1.34e-05
NM_001183755.3	24396.4	13463.9	35328.9	2.62396	1.39175	3.76e-07	1.34e-05
NM_001183129.1	1831.24	1348.52	2313.96	1.71592	0.778986	3.8e-07	1.35e-05
NM_001180192.1	2752.78	3507.03	1998.54	0.569866	-0.811306	3.82e-07	1.36e-05
NM_001184523.1	501.486	641.593	361.38	0.563254	-0.828142	3.86e-07	1.37e-05
NM_001180901.1	7780.69	4426.55	11134.8	2.51546	1.33082	3.85e-07	1.37e-05
NM_001179149.1	20106.9	9957.82	30256	3.03842	1.60332	3.93e-07	1.4e-05
NM_001182216.1	28111	39385.5	16836.5	0.42748	-1.22607	4.05e-07	1.44e-05
NM_001178388.1	48.8232	70.6465	26.9999	0.382183	-1.38767	4.1e-07	1.45e-05
NM_001180152.1	2323.82	1724.67	2922.96	1.69479	0.761108	4.34e-07	1.54e-05
NM_001178151.1	132257	91104.9	173409	1.9034	0.928575	4.38e-07	1.55e-05
NM_001179630.1	9146.58	11427.8	6865.4	0.600764	-0.735129	4.6e-07	1.63e-05
NM_001184311.3	5362.03	2950.96	7773.11	2.6341	1.39731	4.61e-07	1.63e-05
NM_001183586.1	4571.78	2587.89	6555.68	2.53322	1.34097	4.76e-07	1.68e-05
NM_001183925.1	11197.2	7513.07	14881.3	1.98073	0.986031	4.76e-07	1.68e-05
NM_001183861.1	347.799	232.443	463.154	1.99255	0.994616	4.85e-07	1.71e-05
NM_001179380.3	7523.07	5558.11	9488.02	1.70706	0.771512	4.91e-07	1.73e-05
NM_001179000.1	23229.8	10502.7	35956.9	3.4236	1.77551	5.01e-07	1.77e-05
NM_001181160.1	1093.81	1385.58	802.034	0.578844	-0.788754	5.17e-07	1.82e-05
NM_001182408.1	405.844	526.903	284.784	0.540487	-0.887669	5.34e-07	1.88e-05
NM_001178301.1	2598.57	1922.79	3274.34	1.70291	0.767999	5.33e-07	1.88e-05
NM_001183278.1	127.43	178.79	76.0712	0.425479	-1.23284	5.35e-07	1.88e-05
NM_001183125.1	19939.6	14598.5	25280.7	1.73174	0.792221	5.42e-07	1.91e-05
NM_001181000.3	24.0743	8.63743	39.5112	4.57441	2.19359	5.48e-07	1.93e-05
NM_001179931.1	1137.35	667.892	1606.8	2.40578	1.26651	5.51e-07	1.94e-05
NM_001183446.1	39633.9	25016.3	54251.4	2.16865	1.1168	5.55e-07	1.95e-05
NM_001182269.3	2453.77	1813.38	3094.16	1.7063	0.770868	5.82e-07	2.04e-05
NM_001180154.1	19537.1	13423.5	25650.7	1.91088	0.934235	5.9e-07	2.07e-05
NM_001182797.1	3610	1529.36	5690.63	3.72092	1.89566	5.96e-07	2.09e-05
NM_001180505.1	1810.94	2303.82	1318.05	0.572115	-0.805622	6.06e-07	2.12e-05
NM_001178900.1	3699	2200.68	5197.31	2.36168	1.23982	6.09e-07	2.13e-05
NM_001178267.1	20503.7	7938.36	33069.1	4.16573	2.05857	6.13e-07	2.14e-05
NM_001182108.1	982.285	696.025	1268.55	1.82256	0.865964	6.15e-07	2.15e-05
NM_001182442.1	369.444	483.981	254.907	0.526688	-0.92498	6.16e-07	2.15e-05
NM_001181062.2	10464.6	13017.4	7911.91	0.607796	-0.71834	6.19e-07	2.16e-05
NM_001182923.3	12425.7	8450.58	16400.8	1.94079	0.956646	6.25e-07	2.18e-05
NM_001180519.3	6258.75	4652.35	7865.15	1.69058	0.757515	6.29e-07	2.19e-05
NM_001180821.1	3737.52	4680.54	2794.5	0.597047	-0.744085	6.43e-07	2.24e-05
NM_001181788.1	2628.28	3309.94	1946.61	0.588109	-0.765845	6.61e-07	2.3e-05
NM_001183441.1	1733.55	2207.43	1259.66	0.570644	-0.809337	6.63e-07	2.31e-05
NM_001183844.1	1250.93	743.759	1758.1	2.36381	1.24111	6.75e-07	2.35e-05
NM_001182185.1	1200.67	1522.58	878.766	0.577155	-0.792969	6.86e-07	2.38e-05
NM_001182389.1	3729.39	2826.64	4632.15	1.63875	0.712597	6.97e-07	2.42e-05
NM_001181157.3	2124.04	2657.86	1590.22	0.598311	-0.741033	7.28e-07	2.53e-05
NM_001178368.1	837.658	1190.53	484.787	0.407203	-1.29618	7.48e-07	2.59e-05
NM_001182062.1	9303.37	4376.76	14230	3.25126	1.701	7.51e-07	2.6e-05
NM_001183761.3	23109.2	10638.9	35579.5	3.34428	1.7417	7.54e-07	2.61e-05
NM_001178330.1	977.458	1237.87	717.047	0.579258	-0.787721	7.61e-07	2.63e-05
NM_001181483.1	5879.45	3394.87	8364.02	2.46373	1.30084	7.63e-07	2.64e-05
NM_001183032.1	8472.94	12063.8	4882.03	0.404683	-1.30514	7.65e-07	2.64e-05
NM_001183888.1	4111.07	5249.41	2972.73	0.566298	-0.820366	7.69e-07	2.66e-05
NM_001179325.1	2524.99	3184.35	1865.63	0.585874	-0.771338	7.74e-07	2.67e-05
NM_001181683.1	1401.49	1737.39	1065.6	0.613336	-0.705251	7.78e-07	2.68e-05
NM_001178873.1	6487.96	4785.35	8190.57	1.71159	0.775339	7.85e-07	2.71e-05
NM_001183341.1	9038.4	11459.4	6617.44	0.57747	-0.792182	7.95e-07	2.74e-05
NM_001181889.1	2067.92	1241.78	2894.06	2.33057	1.22068	7.96e-07	2.74e-05
NM_001183438.1	3661.93	4800.65	2523.22	0.5256	-0.927963	8.07e-07	2.77e-05
NM_001179661.1	1352.58	1720.2	984.967	0.572588	-0.80443	8.12e-07	2.79e-05
NM_001178210.1	1318.32	988.295	1648.34	1.66786	0.737999	8.15e-07	2.8e-05
NM_001184214.1	8467.49	10637.3	6297.67	0.592036	-0.756243	8.17e-07	2.8e-05
NM_001180235.1	1383	1744.8	1021.21	0.585287	-0.772784	8.17e-07	2.8e-05
NM_001182849.3	3916.42	2382.76	5450.08	2.28729	1.19364	8.21e-07	2.82e-05
NM_001181712.1	1147.39	853.278	1441.5	1.68937	0.756482	8.3e-07	2.84e-05
NM_001180614.1	2094.85	2623.56	1566.14	0.596953	-0.744311	8.45e-07	2.89e-05
NM_001182546.1	4158.87	2232.23	6085.51	2.7262	1.44689	8.46e-07	2.9e-05
NM_001178428.3	5442.89	4046.71	6839.06	1.69003	0.757049	8.72e-07	2.98e-05
NM_001178591.3	2009.38	1487.18	2531.58	1.70227	0.767462	8.82e-07	3.02e-05
NM_001179034.3	3829.21	4781.85	2876.56	0.601558	-0.733223	8.91e-07	3.04e-05
NM_001178347.1	626.496	788.611	464.381	0.58886	-0.764004	8.92e-07	3.04e-05
NM_001178469.2	18371.1	11723.7	25018.4	2.134	1.09356	8.92e-07	3.04e-05
NM_001180458.1	2968.71	3676.16	2261.26	0.615115	-0.701072	9.01e-07	3.07e-05
NM_001179922.1	9217.53	5202.57	13232.5	2.54346	1.34679	9.01e-07	3.07e-05
NM_001182170.1	1279.5	1620.4	938.605	0.579243	-0.787759	9.07e-07	3.09e-05
NM_001182377.1	1886.73	1380.61	2392.86	1.73319	0.79343	9.15e-07	3.11e-05
NM_001183674.3	32.1594	49.8298	14.489	0.29077	-1.78205	9.16e-07	3.12e-05
NM_001182130.1	840.039	612.825	1067.25	1.74153	0.800356	9.62e-07	3.27e-05
NM_001182979.1	1597.16	842.23	2352.09	2.79269	1.48166	9.62e-07	3.27e-05
NM_001183560.1	5121.32	6414.34	3828.29	0.596834	-0.744599	9.63e-07	3.27e-05
NM_001178353.1	1610.59	1223.84	1997.34	1.63203	0.706665	9.76e-07	3.31e-05
NM_001180476.1	2976.87	3801.13	2152.61	0.566307	-0.820343	9.83e-07	3.33e-05
NM_001181102.1	1251.41	1540.47	962.362	0.624721	-0.678716	9.83e-07	3.33e-05
NM_001180210.1	1408.73	1017.4	1800.07	1.76928	0.823159	9.85e-07	3.33e-05
NM_001180541.3	9458.38	6096.28	12820.5	2.103	1.07245	9.92e-07	3.36e-05
NM_001178844.1	662.776	484.331	841.221	1.73687	0.796492	1.02e-06	3.45e-05
NM_001181763.1	10309.2	5725.53	14892.9	2.60113	1.37914	1.06e-06	3.57e-05
NM_001179021.1	7773.99	3057.16	12490.8	4.08576	2.0306	1.06e-06	3.58e-05
NM_001182030.1	1388.87	1035.68	1742.06	1.68205	0.750221	1.06e-06	3.59e-05
NM_001183169.1	511.306	653.321	369.291	0.565252	-0.823034	1.08e-06	3.64e-05
NM_001179278.1	1410.09	1741.72	1078.45	0.619186	-0.691555	1.08e-06	3.64e-05
NM_001184234.1	1793.27	1338.57	2247.97	1.67938	0.747931	1.08e-06	3.65e-05
NM_001183467.1	7192.49	5341.19	9043.8	1.69322	0.759767	1.1e-06	3.69e-05
NM_001181771.1	2770.14	3476.72	2063.56	0.593537	-0.75259	1.13e-06	3.81e-05
NM_001178350.1	2656.32	3389.99	1922.66	0.567159	-0.818175	1.14e-06	3.84e-05
NM_001178676.1	2610.26	1966.24	3254.28	1.65508	0.726901	1.16e-06	3.9e-05
NM_001183793.3	3487.96	4406.76	2569.15	0.583002	-0.778427	1.17e-06	3.93e-05
NM_001183595.3	4262.64	3174.06	5351.22	1.68592	0.75354	1.19e-06	3.99e-05
NM_001179821.3	6495.86	8112.94	4878.78	0.601358	-0.733704	1.21e-06	4.04e-05
NM_001182966.4	240.818	313.086	168.55	0.538352	-0.893379	1.21e-06	4.04e-05
NM_001183577.1	1995.07	2502.66	1487.48	0.594359	-0.750593	1.22e-06	4.1e-05
NM_001184086.1	1448.29	1869.96	1026.62	0.549008	-0.865102	1.22e-06	4.1e-05
NM_001181733.3	4690.78	3487.78	5893.78	1.68984	0.756883	1.23e-06	4.11e-05
NM_001178417.1	16264.6	20602.4	11926.7	0.5789	-0.788615	1.23e-06	4.11e-05
NM_001178367.1	1312.08	1691.18	932.986	0.551677	-0.858104	1.25e-06	4.19e-05
NM_001181517.1	4439.56	5611.06	3268.06	0.582432	-0.779838	1.26e-06	4.21e-05
NM_001184105.1	7479.29	9355.27	5603.31	0.598947	-0.7395	1.27e-06	4.22e-05
NM_001183736.3	4743.79	5945.5	3542.08	0.595759	-0.7472	1.26e-06	4.22e-05
NM_001180227.1	1318.63	776.071	1861.18	2.39821	1.26196	1.27e-06	4.23e-05
NM_001179872.3	5669.11	4208.57	7129.65	1.69408	0.760501	1.29e-06	4.31e-05
NM_001180249.1	1846.85	1379.53	2314.17	1.67751	0.746322	1.3e-06	4.32e-05
NM_001180898.2	39.9384	57.5726	22.3042	0.387411	-1.36806	1.3e-06	4.33e-05
NM_001184336.1	597.373	753.348	441.398	0.585915	-0.771236	1.31e-06	4.37e-05
NM_001181639.1	118.746	158.365	79.1265	0.499646	-1.00102	1.31e-06	4.37e-05
NM_001181586.1	4517.22	6637.95	2396.48	0.361027	-1.46982	1.32e-06	4.38e-05
NM_001183733.3	94.1244	124.46	63.7884	0.51252	-0.96432	1.33e-06	4.43e-05
NM_001181898.1	331.525	422.516	240.535	0.569292	-0.81276	1.34e-06	4.43e-05
NM_001178680.1	3521.7	4375.71	2667.68	0.609657	-0.713931	1.35e-06	4.47e-05
NM_001178819.1	814.906	1018	611.816	0.601001	-0.734562	1.35e-06	4.48e-05
NM_001180870.1	1867.17	2343.05	1391.3	0.593798	-0.751955	1.35e-06	4.48e-05
NM_001181175.3	2386.33	3011.56	1761.1	0.58478	-0.774035	1.36e-06	4.49e-05
NM_001180259.1	2416.59	3146.85	1686.32	0.535874	-0.900034	1.36e-06	4.49e-05
NM_001179417.1	1430.33	1023.21	1837.45	1.79577	0.844601	1.37e-06	4.52e-05
NM_001182724.1	11796.6	5564.28	18029	3.24013	1.69605	1.37e-06	4.53e-05
NM_001182311.3	705.081	896.345	513.816	0.573235	-0.802802	1.39e-06	4.58e-05
NM_001181980.1	3328.11	4139.95	2516.26	0.6078	-0.718331	1.4e-06	4.63e-05
NM_001182097.1	988.107	712.076	1264.14	1.77528	0.82805	1.41e-06	4.65e-05
NM_001180521.1	6181.38	2530.48	9832.28	3.88554	1.95812	1.41e-06	4.66e-05
NM_001179736.1	898.792	1134.22	663.367	0.584869	-0.773816	1.43e-06	4.73e-05
NM_001184525.1	1661.17	1167.14	2155.2	1.84656	0.884841	1.44e-06	4.74e-05
NM_001178309.1	2011.65	1495.67	2527.63	1.68996	0.756992	1.45e-06	4.76e-05
NM_001181376.1	1625.59	2040.09	1211.1	0.593653	-0.752308	1.46e-06	4.8e-05
NM_001183581.3	2267.62	2827.98	1707.27	0.603706	-0.728082	1.51e-06	4.97e-05
NM_001183410.1	29.0101	44.5404	13.4797	0.302639	-1.72433	1.51e-06	4.97e-05
NM_001179502.3	3962.89	4893.91	3031.86	0.619517	-0.690783	1.52e-06	4.98e-05
NM_001179806.1	6738.46	8451.62	5025.3	0.594596	-0.750017	1.54e-06	5.05e-05
NM_001184260.1	10892.8	6124.35	15661.3	2.55723	1.35458	1.54e-06	5.06e-05
NM_001181354.3	556.262	821.836	290.687	0.353705	-1.49938	1.55e-06	5.09e-05
NM_001179459.1	1247.44	938.161	1556.73	1.65934	0.730609	1.56e-06	5.11e-05
NM_001182294.3	4537.27	1884.84	7189.71	3.8145	1.93149	1.58e-06	5.18e-05
NM_001179552.1	145.834	193.725	97.9422	0.505572	-0.984011	1.6e-06	5.24e-05
NM_001182511.1	6338.85	4730.54	7947.17	1.67997	0.748436	1.62e-06	5.3e-05
NM_001183059.1	3439.54	2641.44	4237.64	1.60429	0.681935	1.63e-06	5.32e-05
NM_001184297.1	201.369	263.016	139.722	0.53123	-0.912592	1.64e-06	5.35e-05
NM_001183057.1	4191.52	3147.9	5235.13	1.66305	0.733834	1.65e-06	5.38e-05
NM_001180099.1	10077.7	7474.14	12681.2	1.69667	0.762709	1.65e-06	5.39e-05
NM_001184072.1	1389.3	1789.63	988.962	0.552606	-0.855676	1.67e-06	5.44e-05
NM_001178519.3	1761.88	1323.33	2200.43	1.6628	0.733611	1.73e-06	5.63e-05
NM_001179365.1	1766.17	978.828	2553.5	2.60874	1.38335	1.74e-06	5.67e-05
NM_001183610.1	7644.8	9504.66	5784.93	0.608641	-0.716336	1.75e-06	5.7e-05
NM_001181673.3	5568.17	4133.85	7002.48	1.69394	0.760379	1.76e-06	5.7e-05
NM_001184683.1	582.448	339.697	825.199	2.42922	1.28049	1.82e-06	5.92e-05
NM_001178895.1	2862.27	3547.32	2177.23	0.613766	-0.70424	1.85e-06	6e-05
NM_001179861.3	4242.35	3212.53	5272.16	1.64112	0.714685	1.85e-06	6.01e-05
NM_001183316.1	4127.19	3062.45	5191.92	1.69535	0.761582	1.86e-06	6.03e-05
NM_001181257.3	2635.77	1517.63	3753.91	2.47353	1.30657	1.89e-06	6.11e-05
NM_001183374.1	8293.98	3511.56	13076.4	3.72382	1.89678	1.9e-06	6.14e-05
NM_001178512.3	1356.62	1008.62	1704.62	1.69005	0.757062	1.91e-06	6.18e-05
NM_001180908.1	2546.55	1934.27	3158.83	1.63308	0.7076	1.92e-06	6.21e-05
NM_001179160.1	4440.35	3010.01	5870.68	1.95039	0.96376	1.97e-06	6.35e-05
NM_001182033.1	718.314	527.474	909.154	1.7236	0.785425	1.97e-06	6.37e-05
NM_001179532.3	2956.58	2270.01	3643.15	1.6049	0.682486	1.99e-06	6.41e-05
NM_001179433.3	3117.3	2359.49	3875.11	1.64235	0.715763	2.02e-06	6.51e-05
NM_001184346.3	22020.4	14084.9	29955.8	2.1268	1.08868	2.03e-06	6.54e-05
NM_001183047.1	21833.7	9774.53	33892.8	3.46746	1.79388	2.04e-06	6.58e-05
NM_001180497.1	4205.09	3185.03	5225.15	1.64053	0.714166	2.08e-06	6.69e-05
NM_001178636.4	2327.59	1743.19	2911.98	1.67049	0.740268	2.08e-06	6.69e-05
NM_001178892.1	4201.4	2329.83	6072.97	2.60662	1.38218	2.08e-06	6.69e-05
NM_001183656.3	562.741	711.878	413.603	0.581003	-0.783383	2.08e-06	6.69e-05
NM_001184145.1	1251.93	948.291	1555.57	1.64039	0.714042	2.08e-06	6.69e-05
NM_001182180.1	1369.44	1022.09	1716.78	1.67968	0.748185	2.17e-06	6.97e-05
NM_001184455.1	317.342	223.512	411.171	1.83959	0.879384	2.18e-06	7e-05
NM_001181364.1	2203.23	2744.42	1662.04	0.605607	-0.723546	2.2e-06	7.06e-05
NM_001184547.3	72.8285	101.773	43.8844	0.431201	-1.21357	2.22e-06	7.11e-05
NM_001181137.1	5293.53	6659.54	3927.51	0.589757	-0.761807	2.24e-06	7.17e-05
NM_001184646.3	117.924	154.686	81.1613	0.524684	-0.930479	2.24e-06	7.18e-05
NM_001179367.3	5366.58	6714.57	4018.58	0.598487	-0.740609	2.26e-06	7.22e-05
NM_001184107.1	14105.2	6466.67	21743.7	3.36243	1.7495	2.27e-06	7.25e-05
NM_001183557.1	4272.36	5354.29	3190.43	0.595864	-0.746945	2.28e-06	7.27e-05
NM_001183137.1	798.107	603.26	992.955	1.64598	0.718949	2.28e-06	7.29e-05
NM_001183302.1	2354.2	2934.24	1774.15	0.604636	-0.725861	2.31e-06	7.38e-05
NM_001180406.4	2726.45	2037.82	3415.08	1.67585	0.744893	2.33e-06	7.43e-05
NM_001184661.1	71.3785	99.3201	43.4368	0.437342	-1.19317	2.33e-06	7.44e-05
NM_001181323.3	4037.59	5043.03	3032.15	0.601257	-0.733947	2.37e-06	7.55e-05
NM_001183286.1	3026.91	3671.19	2382.63	0.649009	-0.62369	2.37e-06	7.56e-05
NM_001180383.1	1168.68	1470.73	866.625	0.589248	-0.763054	2.38e-06	7.58e-05
NM_001179301.1	4951.11	3201.28	6700.93	2.0932	1.06571	2.38e-06	7.58e-05
NM_001180941.1	5654.72	2161.7	9147.74	4.23174	2.08125	2.39e-06	7.59e-05
NM_001179871.1	1464.07	737.387	2190.75	2.97097	1.57093	2.39e-06	7.59e-05
NM_001178269.1	1047.52	1295.24	799.794	0.617487	-0.695519	2.39e-06	7.59e-05
NM_001181224.1	1181.54	902.852	1460.23	1.61735	0.693632	2.41e-06	7.65e-05
NM_001181984.1	1835.84	2300.06	1371.63	0.596345	-0.74578	2.42e-06	7.67e-05
NM_001179452.3	770.899	580.15	961.648	1.65758	0.729082	2.42e-06	7.67e-05
NM_001178440.1	4234.65	2191.15	6278.14	2.86523	1.51865	2.45e-06	7.76e-05
NM_001181598.1	8551.33	6505.56	10597.1	1.62893	0.703927	2.46e-06	7.79e-05
NM_001182525.1	3488.32	4304.21	2672.44	0.62089	-0.68759	2.5e-06	7.92e-05
NM_001183442.1	2883.05	3579.92	2186.18	0.610679	-0.711513	2.52e-06	7.98e-05
NM_001181470.1	2429.91	3037.83	1821.99	0.599767	-0.737526	2.54e-06	8.01e-05
NM_001182319.1	836.743	1059.73	613.758	0.579166	-0.787952	2.55e-06	8.04e-05
NM_001180977.1	2944.15	2206.11	3682.19	1.66908	0.739055	2.55e-06	8.04e-05
NM_001178312.1	6463.52	3100.68	9826.35	3.16909	1.66407	2.56e-06	8.08e-05
NM_001183001.1	3689.85	2816.58	4563.12	1.62009	0.696077	2.66e-06	8.37e-05
NM_001181445.2	351.507	260.464	442.549	1.69908	0.764752	2.68e-06	8.43e-05
NM_001178438.4	257.583	331.43	183.736	0.554375	-0.851066	2.71e-06	8.53e-05
NM_001184654.1	33.9214	50.1756	17.6672	0.352108	-1.50591	2.72e-06	8.55e-05
NM_001181054.1	22202.2	10020.3	34384.1	3.43145	1.77882	2.72e-06	8.55e-05
NM_001180409.1	2692.7	1481.71	3903.69	2.63459	1.39758	2.73e-06	8.57e-05
NM_001181812.1	411.264	535.937	286.592	0.53475	-0.903065	2.73e-06	8.57e-05
NM_001183058.1	7621.21	5733.87	9508.54	1.65831	0.729714	2.73e-06	8.57e-05
NM_001178898.1	397.324	504.599	290.049	0.574811	-0.798839	2.73e-06	8.57e-05
NM_001181757.1	1019.86	1260.78	778.941	0.617827	-0.694726	2.77e-06	8.69e-05
NM_001183352.1	6140.52	4480.85	7800.19	1.74078	0.799736	2.78e-06	8.7e-05
NM_001183628.1	6204.53	4669.25	7739.8	1.65761	0.729105	2.81e-06	8.82e-05
NM_001182109.1	2799.63	1660.18	3939.09	2.37269	1.24652	2.83e-06	8.84e-05
NM_001184278.1	14749	11073	18425	1.66395	0.734616	2.87e-06	8.97e-05
NM_001179227.1	4527.55	5781.79	3273.3	0.566139	-0.820771	2.87e-06	8.97e-05
NM_001183693.3	1299.37	1616.49	982.258	0.607649	-0.718689	2.87e-06	8.97e-05
NM_001182106.1	7208.79	8974.45	5443.13	0.606514	-0.721388	2.89e-06	9.03e-05
NM_001181002.1	20527.3	15227.6	25827	1.69607	0.762192	2.91e-06	9.07e-05
NM_001183184.3	1201.71	1521.98	881.442	0.579143	-0.788008	2.96e-06	9.22e-05
NM_001180116.1	673.644	847.589	499.699	0.589553	-0.762308	2.97e-06	9.26e-05
NM_001183121.1	3699.61	2792.05	4607.17	1.6501	0.722557	2.98e-06	9.28e-05
NM_001184235.1	2833.27	2108.42	3558.12	1.68758	0.754953	2.99e-06	9.31e-05
NM_001184229.1	4072.62	2121.41	6023.84	2.83955	1.50566	2.99e-06	9.31e-05
NM_001184051.1	7546.16	5108.56	9983.76	1.95432	0.966666	3e-06	9.32e-05
NM_001180338.3	1080.59	1364.38	796.788	0.583991	-0.775982	3.02e-06	9.4e-05
NM_001181640.1	7154.19	5404.47	8903.91	1.64751	0.720287	3.04e-06	9.43e-05
NM_001181581.1	928.376	425.987	1430.77	3.35871	1.74791	3.08e-06	9.55e-05
NM_001179763.1	2543.26	3126.42	1960.09	0.626945	-0.67359	3.09e-06	9.6e-05
NM_001182894.1	34030.9	41996.5	26065.2	0.620652	-0.688142	3.17e-06	9.83e-05
NM_001180836.3	1605.45	668.949	2541.96	3.79993	1.92597	3.17e-06	9.83e-05
NM_001179052.4	1804.2	2357.34	1251.06	0.530708	-0.91401	3.17e-06	9.83e-05
NM_001180308.1	239.731	306.47	172.992	0.564465	-0.825043	3.26e-06	0.000100967
NM_001178430.1	8771.4	5970.49	11572.3	1.93825	0.954755	3.3e-06	0.000101989
NM_001179708.1	9334.04	11466.8	7201.3	0.628014	-0.671132	3.32e-06	0.000102685
NM_001182286.3	4822.29	3710.52	5934.07	1.59926	0.677402	3.42e-06	0.00010562
NM_001182976.1	9826.32	7368.89	12283.7	1.66697	0.737232	3.46e-06	0.000106938
NM_001179811.4	3082.51	3847.91	2317.1	0.602171	-0.731754	3.47e-06	0.00010722
NM_001181564.1	988.761	1247.04	730.483	0.585773	-0.771585	3.49e-06	0.000107481
NM_001179235.1	758.256	950.937	565.574	0.594754	-0.749635	3.48e-06	0.000107481
NM_001180962.1	3803.26	2873.23	4733.29	1.64738	0.720172	3.52e-06	0.000108504
NM_001180231.1	36866.7	27499.6	46233.7	1.68125	0.749537	3.54e-06	0.000108898
NM_001184624.1	62.6453	88.9267	36.364	0.408921	-1.29011	3.54e-06	0.000109106
NM_001181599.1	1997.23	2481.65	1512.8	0.609596	-0.714075	3.56e-06	0.000109676
NM_001179930.1	11201.1	13994.4	8407.77	0.600793	-0.73506	3.61e-06	0.000111048
NM_001182766.1	4560.95	3411.87	5710.03	1.67358	0.742937	3.64e-06	0.000111886
NM_001183612.3	1317.59	1633.51	1001.67	0.6132	-0.705571	3.67e-06	0.000112733
NM_001182632.1	5437	3209.25	7664.76	2.38834	1.25601	3.71e-06	0.000113859
NM_001181927.1	219.452	281.844	157.06	0.55726	-0.843577	3.71e-06	0.000113859
NM_001180504.3	1394.16	1712.71	1075.61	0.628017	-0.671125	3.75e-06	0.000114882
NM_001179321.1	8274.13	6294.37	10253.9	1.62906	0.70404	3.76e-06	0.000115305
NM_001179504.1	2701.98	3311.54	2092.43	0.631858	-0.662327	3.77e-06	0.000115559
NM_001181739.3	624.707	778.793	470.621	0.604296	-0.726673	3.87e-06	0.000118556
NM_001178497.3	13348.9	16280.3	10417.4	0.639881	-0.644125	3.9e-06	0.00011924
NM_001178220.2	217.29	281.49	153.091	0.543859	-0.878696	3.92e-06	0.000119761
NM_001178600.3	754.031	567.681	940.382	1.65653	0.728167	3.92e-06	0.000119761
NM_001183393.1	7814.45	4824.51	10804.4	2.23948	1.16316	3.92e-06	0.000119773
NM_001180293.1	1594.64	1999.63	1189.65	0.594933	-0.749201	3.96e-06	0.000120744
NM_001179764.2	3041.2	3786.16	2296.24	0.606484	-0.721459	3.96e-06	0.000120929
NM_001178994.3	64547.9	27054.5	102041	3.77169	1.91521	4.06e-06	0.000123645
NM_001180122.1	1528.57	625.204	2431.93	3.88982	1.9597	4.11e-06	0.000125106
NM_001182091.1	851.822	1043.89	659.757	0.632018	-0.661962	4.13e-06	0.000125845
NM_001183520.1	1672.77	1246.4	2099.14	1.68417	0.752034	4.19e-06	0.000127547
NM_001182468.1	5764.31	3339.69	8188.93	2.45201	1.29396	4.3e-06	0.000130799
NM_001179589.4	1615.61	1998.66	1232.56	0.616694	-0.697373	4.36e-06	0.000132597
NM_001184043.1	764.149	1000.46	527.837	0.527595	-0.922498	4.46e-06	0.000135438
NM_001183970.1	2377.21	2948.23	1806.2	0.612638	-0.706893	4.62e-06	0.000140341
NM_001183772.1	1492.6	1871.26	1113.93	0.595282	-0.748355	4.64e-06	0.000140853
NM_001183665.3	2695.27	2036.51	3354.04	1.64696	0.719802	4.73e-06	0.000143561
NM_001182509.1	1139.28	871.151	1407.41	1.61558	0.69205	4.79e-06	0.000145109
NM_001180059.1	558.668	404.564	712.772	1.76183	0.817073	4.9e-06	0.000148443
NM_001182704.1	2624.77	3244.55	2004.98	0.617953	-0.694431	4.97e-06	0.00015039
NM_001183562.1	588.376	441.877	734.875	1.66308	0.733855	4.97e-06	0.00015039
NM_001178573.1	3629.52	4553	2706.03	0.594339	-0.750642	5.04e-06	0.000152406
NM_001182982.1	7216.28	9339.31	5093.24	0.545354	-0.874734	5.08e-06	0.000153716
NM_001182252.3	593.14	445.755	740.525	1.66128	0.732296	5.16e-06	0.000155862
NM_001182652.1	1208.31	1480.91	935.697	0.631837	-0.662375	5.18e-06	0.000156343
NM_001184257.1	34316.4	43999.8	24633	0.559843	-0.836906	5.35e-06	0.000161348
NM_001184640.1	43.0272	17.484	68.5704	3.92189	1.97155	5.36e-06	0.000161682
NM_001182983.1	156.466	94.6518	218.281	2.30614	1.20548	5.42e-06	0.000163262
NM_001183532.3	4445.08	5557.16	3333	0.599767	-0.737525	5.43e-06	0.000163682
NM_001181849.1	13239.7	16313.7	10165.7	0.623137	-0.68238	5.45e-06	0.000164088
NM_001181834.1	678.669	500.694	856.644	1.71091	0.774767	5.46e-06	0.000164321
NM_001184279.1	682.936	850.436	515.436	0.606085	-0.722408	5.46e-06	0.000164361
NM_001180143.1	25228.6	15191.4	35265.9	2.32145	1.21502	5.48e-06	0.000164717
NM_001180573.1	1254.99	1584.12	925.872	0.584472	-0.774794	5.54e-06	0.000166422
NM_001183338.1	45907.2	68927	22887.4	0.332053	-1.59051	5.63e-06	0.000169158
NM_001184125.1	7247.66	4923.07	9572.25	1.94437	0.9593	5.72e-06	0.000171787
NM_001182641.1	3313.17	4111.64	2514.69	0.611603	-0.709332	5.74e-06	0.000172263
NM_001183230.1	2152.06	1227.99	3076.13	2.50501	1.32482	5.84e-06	0.000175123
NM_001180084.1	5539.54	6842.31	4236.76	0.619199	-0.691524	5.87e-06	0.000175977
NM_001178169.1	2836.62	2142.75	3530.49	1.64765	0.720406	5.96e-06	0.000178381
NM_001181124.1	57.3076	82.3334	32.2819	0.392087	-1.35075	5.98e-06	0.000178951
NM_001181205.1	839.074	1048.32	629.826	0.600794	-0.735058	6.02e-06	0.000180124
NM_001184049.1	4012.32	3082.17	4942.47	1.60357	0.681289	6.04e-06	0.000180601
NM_001179201.1	5966.91	4494.49	7439.33	1.65521	0.727015	6.06e-06	0.000181188
NM_001179482.3	646.821	424.703	868.94	2.046	1.0328	6.13e-06	0.000183163
NM_001180819.3	711.641	873.021	550.261	0.630295	-0.665902	6.15e-06	0.000183435
NM_001182801.1	475.937	596.176	355.697	0.59663	-0.74509	6.16e-06	0.000183689
NM_001179943.1	1411.99	1065.45	1758.53	1.6505	0.722906	6.2e-06	0.000184744
NM_001179390.1	451.731	333.01	570.453	1.71302	0.776543	6.23e-06	0.000185777
NM_001181097.1	1662.02	1252.49	2071.56	1.65396	0.725923	6.24e-06	0.000185924
NM_001179074.1	1381.02	1722	1040.05	0.603978	-0.727432	6.25e-06	0.000186012
NM_001181611.1	1869.34	1423.86	2314.81	1.62573	0.701086	6.33e-06	0.000188292
NM_001182362.1	6888.43	8414.29	5362.56	0.637315	-0.64992	6.34e-06	0.000188512
NM_001181707.1	3245.34	3983.59	2507.09	0.629354	-0.668057	6.49e-06	0.000192803
NM_001182040.1	17351.3	13121	21581.5	1.6448	0.717915	6.52e-06	0.000193781
NM_001182453.1	641.906	478.031	805.782	1.68563	0.753286	6.56e-06	0.000194645
NM_001183167.1	3898.12	4825.88	2970.37	0.615509	-0.700149	6.58e-06	0.000195175
NM_001179196.1	667.041	413.202	920.88	2.22864	1.15616	6.7e-06	0.000198568
NM_001178188.1	4519.71	3502.12	5537.3	1.58113	0.660953	6.72e-06	0.000199188
NM_001184527.1	85.9866	117.113	54.8606	0.468443	-1.09405	6.73e-06	0.000199231
NM_001180830.1	232.741	294.167	171.315	0.582372	-0.779987	6.75e-06	0.000199832
NM_001178798.1	1723.1	2120.56	1325.65	0.62514	-0.677749	6.85e-06	0.000202803
NM_001181765.2	1156.92	1431.42	882.417	0.616463	-0.697913	6.92e-06	0.00020442
NM_001180918.1	886.707	1086.06	687.357	0.632892	-0.659968	6.92e-06	0.00020442
NM_001179236.1	1585.8	1958.32	1213.28	0.61955	-0.690706	6.92e-06	0.00020442
NM_001180693.1	45.0198	21.2194	68.8202	3.24326	1.69745	6.99e-06	0.000206389
NM_001179888.1	3066.39	4031.02	2101.76	0.521397	-0.939547	7.03e-06	0.000207405
NM_001182243.1	22686.7	14719.1	30654.3	2.08262	1.0584	7.07e-06	0.000208416
NM_001183252.1	697.211	536.228	858.195	1.60043	0.678459	7.1e-06	0.0002093
NM_001181245.1	18585.5	14157.7	23013.2	1.62549	0.700874	7.13e-06	0.000209902
NM_001183033.1	10539.4	15810.1	5268.77	0.333254	-1.58531	7.21e-06	0.000212172
NM_001178576.3	699.712	869.889	529.536	0.608739	-0.716104	7.22e-06	0.000212172
NM_001178322.1	2271.27	1737.21	2805.32	1.61485	0.691396	7.22e-06	0.000212172
NM_001184253.1	1256.86	952.862	1560.87	1.63808	0.712007	7.22e-06	0.000212172
NM_001182559.1	3897.4	3043.13	4751.68	1.56144	0.642881	7.37e-06	0.000216425
NM_001181631.1	5111.85	3919.27	6304.43	1.60857	0.685779	7.39e-06	0.000216952
NM_001178278.1	1560.68	1919.25	1202.1	0.626336	-0.674992	7.61e-06	0.000223452
NM_001182494.1	8037.2	11796	4278.36	0.362695	-1.46317	7.66e-06	0.000224542
NM_001181297.1	1539.46	1881.67	1197.25	0.636268	-0.652294	7.79e-06	0.000228327
NM_001181262.1	619.105	766.967	471.243	0.614424	-0.702694	7.91e-06	0.000231633
NM_001179189.1	472.381	591.689	353.073	0.596721	-0.744872	7.91e-06	0.00023169
NM_001182980.1	1464.13	1808.61	1119.64	0.619062	-0.691844	7.92e-06	0.00023169
NM_001180622.1	1811.16	2245.47	1376.86	0.613171	-0.705638	8.08e-06	0.000236467
NM_001180354.3	8390.71	4638.59	12142.8	2.61778	1.38834	8.19e-06	0.000239509
NM_001182144.1	9703.65	7416.83	11990.5	1.61666	0.693014	8.3e-06	0.000242447
NM_001184231.1	1033.24	1280.85	785.621	0.613358	-0.705199	8.4e-06	0.000245364
NM_001184146.1	2946.31	3660.92	2231.7	0.6096	-0.714066	8.46e-06	0.000247054
NM_001182663.1	224.241	289.259	159.224	0.550452	-0.86131	8.52e-06	0.000248556
NM_001178998.3	2110.42	1649.21	2571.63	1.55931	0.640909	8.53e-06	0.000248585
NM_001179199.1	1849.98	1449.31	2250.64	1.5529	0.634966	8.61e-06	0.000250905
NM_001180428.3	2530.52	1818.61	3242.42	1.78291	0.834233	8.85e-06	0.000257821
NM_001178390.1	1456.6	1114.29	1798.91	1.61441	0.691003	8.89e-06	0.000258913
NM_001181182.3	745.86	964.084	527.635	0.547291	-0.869619	8.97e-06	0.000261075
NM_001184633.1	15.658	25.3889	5.92715	0.233454	-2.09879	8.98e-06	0.000261128
NM_001180637.3	3660.93	4574.29	2747.57	0.600655	-0.735392	9e-06	0.000261451
NM_001183268.1	750.644	138.809	1362.48	9.81551	3.29506	9.2e-06	0.000267316
NM_001184542.1	17.5699	27.9019	7.23795	0.259407	-1.94671	9.23e-06	0.000267922
NM_001183483.1	1176.9	1458.26	895.551	0.614124	-0.703398	9.34e-06	0.000271057
NM_001181144.1	675.889	839.686	512.093	0.609863	-0.713443	9.41e-06	0.000272953
NM_001182403.1	1426.61	1099.08	1754.13	1.596	0.674459	9.42e-06	0.000273046
NM_001178556.1	9365.32	7171.53	11559.1	1.6118	0.688675	9.44e-06	0.000273574
NM_001179357.3	934.362	1167.61	701.109	0.600463	-0.735853	9.45e-06	0.00027364
NM_001181460.1	23007.5	17297.1	28717.9	1.66028	0.731422	9.78e-06	0.000282972
NM_001180462.1	41109.9	28461.6	53758.1	1.88879	0.917464	9.83e-06	0.000284242
NM_001182342.1	17079.9	20721.9	13438	0.648494	-0.624836	9.87e-06	0.000285324
NM_001178490.1	2682.9	1605.98	3759.81	2.34113	1.2272	1.01e-05	0.000292912
NM_001183875.1	44965.7	18878.5	71052.8	3.7637	1.91215	1.02e-05	0.000293473
NM_001184663.1	53.1312	73.0329	33.2294	0.454991	-1.13609	1.02e-05	0.000294582
NM_001180394.1	1566.87	1213.4	1920.33	1.5826	0.6623	1.03e-05	0.000297922
NM_001180802.3	2342.95	2875.06	1810.84	0.629844	-0.666934	1.04e-05	0.000300509
NM_001181824.1	892.384	688.311	1096.46	1.59297	0.671717	1.05e-05	0.000301287
NM_001179919.1	3338.67	2609.68	4067.65	1.55868	0.640326	1.05e-05	0.000302395
NM_001184482.1	8.98037	16.3889	1.57182	0.0959075	-3.38221	1.08e-05	0.000310586
NM_001180150.1	2097.8	2606.87	1588.74	0.609442	-0.714439	1.08e-05	0.000311176
NM_001183647.3	954.293	1184.85	723.732	0.61082	-0.711182	1.09e-05	0.000311962
NM_001181128.1	8.2572	15.2234	1.29098	0.0848023	-3.55975	1.12e-05	0.000322741
NM_001180873.1	224631	139430	309832	2.22213	1.15195	1.13e-05	0.000324151
NM_001183636.1	2989.93	2274.55	3705.32	1.62903	0.704016	1.13e-05	0.000324624
NM_001180273.1	1194.51	884.498	1504.52	1.70099	0.766376	1.14e-05	0.000326981
NM_001184668.1	277.408	343.354	211.462	0.615873	-0.699296	1.15e-05	0.000330646
NM_001182282.3	1213.36	1501.28	925.429	0.616426	-0.698001	1.18e-05	0.000337501
NM_001183342.1	2232.08	2730.87	1733.29	0.634704	-0.655844	1.18e-05	0.000337501
NM_001179917.1	1798.22	2249.75	1346.69	0.598594	-0.740351	1.2e-05	0.000342684
NM_001180787.1	2875.05	3517.81	2232.29	0.634568	-0.656153	1.2e-05	0.000344495
NM_001181115.1	64.3133	87.792	40.8346	0.465129	-1.1043	1.22e-05	0.000347481
NM_001181991.1	580.439	445.344	715.533	1.6067	0.684097	1.22e-05	0.000347481
NM_001180715.1	5146.53	4065.9	6227.15	1.53156	0.614999	1.22e-05	0.000347481
NM_001178358.1	4031.78	3084.59	4978.97	1.61414	0.690766	1.22e-05	0.000347521
NM_001178502.1	2041.06	1444.4	2637.71	1.82616	0.86881	1.23e-05	0.00035225
NM_001180623.3	427.812	526.575	329.049	0.624886	-0.678335	1.24e-05	0.00035368
NM_001183495.1	1615.5	1279.16	1951.84	1.52587	0.609633	1.24e-05	0.000353952
NM_001180353.1	474.681	362.454	586.907	1.61926	0.695336	1.24e-05	0.000353952
NM_001181578.1	1852.13	1398.8	2305.46	1.64817	0.720862	1.27e-05	0.000360783
NM_001182591.1	2266.22	1774.7	2757.74	1.55391	0.635907	1.28e-05	0.00036413
NM_001180481.1	4886.9	3807.43	5966.38	1.56704	0.648039	1.32e-05	0.00037456
NM_001179165.1	488.207	614.944	361.469	0.587808	-0.766583	1.33e-05	0.000377461
NM_001184050.1	1426.47	1773.21	1079.73	0.608912	-0.715694	1.34e-05	0.000380236
NM_001184614.1	116.361	152.52	80.2016	0.525843	-0.927297	1.39e-05	0.000395457
NM_001182736.1	20142.9	9346.49	30939.3	3.31027	1.72695	1.4e-05	0.000397454
NM_001180942.1	5288.63	4099.31	6477.96	1.58026	0.660159	1.41e-05	0.000400024
NM_001179843.3	1451.5	1777.21	1125.78	0.633454	-0.658688	1.42e-05	0.000402668
NM_001179393.1	6730.52	4937.69	8523.34	1.72618	0.787583	1.42e-05	0.000402845
NM_001178351.1	4235.33	5199.05	3271.61	0.629271	-0.668247	1.43e-05	0.000405573
NM_001183800.3	1229.21	1531.2	927.23	0.605558	-0.723663	1.44e-05	0.000407869
NM_001179730.1	11918	14545.1	9290.98	0.638772	-0.646627	1.52e-05	0.000430782
NM_001179055.1	37193.2	22242.2	52144.2	2.34438	1.22921	1.52e-05	0.000430873
NM_001181095.1	2067.37	2514.7	1620.03	0.644223	-0.634367	1.53e-05	0.000432125
NM_001179634.1	4642.62	3652.49	5632.74	1.54216	0.624954	1.53e-05	0.000432909
NM_001178715.1	3764.77	2871.02	4658.53	1.6226	0.69831	1.54e-05	0.000435429
NM_001183700.3	1701.79	1313.49	2090.08	1.59124	0.670151	1.55e-05	0.000437905
NM_001182095.1	5099.55	3953.77	6245.33	1.57959	0.65955	1.57e-05	0.000442457
NM_001181694.3	1507.23	2046.74	967.73	0.472816	-1.08065	1.57e-05	0.000443502
NM_001178382.1	2025.11	1524.98	2525.25	1.65592	0.727637	1.58e-05	0.00044388
NM_001183806.1	2200.58	2693.86	1707.31	0.633778	-0.65795	1.59e-05	0.000448209
NM_001181135.1	896.74	1104.26	689.224	0.624153	-0.680029	1.6e-05	0.000449538
NM_001181601.2	2619.26	2063.89	3174.64	1.53819	0.62123	1.63e-05	0.000457931
NM_001181178.1	972.663	576.721	1368.6	2.37308	1.24676	1.65e-05	0.000464757
NM_001183980.1	641.385	799.277	483.492	0.604911	-0.725205	1.67e-05	0.000468642
NM_001184672.1	624.317	774.254	474.38	0.612694	-0.706762	1.68e-05	0.00047134
NM_001182857.3	106.854	140.665	73.0431	0.519271	-0.945441	1.7e-05	0.000476685
NM_001179405.1	3657.4	4483.35	2831.44	0.631546	-0.66304	1.71e-05	0.000478568
NM_001180496.3	8646.69	6605.25	10688.1	1.61813	0.694326	1.71e-05	0.000479165
NM_001180684.3	2642.35	3206.28	2078.43	0.648235	-0.625411	1.71e-05	0.000480639
NM_001181622.1	7201.99	3821.95	10582	2.76875	1.46923	1.74e-05	0.00048643
NM_001178315.1	3961.55	4808.75	3114.34	0.647642	-0.626732	1.74e-05	0.000487011
NM_001180920.3	24209.9	30232.3	18187.4	0.601588	-0.733153	1.75e-05	0.000488873
NM_001179300.1	1218.75	938.532	1498.98	1.59715	0.6755	1.75e-05	0.000490031
NM_001178955.1	4302.35	3064.65	5540.05	1.80773	0.854177	1.8e-05	0.000502299
NM_001182535.1	3032.92	2317.34	3748.51	1.61759	0.693844	1.8e-05	0.000503517
NM_001178272.1	5476.41	4228.85	6723.97	1.59002	0.669047	1.8e-05	0.000503517
NM_001179171.1	1407.98	1045.54	1770.42	1.69332	0.759853	1.8e-05	0.000503517
NM_001184265.1	500.015	629.68	370.35	0.588156	-0.765728	1.84e-05	0.000513025
NM_001181353.3	1667.72	2062.28	1273.15	0.617351	-0.695837	1.84e-05	0.00051392
NM_001182631.1	602.086	453.695	750.476	1.65414	0.726083	1.85e-05	0.000514859
NM_001182762.1	1858.79	2267.7	1449.87	0.639357	-0.645306	1.86e-05	0.000518355
NM_001180490.1	3167.56	2465.31	3869.82	1.56971	0.650501	1.88e-05	0.000523004
NM_001178698.1	2491.86	1427.26	3556.45	2.49181	1.31719	1.89e-05	0.000524918
NM_001182098.1	575.649	714.481	436.817	0.611376	-0.709867	1.89e-05	0.000524918
NM_001183907.1	5655.61	3387.2	7924.02	2.3394	1.22614	1.9e-05	0.000529409
NM_001179246.1	384.096	478.343	289.849	0.605945	-0.722741	1.91e-05	0.000531325
NM_001179187.1	1783.81	2178.87	1388.76	0.637378	-0.649779	1.93e-05	0.000536927
NM_001183964.1	3289.21	4038.88	2539.53	0.62877	-0.669396	1.94e-05	0.000538003
NM_001182347.1	1407.73	1082.52	1732.95	1.60085	0.67884	1.95e-05	0.000542022
NM_001181664.3	6080.96	4677.43	7484.49	1.60013	0.678188	1.96e-05	0.000544666
NM_001180417.3	1472.54	1832.18	1112.89	0.607413	-0.71925	1.98e-05	0.00054963
NM_001180465.3	4086.01	2812.95	5359.08	1.90515	0.929904	1.99e-05	0.000551288
NM_001184034.1	18.8583	7.71926	29.9974	3.88604	1.9583	2.01e-05	0.000556609
NM_001183920.1	103456	60844.5	146067	2.40066	1.26343	2.02e-05	0.000560099
NM_001179963.1	278.798	351.569	206.027	0.586021	-0.770975	2.03e-05	0.000560751
NM_001179219.1	1762.66	702.846	2822.47	4.01577	2.00568	2.03e-05	0.000560794
NM_001179666.1	9197.19	11092.5	7301.84	0.658266	-0.603258	2.04e-05	0.000564136
NM_001178253.1	965.289	1207.21	723.37	0.599208	-0.738871	2.06e-05	0.000568322
NR_132177.1	270.827	341.891	199.762	0.584286	-0.775253	2.07e-05	0.000572117
NM_001179509.1	827.433	1019.72	635.143	0.622858	-0.683025	2.08e-05	0.000573398
NM_001182748.1	3710.84	2621.42	4800.26	1.83117	0.872767	2.08e-05	0.000573738
NM_001181823.1	1950.5	2405.71	1495.3	0.621561	-0.686031	2.11e-05	0.000580434
NM_001178187.1	9227.19	7095.19	11359.2	1.60097	0.678946	2.12e-05	0.000584596
NM_001178631.1	11296.7	7585.07	15008.4	1.97868	0.984535	2.13e-05	0.000586308
NM_001183330.1	3425	2298.16	4551.84	1.98064	0.98597	2.16e-05	0.00059366
NM_001179143.1	1757.48	1347.1	2167.87	1.60929	0.686423	2.16e-05	0.000595178
NM_001180472.1	1884.61	1129.67	2639.55	2.33657	1.22439	2.19e-05	0.000601455
NM_001179254.1	837.439	1030.26	644.615	0.62568	-0.676503	2.19e-05	0.000601682
NM_001180530.1	1905.48	1378.64	2432.32	1.76429	0.819086	2.22e-05	0.000610502
NM_001181061.1	3494.07	4241.99	2746.14	0.64737	-0.627338	2.26e-05	0.00062056
NM_001183305.1	6302.92	7717.56	4888.27	0.633396	-0.65882	2.27e-05	0.000621539
NM_001182657.1	1337.6	1622.91	1052.28	0.648389	-0.62507	2.27e-05	0.000621539
NM_001179358.3	440.813	325.687	555.939	1.70697	0.771438	2.27e-05	0.000622503
NM_001179734.1	2829.8	3480.65	2178.96	0.626021	-0.675717	2.37e-05	0.00064962
NM_001180427.1	5949.76	4239.25	7660.28	1.80699	0.853589	2.37e-05	0.000649735
NM_001183864.1	3440.22	2670.84	4209.6	1.57614	0.656392	2.38e-05	0.000652592
NM_001182902.1	18287.8	10616.5	25959.1	2.44517	1.28993	2.43e-05	0.000664274
NM_001183412.1	469.597	569.308	369.887	0.649714	-0.622123	2.44e-05	0.00066805
NM_001182615.1	2576.42	3159.78	1993.05	0.630756	-0.664846	2.48e-05	0.000677863
NM_001180550.3	1691.12	2076.98	1305.26	0.628441	-0.670152	2.49e-05	0.000679352
NM_001180661.1	10368.1	7103.5	13632.8	1.91916	0.940475	2.5e-05	0.000683371
NM_001179466.1	1828.16	1432.58	2223.73	1.55226	0.634366	2.51e-05	0.000685002
NM_001178533.3	1332.72	1633.45	1031.99	0.631786	-0.662492	2.53e-05	0.000690755
NM_001183231.1	654.049	405.532	902.567	2.22564	1.15422	2.55e-05	0.000695194
NM_001179228.1	12581.7	9723.93	15439.5	1.58778	0.667016	2.55e-05	0.000695194
NM_001181523.1	1754.43	2149.4	1359.47	0.632489	-0.660887	2.56e-05	0.000698371
NM_001178527.1	4294.87	5297.09	3292.66	0.621598	-0.685946	2.57e-05	0.000699632
NM_001179389.1	3709.39	2840.02	4578.76	1.61223	0.689055	2.61e-05	0.000709828
NM_001182942.1	24680.7	29692.6	19668.9	0.662416	-0.59419	2.63e-05	0.000714657
NM_001178940.1	4744.01	3679.73	5808.29	1.57846	0.658513	2.66e-05	0.00072335
NM_001183335.1	29467	35174.3	23759.6	0.675482	-0.56601	2.66e-05	0.00072335
NM_001183055.1	2595.25	2007.7	3182.8	1.5853	0.664753	2.68e-05	0.000727114
NM_001184078.1	664.328	830.445	498.211	0.599933	-0.737127	2.69e-05	0.000729758
NR_132268.1	249.981	340.855	159.107	0.466789	-1.09916	2.69e-05	0.000729853
NM_001181627.1	963.508	740.337	1186.68	1.60289	0.680675	2.69e-05	0.000730448
NM_001180484.3	2781.88	3389.89	2173.87	0.64128	-0.640973	2.71e-05	0.000734258
NM_001184224.1	2889.01	3492.83	2285.2	0.654255	-0.612076	2.73e-05	0.000739473
NM_001184493.1	113.983	144.636	83.3296	0.576133	-0.795527	2.74e-05	0.000740735
NM_001183511.1	7519.01	3678.72	11359.3	3.08785	1.6266	2.75e-05	0.000744626
NM_001178354.1	4092.07	5012.26	3171.88	0.632825	-0.66012	2.76e-05	0.0007463
NR_132154.1	1.40277e+06	1.72134e+06	1.0842e+06	0.629857	-0.666903	2.77e-05	0.000747933
NM_001181413.3	4551.48	3482.29	5620.68	1.61408	0.690708	2.77e-05	0.000749144
NM_001182719.1	3956.11	2937.94	4974.27	1.69312	0.759681	2.78e-05	0.000751351
[truncated: 829 more rows]
