# Supplementary material for: The Phenotypic Plasticity of Duplicated Genes in Saccharomyces cerevisiae and the Origin of Adaptations
Source: G3 (Bethesda). 2016 Oct 31;7(1):63–75. doi: 10.1534/g3.116.035329 (PMC5217124; doi:10.1534/g3.116.035329)
Supplement: Supplementary file 3 [file 63FileS3.xls]

## Sheet: LacticAcid_significant_expressi
Table S3. Significant transcriptions in Saccharomyces cerevisiae growing under Lactate (acidic) stress.
id	baseMean	baseMeanA	baseMeanB	foldChange	log2FoldChange	pval	padj
NM_001182061.1	14932.4	29044.9	819.801	0.0282253	-5.14687	7.95e-186	4.28e-181
NM_001182412.1	23180.9	44801.1	1560.74	0.0348372	-4.84323	8.49e-172	2.29e-167
NM_001178465.3	13738	26438.4	1037.59	0.0392454	-4.67133	2.01e-158	3.62e-154
NM_001182812.1	14131.2	27768.9	493.638	0.0177767	-5.81387	1.64e-145	2.21e-141
NM_001181753.1	2328.25	4449.92	206.579	0.0464231	-4.42901	5.76e-141	6.21e-137
NM_001182681.1	14742.4	29402.3	82.4123	0.00280292	-8.47886	8.18e-128	7.35e-124
NM_001179936.1	9269.04	17377	1161.07	0.0668163	-3.90366	1.37e-120	9.26e-117
NM_001181172.1	6375.47	11961.6	789.389	0.0659938	-3.92152	1.24e-120	9.26e-117
NM_001183768.1	13598	25652.9	1543.12	0.0601536	-4.0552	3.81e-116	2.28e-112
NM_001182067.1	14601.1	1989.86	27212.4	13.6755	3.77352	5.24e-115	2.82e-111
NM_001180378.1	4930.31	9155.96	704.67	0.0769629	-3.69969	7.19e-107	3.52e-103
NM_001179407.3	2435.24	4543.26	327.224	0.0720241	-3.79538	2.02e-104	9.07e-101
NM_001179782.1	43560.1	80747.1	6373.1	0.0789267	-3.66334	9.01e-101	3.73e-97
NM_001179887.3	23735	46759.2	710.71	0.0151994	-6.03985	8.7e-95	3.35e-91
NM_001182680.1	2617.88	4830.27	405.489	0.0839474	-3.57437	3.75e-92	1.35e-88
NM_001184689.1	2408.67	4384.86	432.477	0.0986297	-3.34183	6.4e-92	2.16e-88
NM_001181385.3	4013.56	7318.29	708.823	0.0968564	-3.36801	8.12e-92	2.58e-88
NM_001182266.3	10346.6	19899.5	793.641	0.0398824	-4.6481	2.12e-89	6.36e-86
NM_001179503.1	29738.3	53851.4	5625.19	0.104458	-3.25901	2.32e-87	6.57e-84
NM_001178982.3	35355.8	7287.83	63423.8	8.7027	3.12146	1.11e-86	2.99e-83
NM_001179163.1	19086.7	34176	3997.48	0.116967	-3.09582	1.03e-83	2.63e-80
NM_001184099.1	10920.3	20326.7	1513.81	0.074474	-3.74712	7.96e-81	1.95e-77
NM_001179714.1	21054.3	37517.3	4591.28	0.122378	-3.03059	1.93e-80	4.52e-77
NM_001178204.1	5121.08	9110.38	1131.79	0.124231	-3.00891	1.2e-79	2.71e-76
NM_001184684.1	328.152	614.392	41.912	0.068217	-3.87372	1.37e-79	2.96e-76
NM_001180927.1	85520	151837	19203.4	0.126474	-2.98309	6.86e-77	1.42e-73
NM_001180264.1	15720.7	27800.3	3641.18	0.130977	-2.93262	1.68e-75	3.35e-72
NM_001180986.1	1229.85	2188.29	271.412	0.12403	-3.01124	2.72e-73	5.24e-70
NM_001179226.1	24058.7	42629.9	5487.4	0.128722	-2.95767	4.12e-73	7.65e-70
NM_001179310.1	11616.2	2786.09	20446.2	7.33867	2.87552	2.35e-72	4.22e-69
NM_001180144.1	2545.71	4471.68	619.73	0.13859	-2.85111	3.04e-71	5.28e-68
NM_001180234.1	30361	53354.8	7367.25	0.13808	-2.85642	8.44e-71	1.42e-67
NM_001182955.1	7372.62	14297.6	447.69	0.0313124	-4.99712	9.37e-70	1.53e-66
NM_001183179.3	3965.32	7008.21	922.43	0.131621	-2.92553	2.42e-69	3.83e-66
NM_001183850.1	4174.36	7345.52	1003.21	0.136574	-2.87225	8.45e-69	1.3e-65
NM_001182491.1	39223.1	68391.3	10054.9	0.14702	-2.76592	9e-68	1.35e-64
NM_001184000.1	2287.11	4029.3	544.915	0.135238	-2.88642	1.88e-67	2.74e-64
NM_001178255.1	20609.5	36244.9	4974.11	0.137236	-2.86527	2.08e-67	2.95e-64
NM_001180810.3	6721.42	1720.44	11722.4	6.81363	2.76842	2.27e-67	3.13e-64
NM_001184037.1	17453.5	34632.2	274.706	0.00793208	-6.97809	3.26e-66	4.4e-63
NM_001184678.1	203.528	379.334	27.722	0.0730806	-3.77437	2.75e-65	3.61e-62
NM_001181549.1	2328.91	4077.45	580.359	0.142334	-2.81265	1.57e-64	2.01e-61
NM_001181925.1	2857.21	4948.6	765.814	0.154753	-2.69196	6.07e-64	7.61e-61
NM_001179592.3	1074.55	1873.62	275.482	0.147032	-2.7658	1.07e-63	1.31e-60
NM_001182400.1	4573.93	8008.96	1138.9	0.142203	-2.81397	1.33e-63	1.59e-60
NM_001178964.2	9355.96	2536.63	16175.3	6.3767	2.67281	2.08e-63	2.43e-60
NM_001181706.1	4223.92	7522.43	925.413	0.123021	-3.02303	2.24e-63	2.57e-60
NM_001181365.3	1362.31	2640.02	84.6082	0.0320483	-4.96361	2.12e-62	2.38e-59
NM_001181426.1	2163.15	3732.28	594.02	0.159157	-2.65147	4.3e-62	4.73e-59
NM_001178157.1	15071.8	4281.27	25862.4	6.04082	2.59475	9.49e-62	1.02e-58
NM_001178433.3	484.911	92.4829	877.338	9.48649	3.24587	2.34e-60	2.47e-57
NM_001180485.1	3640.26	6233.63	1046.9	0.167944	-2.57394	2.7e-60	2.8e-57
NM_001179952.1	107119	191324	22914.6	0.119769	-3.06168	6.28e-60	6.39e-57
NM_001183948.1	3789.3	6515.04	1063.55	0.163246	-2.61488	4.63e-59	4.62e-56
NM_001180275.1	22270	38029.1	6510.96	0.17121	-2.54616	9.73e-59	9.53e-56
NM_001179508.1	2847.32	4923.13	771.519	0.156713	-2.6738	3.03e-58	2.91e-55
NM_001182853.3	3832.87	6602.08	1063.66	0.16111	-2.63388	4.35e-57	4.11e-54
NM_001183519.1	1268.73	2200.79	336.657	0.152971	-2.70867	1.62e-56	1.51e-53
NM_001179799.1	7314.19	12694.3	1934.11	0.152361	-2.71444	5.81e-56	5.31e-53
NM_001181861.1	7895.15	13374.7	2415.64	0.180613	-2.46902	6.2e-56	5.57e-53
NM_001182713.1	2948.02	5314.43	581.612	0.10944	-3.19179	6.5e-56	5.74e-53
NM_001179753.1	6003.52	10284.6	1722.47	0.167481	-2.57793	2.33e-55	2.03e-52
NM_001180108.1	1677.39	2850.72	504.069	0.176822	-2.49963	5.94e-55	5.08e-52
NM_001179473.1	54228.9	90821	17636.9	0.194194	-2.36443	1.22e-54	1.02e-51
NM_001182773.1	12451.4	3912.78	20989.9	5.36445	2.42343	1.54e-53	1.27e-50
NM_001181021.1	11550.8	19462.2	3639.35	0.186995	-2.41892	2.52e-53	2.05e-50
NM_001179269.1	2353.97	4100.97	606.982	0.148009	-2.75624	5.68e-52	4.57e-49
NM_001181736.3	1528.58	2590.71	466.456	0.180049	-2.47354	1.52e-51	1.21e-48
NM_001179112.1	15661.8	26298.4	5025.07	0.191079	-2.38776	2.71e-51	2.12e-48
NM_001183337.1	1891.82	3195.57	588.072	0.184027	-2.44201	3.03e-51	2.33e-48
NM_001184681.1	1290.68	2291.66	289.701	0.126416	-2.98375	5.47e-51	4.15e-48
NM_001180282.1	5191.19	8803.21	1579.17	0.179386	-2.47886	6.99e-51	5.23e-48
NM_001181011.1	1964.79	3327.57	602.01	0.180916	-2.46661	7.17e-51	5.3e-48
NM_001180455.3	20644.8	33971.1	7318.49	0.215432	-2.21469	7.27e-48	5.3e-45
NM_001184103.1	2491.66	4138.54	844.777	0.204124	-2.29248	1.48e-47	1.06e-44
NM_001179866.3	2937.31	4848.24	1026.39	0.211703	-2.23988	6.02e-47	4.27e-44
NM_001184132.2	19703.8	6789.47	32618.1	4.80422	2.2643	9.07e-47	6.35e-44
NM_001184076.1	26840.7	43764.2	9917.23	0.226606	-2.14174	3.37e-46	2.33e-43
NM_001179673.1	689.729	1161.62	217.836	0.187527	-2.41483	7.95e-46	5.43e-43
NM_001183075.1	2645.62	4412.72	878.516	0.199087	-2.32853	1.02e-45	6.81e-43
NM_001178283.1	1479.39	2660.32	298.463	0.11219	-3.15598	1.02e-45	6.81e-43
NM_001178915.1	7932.66	13145	2720.27	0.206943	-2.2727	4.51e-45	2.96e-42
NM_001183572.3	42118	15336.5	68899.5	4.49251	2.16752	5.9e-45	3.83e-42
NM_001182200.1	3215.68	5314.39	1116.97	0.210179	-2.25031	7.11e-45	4.56e-42
NM_001181052.1	4699.43	7688.11	1710.74	0.222518	-2.168	1.03e-44	6.51e-42
NM_001183040.1	1397.67	2330.97	464.374	0.199219	-2.32757	3.67e-44	2.3e-41
NM_001181478.1	665.76	1113.69	217.833	0.195596	-2.35405	9.55e-44	5.92e-41
NM_001180283.1	42037.7	76239.5	7835.98	0.102781	-3.28235	1.08e-43	6.62e-41
NM_001179707.1	9623.73	15687.6	3559.88	0.226924	-2.13972	1.51e-43	9.13e-41
NM_001182891.1	4813.58	7841.41	1785.75	0.227733	-2.13458	2.07e-43	1.24e-40
NM_001178208.1	147.516	262.28	32.7525	0.124876	-3.00143	2.66e-43	1.58e-40
NM_001182051.1	857.477	1433.65	281.308	0.196219	-2.34946	1.92e-42	1.13e-39
NM_001178197.1	22522.2	37203.9	7840.6	0.210747	-2.24642	2.47e-42	1.43e-39
NM_001178578.1	5468.41	8977.45	1959.36	0.218253	-2.19592	4.11e-42	2.36e-39
NM_001178839.3	5573.01	9034.31	2111.7	0.233743	-2.09701	7.39e-41	4.19e-38
NM_001180021.1	1230.33	453.834	2006.82	4.42192	2.14467	1.1e-40	6.17e-38
NM_001184660.1	61.8008	120.758	2.8434	0.0235462	-5.40836	1.21e-40	6.7e-38
NM_001181119.1	48247	18821.6	77672.4	4.12678	2.04502	2.8e-40	1.54e-37
NM_001182787.1	11834.9	19313.8	4355.93	0.225534	-2.14858	4.68e-39	2.55e-36
NM_001184325.1	2306.05	3707.92	904.176	0.24385	-2.03593	7.56e-39	4.08e-36
NM_001179484.1	9130.71	16615.8	1645.67	0.0990428	-3.3358	1.13e-38	6.04e-36
NM_001184348.1	1904.34	3066.06	742.62	0.242207	-2.04569	1.18e-38	6.22e-36
NM_001180241.1	2422.9	3860.36	985.449	0.255274	-1.96988	1.19e-38	6.22e-36
NM_001178387.1	17884.6	28425	7344.32	0.258376	-1.95246	1.87e-38	9.71e-36
NM_001178671.1	8306.02	3423.66	13188.4	3.85213	1.94566	4.02e-38	2.05e-35
NM_001183108.1	1154.55	1911.41	397.696	0.208064	-2.2649	4e-38	2.05e-35
NM_001183733.3	227.473	391.158	63.7884	0.163076	-2.61638	4.2e-38	2.12e-35
NM_001178226.1	5062.97	9067.28	1058.65	0.116755	-3.09844	5.62e-38	2.8e-35
NM_001184123.1	8405.43	13579.9	3230.95	0.237921	-2.07145	6.17e-38	3.05e-35
NM_001181312.1	1849.74	3053.17	646.31	0.211685	-2.24001	8.63e-38	4.23e-35
NM_001184288.1	16466.5	26015.7	6917.26	0.265888	-1.91111	9.69e-38	4.71e-35
NM_001179222.2	4304.93	849.028	7760.84	9.14085	3.19233	1.47e-37	7.06e-35
NM_001178633.4	889.695	1537.47	241.925	0.157353	-2.66792	2.54e-37	1.21e-34
NM_001179716.1	22873.4	36471.6	9275.29	0.254316	-1.97531	3.51e-37	1.66e-34
NM_001179582.3	8240.9	13027.4	3454.39	0.265164	-1.91505	4.05e-37	1.9e-34
NM_001179659.1	4527.84	7246.57	1809.12	0.249651	-2.00201	5.8e-37	2.69e-34
NM_001179998.3	8515.23	13484.8	3545.7	0.262941	-1.92719	6.41e-37	2.95e-34
NM_001182446.1	1169.68	1890.08	449.27	0.237698	-2.0728	2.12e-36	9.69e-34
NM_001181303.3	1407.29	2246.66	567.915	0.252782	-1.98404	5.74e-36	2.6e-33
NM_001181056.1	6975.81	10997	2954.58	0.26867	-1.89609	6.42e-36	2.88e-33
NM_001181829.1	668.022	1085.7	250.347	0.230586	-2.11662	1.03e-35	4.61e-33
NM_001183178.1	44260.4	69805.6	18715.2	0.268105	-1.89913	2.17e-35	9.6e-33
NM_001182931.3	405.487	667.965	143.009	0.214097	-2.22366	3.31e-35	1.45e-32
NM_001179127.2	6349.9	9969.44	2730.35	0.273872	-1.86842	6.23e-35	2.71e-32
NM_001179551.1	636.347	1029.62	243.073	0.236081	-2.08265	1.68e-34	7.26e-32
NM_001178589.1	4225.9	6657.25	1794.55	0.269563	-1.89131	2.16e-34	9.23e-32
NM_001179120.1	4789.74	7601.85	1977.63	0.260151	-1.94258	3.65e-34	1.55e-31
NM_001181070.1	2357.67	3767.57	947.767	0.251559	-1.99103	5.88e-34	2.48e-31
NM_001179686.1	2991.89	1296.91	4686.86	3.61385	1.85354	1.22e-33	5.11e-31
NM_001182554.1	1252.37	1990.96	513.774	0.258053	-1.95426	1.28e-33	5.31e-31
NM_001181832.1	1101.47	383.071	1819.88	4.75076	2.24816	1.3e-33	5.35e-31
NM_001184117.1	2186.51	3421.52	951.499	0.278092	-1.84637	1.63e-33	6.68e-31
NM_001181330.3	1973.51	3125.99	821.024	0.262644	-1.92882	1.75e-33	7.09e-31
NM_001181536.1	2518.06	3992.8	1043.32	0.261301	-1.93622	1.89e-33	7.59e-31
NM_001180531.1	1349.12	2151.26	546.984	0.254262	-1.97561	1.93e-33	7.64e-31
NM_001178644.1	17733.6	7128.61	28338.6	3.97534	1.99108	1.92e-33	7.64e-31
NM_001182092.1	1141.93	1833.1	450.762	0.245901	-2.02385	1.99e-33	7.83e-31
NM_001179314.3	17276.8	2882.84	31670.8	10.986	3.45759	4.87e-33	1.9e-30
NM_001181373.3	20712	32379.1	9044.82	0.279341	-1.8399	7.72e-33	3e-30
NM_001181337.1	1662.63	693.513	2631.75	3.79482	1.92403	9.74e-33	3.75e-30
NM_001184036.1	8073.9	12632	3515.78	0.278323	-1.84517	1.58e-32	6.04e-30
NM_001182763.1	1562.05	2623.87	500.224	0.190643	-2.39105	1.72e-32	6.52e-30
NM_001178495.1	1160.85	1826.97	494.733	0.270794	-1.88473	3.99e-32	1.5e-29
NM_001184104.1	284.152	472.574	95.7305	0.202573	-2.30349	6.26e-32	2.34e-29
NM_001181735.1	17339.1	26748.5	7929.78	0.296458	-1.7541	8.21e-32	3.05e-29
NM_001184248.1	1171.13	1829.96	512.291	0.279946	-1.83678	1.01e-31	3.71e-29
NM_001184242.1	18245.9	4275.05	32216.7	7.53597	2.91379	1.41e-31	5.17e-29
NM_001182614.1	2446.14	3838	1054.29	0.274697	-1.86409	1.61e-31	5.85e-29
NM_001180014.3	1589.42	2483.51	695.337	0.279982	-1.83659	2.8e-31	1.01e-28
NM_001183592.1	6343.95	9910.45	2777.44	0.280254	-1.83519	3.01e-31	1.08e-28
NM_001181522.1	919.202	1440.35	398.057	0.276362	-1.85537	3.77e-31	1.34e-28
NM_001183923.1	2749.76	4254.38	1245.13	0.292671	-1.77265	4.95e-31	1.76e-28
NM_001182029.1	2364.5	3656.43	1072.58	0.293341	-1.76935	8.35e-31	2.94e-28
NM_001181604.2	8654.98	3897.87	13412.1	3.44088	1.78278	1.32e-30	4.6e-28
NM_001182301.1	7807.43	864.669	14750.2	17.0588	4.09244	1.57e-30	5.47e-28
NM_001184014.1	413.187	706.391	119.983	0.169853	-2.55764	1.75e-30	6.04e-28
NM_001182112.1	2644.94	1195.79	4094.1	3.42377	1.77558	2.53e-30	8.67e-28
NM_001180837.1	6168.04	9459.33	2876.74	0.304117	-1.7173	3.96e-30	1.35e-27
NM_001178339.2	69677.4	106338	33016.5	0.310486	-1.6874	4.06e-30	1.38e-27
NM_001180229.1	961.747	1523.38	400.119	0.262653	-1.92877	1.32e-29	4.44e-27
NM_001180326.1	829.156	1312.47	345.846	0.263509	-1.92408	1.38e-29	4.61e-27
NM_001183484.1	8522.9	13070.8	3975.02	0.304114	-1.71731	2.46e-29	8.17e-27
NM_001181813.1	881.875	1391.84	371.913	0.26721	-1.90395	2.49e-29	8.23e-27
NM_001182483.1	10065.1	15372.1	4758.05	0.309525	-1.69187	3.26e-29	1.07e-26
NM_001181306.1	1499	606.804	2391.19	3.94062	1.97842	4.63e-29	1.51e-26
NM_001178243.1	3012.49	1266.82	4758.16	3.756	1.9092	6.86e-29	2.23e-26
NM_001181471.3	70.7306	125.225	16.236	0.129655	-2.94725	8.38e-29	2.71e-26
NM_001184015.1	4338.31	8018.74	657.868	0.0820413	-3.60751	1.12e-28	3.58e-26
NM_001179361.1	603.61	213.964	993.255	4.64215	2.21479	1.33e-28	4.23e-26
NM_001179181.1	3650.3	5538.94	1761.66	0.318051	-1.65267	1.63e-28	5.16e-26
NM_001179839.3	1580.53	2435.8	725.265	0.297752	-1.74781	2.17e-28	6.84e-26
NM_001180685.3	3044.14	4628.99	1459.28	0.315247	-1.66544	2.35e-28	7.36e-26
NM_001178289.1	650.017	1017.45	282.586	0.27774	-1.84819	5.45e-28	1.7e-25
NM_001181188.3	361.19	574.431	147.95	0.257559	-1.95703	7.51e-28	2.33e-25
NM_001178675.1	18266	7328.83	29203.2	3.9847	1.99447	7.75e-28	2.39e-25
NM_001180126.1	1656.86	2530.16	783.569	0.309692	-1.69109	8.18e-28	2.5e-25
NM_001178398.1	2310.02	3545.26	1074.78	0.30316	-1.72185	8.7e-28	2.65e-25
NM_001181929.1	362.328	577.228	147.428	0.255407	-1.96913	1.42e-27	4.29e-25
NM_001183307.1	5292.06	9206.96	1377.16	0.149578	-2.74103	2.29e-27	6.9e-25
NM_001179754.1	2058.46	3245.81	871.108	0.268379	-1.89765	2.71e-27	8.11e-25
NM_001178304.1	9920.89	15181	4660.81	0.307017	-1.70361	2.9e-27	8.63e-25
NM_001180842.1	1743.52	2692.26	794.787	0.295212	-1.76018	3.36e-27	9.96e-25
NM_001179291.1	749.019	1176.14	321.897	0.273689	-1.86939	4.28e-27	1.26e-24
NM_001182778.1	1090.49	1678.08	502.905	0.299691	-1.73845	4.52e-27	1.32e-24
NM_001182607.1	5297.07	9725.75	868.378	0.0892864	-3.48542	5.77e-27	1.68e-24
NM_001184158.1	1671.99	2573.65	770.328	0.299313	-1.74027	6.16e-27	1.78e-24
NM_001184085.1	1583.45	2394.87	772.032	0.322369	-1.63321	9.2e-27	2.65e-24
NM_001179549.3	280.208	444.06	116.355	0.262024	-1.93223	9.74e-27	2.79e-24
NM_001182998.1	21057.4	32102.1	10012.6	0.311898	-1.68085	1.24e-26	3.52e-24
NM_001178270.1	26659.7	39935.4	13384.1	0.335143	-1.57715	1.56e-26	4.44e-24
NM_001181996.1	35902.4	10286.5	61518.2	5.98046	2.58026	2.18e-26	6.15e-24
NM_001178797.2	3194.61	4866.17	1523.05	0.312987	-1.67582	2.26e-26	6.35e-24
NM_001181433.3	255.201	405.306	105.096	0.2593	-1.9473	2.57e-26	7.16e-24
NM_001184102.1	1228.96	1878.56	579.369	0.308412	-1.69707	2.81e-26	7.81e-24
NM_001184670.1	272.995	435.952	110.038	0.252408	-1.98617	4.16e-26	1.15e-23
NM_001180083.1	1192.28	1869.17	515.393	0.275733	-1.85865	5.35e-26	1.47e-23
NM_001181731.1	4580.78	7021.55	2140	0.304776	-1.71418	5.84e-26	1.6e-23
NM_001179651.1	16790.5	25211.6	8369.43	0.331967	-1.59089	6.12e-26	1.67e-23
NM_001181267.1	1636.37	143.91	3128.82	21.7415	4.44238	8.68e-26	2.35e-23
NM_001179633.1	7107.46	10632.5	3582.37	0.336925	-1.5695	1.15e-25	3.11e-23
NM_001182283.1	1838.53	2897.07	779.993	0.269235	-1.89306	1.9e-25	5.09e-23
NM_001182450.1	11533.5	17462.5	5604.59	0.32095	-1.63958	2.06e-25	5.49e-23
NM_001182701.1	1959.17	865.002	3053.33	3.52986	1.81961	2.43e-25	6.44e-23
NM_001184026.1	2706.2	1319.83	4092.56	3.10083	1.63265	3.99e-25	1.05e-22
NM_001181848.1	4326.21	2149.46	6502.96	3.02539	1.59712	4.24e-25	1.11e-22
NM_001183704.1	5498.98	8193.08	2804.88	0.342348	-1.54647	4.27e-25	1.12e-22
NM_001180606.1	8557.66	12677.2	4438.1	0.350084	-1.51423	6.92e-25	1.8e-22
NM_001183171.1	65.6883	116.967	14.4095	0.123193	-3.02101	7.82e-25	2.03e-22
NM_001183358.1	557.685	255.293	860.076	3.36897	1.75231	1.02e-24	2.64e-22
NM_001180063.1	6125.41	9102.52	3148.3	0.345871	-1.5317	1.19e-24	3.05e-22
NM_001182183.1	4120.83	6097.66	2144.01	0.351611	-1.50795	1.93e-24	4.93e-22
NM_001181022.3	1824.61	446.097	3203.13	7.18035	2.84405	2.2e-24	5.58e-22
NM_001183927.1	1749.19	2663.63	834.747	0.313388	-1.67398	2.89e-24	7.32e-22
NM_001181121.1	1409.17	689.423	2128.91	3.08796	1.62665	2.93e-24	7.39e-22
NM_001183319.1	1808.12	909.801	2706.44	2.97476	1.57277	5.36e-24	1.34e-21
NM_001178855.3	6695.15	888.214	12502.1	14.0755	3.81512	6.83e-24	1.7e-21
NM_001181239.3	1867.19	2850.13	884.259	0.310252	-1.68849	7.09e-24	1.76e-21
NM_001182870.1	5589.11	2857.69	8320.54	2.91163	1.54183	7.9e-24	1.95e-21
NM_001182695.1	5125.73	2266.39	7985.07	3.52325	1.81691	1.62e-23	4e-21
NM_001181499.3	2897.01	4321.24	1472.78	0.340824	-1.5529	2.6e-23	6.36e-21
NM_001184377.1	1399.97	2173.78	626.165	0.288054	-1.79559	4.39e-23	1.07e-20
NM_001181665.1	4217.01	6260.91	2173.12	0.347092	-1.52661	5.34e-23	1.3e-20
NM_001178617.1	1260.7	1881.8	639.598	0.339886	-1.55688	8.9e-23	2.15e-20
NM_001181359.3	499.429	754.044	244.814	0.324667	-1.62297	8.97e-23	2.16e-20
NM_001180539.1	1513.07	2255.52	770.633	0.341666	-1.54934	9.71e-23	2.33e-20
NM_001181945.1	14892.3	5284.16	24500.5	4.63659	2.21306	1.14e-22	2.72e-20
NM_001178374.1	5428.47	7933.39	2923.56	0.368513	-1.44021	1.75e-22	4.16e-20
NM_001178943.1	7575.76	3486.84	11664.7	3.34535	1.74216	1.83e-22	4.32e-20
NM_001183539.1	4170.93	6123.53	2218.33	0.362264	-1.46489	2.09e-22	4.93e-20
NM_001182118.1	2931.01	4315.82	1546.2	0.358264	-1.4809	2.93e-22	6.87e-20
NM_001184440.1	789.7	1168.37	411.033	0.351801	-1.50717	3.71e-22	8.66e-20
NM_001178285.1	19470.3	28481.2	10459.4	0.367239	-1.44521	3.82e-22	8.88e-20
NM_001183722.3	9863.51	14441.7	5285.29	0.365973	-1.45019	4.01e-22	9.24e-20
NM_001181102.1	1781.88	2601.39	962.362	0.369942	-1.43463	4.01e-22	9.24e-20
NM_001181196.4	9300.62	14806.6	3794.64	0.256281	-1.9642	5.06e-22	1.16e-19
NM_001182160.1	898.919	1354.95	442.884	0.326863	-1.61324	6.21e-22	1.42e-19
NM_001184448.1	1830.2	2722.36	938.034	0.344566	-1.53715	6.71e-22	1.53e-19
NM_001181779.3	111589	161251	61926.4	0.384037	-1.38068	7.59e-22	1.72e-19
NM_001179561.3	1995.91	2939.67	1052.16	0.357919	-1.4823	7.68e-22	1.73e-19
NM_001181314.3	8567.07	4309.63	12824.5	2.97578	1.57327	8.21e-22	1.84e-19
NM_001184254.1	924.279	466.737	1381.82	2.9606	1.56589	9.98e-22	2.23e-19
NM_001184098.1	4479.12	8154.18	804.063	0.0986075	-3.34216	1.07e-21	2.38e-19
NM_001180532.3	8532.81	4482.3	12583.3	2.80734	1.4892	1.25e-21	2.78e-19
NM_001179693.1	4387.47	2300.7	6474.24	2.81403	1.49264	1.32e-21	2.92e-19
NM_001182195.1	127.597	201.052	54.1412	0.269289	-1.89277	1.5e-21	3.29e-19
NM_001183326.1	869.074	1291.85	446.3	0.345474	-1.53335	1.53e-21	3.36e-19
NM_001178827.1	2707	4037.07	1376.93	0.34107	-1.55186	1.78e-21	3.89e-19
NM_001184289.1	555.889	839.202	272.577	0.324805	-1.62236	1.79e-21	3.9e-19
NM_001184124.1	819.013	1228.4	409.627	0.333464	-1.5844	1.84e-21	3.98e-19
NM_001183892.1	8094.45	11824.6	4364.3	0.369087	-1.43797	1.91e-21	4.12e-19
NM_001183018.1	6346.18	9333.55	3358.8	0.359863	-1.47448	4.82e-21	1.03e-18
NM_001178695.1	7333.77	3677.19	10990.3	2.98879	1.57956	5.29e-21	1.13e-18
NM_001183949.1	10872.8	17032.4	4713.28	0.276725	-1.85348	5.58e-21	1.19e-18
NM_001184349.1	703.255	1042.72	363.795	0.348892	-1.51915	7.53e-21	1.6e-18
NM_001180367.1	1148.67	1703.91	593.428	0.348275	-1.5217	7.8e-21	1.65e-18
NM_001180844.3	20713.9	35912.9	5514.84	0.153561	-2.70311	9.65e-21	2.03e-18
NM_001183406.1	3043.71	4418.19	1669.22	0.377806	-1.40428	1.3e-20	2.73e-18
NM_001184471.3	446.32	670.739	221.902	0.330832	-1.59583	1.37e-20	2.87e-18
NM_001179115.1	14011.3	20516	7506.64	0.365893	-1.45051	1.46e-20	3.04e-18
NM_001182809.1	3290.11	1756.41	4823.82	2.74641	1.45755	1.84e-20	3.81e-18
NM_001182189.1	3640.26	1989.19	5291.34	2.66005	1.41145	1.85e-20	3.83e-18
NM_001179781.1	16652.6	8986.01	24319.1	2.70633	1.43634	1.97e-20	4.04e-18
NM_001181125.1	66.8523	113.187	20.5178	0.181273	-2.46376	2.29e-20	4.69e-18
NM_001181995.1	1728.18	727.105	2729.25	3.75358	1.90827	2.65e-20	5.41e-18
NM_001181510.1	760.151	1114.18	406.125	0.364507	-1.45598	3.46e-20	7e-18
NM_001182036.1	7960.95	11751.7	4170.22	0.354862	-1.49467	3.46e-20	7e-18
NM_001184473.1	57.0133	98.2522	15.7745	0.160551	-2.6389	3.52e-20	7.11e-18
NM_001184281.1	27636.5	40347.7	14925.3	0.369918	-1.43472	4.36e-20	8.78e-18
NM_001178480.1	7070.25	10411.5	3728.98	0.358159	-1.48133	5.39e-20	1.08e-17
NM_001180270.1	212.849	323.243	102.454	0.316958	-1.65764	6.32e-20	1.26e-17
NM_001180874.1	36093.3	19876.6	52309.9	2.63173	1.39601	1.4e-19	2.79e-17
NM_001179339.3	12041.9	4302.04	19781.8	4.59824	2.20108	1.55e-19	3.07e-17
NM_001179420.1	3254.94	4720.73	1789.16	0.379	-1.39973	1.94e-19	3.83e-17
NM_001182953.1	4979.1	7169.43	2788.76	0.388979	-1.36223	2.79e-19	5.5e-17
NM_001184632.3	87.1722	32.7306	141.614	4.32665	2.11325	3.38e-19	6.62e-17
NM_001182245.1	1279.35	1857.93	700.78	0.377184	-1.40666	3.68e-19	7.18e-17
NM_001183466.1	1298.79	515.028	2082.55	4.04358	2.01563	3.75e-19	7.29e-17
NM_001182234.1	5281.76	7633.24	2930.27	0.383883	-1.38126	3.93e-19	7.62e-17
NM_001179011.3	209.38	318.1	100.66	0.316441	-1.65999	4.85e-19	9.37e-17
NM_001181472.1	150.727	234.161	67.2932	0.287381	-1.79897	4.91e-19	9.46e-17
NM_001183390.1	1951.16	417.7	3484.62	8.34241	3.06046	5.16e-19	9.89e-17
NM_001180826.1	3434.71	1929.44	4939.98	2.56032	1.35633	5.55e-19	1.06e-16
NM_001178956.3	12178.4	21087.6	3269.13	0.155026	-2.68942	5.75e-19	1.1e-16
NM_001182488.1	3063.19	1387.58	4738.8	3.41515	1.77195	5.86e-19	1.11e-16
NM_001182507.1	41554.4	5742.7	77366.1	13.4721	3.7519	7.25e-19	1.37e-16
NM_001179737.1	6854.56	9949.38	3759.74	0.377887	-1.40397	7.38e-19	1.39e-16
NM_001178381.1	2185	3181.15	1188.84	0.373714	-1.41999	7.37e-19	1.39e-16
NM_001178934.3	28816.6	10853.7	46779.4	4.30998	2.10768	7.72e-19	1.44e-16
NM_001181916.1	33319.1	14365.3	52272.8	3.63883	1.86348	8.32e-19	1.55e-16
NM_001179948.1	22093.1	31356.8	12829.3	0.409138	-1.28934	8.76e-19	1.63e-16
NM_001181226.1	5313.02	2954.29	7671.76	2.59682	1.37674	1.05e-18	1.94e-16
NM_001180524.3	18660	26963.7	10356.2	0.38408	-1.38052	1.09e-18	2.01e-16
NM_001184106.1	1026.91	565.544	1488.28	2.63159	1.39593	1.23e-18	2.25e-16
NM_001180080.1	2792.96	4096.34	1489.58	0.363637	-1.45943	1.23e-18	2.25e-16
NM_001183634.1	2882.63	4144.79	1620.47	0.390966	-1.35489	1.28e-18	2.33e-16
NM_001183795.3	33145.3	18747.3	47543.3	2.536	1.34256	1.34e-18	2.44e-16
NM_001184290.1	118.025	186.628	49.4226	0.264819	-1.91692	1.39e-18	2.53e-16
NM_001179263.1	2267.42	1229.36	3305.47	2.68878	1.42695	1.67e-18	3.03e-16
NM_001180254.1	3194.01	4741.46	1646.55	0.347267	-1.52588	1.83e-18	3.29e-16
NM_001183708.1	1430.63	2054.95	806.306	0.392373	-1.3497	1.95e-18	3.51e-16
NM_001184679.1	577.154	849.318	304.99	0.3591	-1.47754	2.13e-18	3.81e-16
NM_001178441.3	5664.65	1410.55	9918.75	7.03183	2.8139	2.52e-18	4.49e-16
NM_001183038.1	2380.13	3392.41	1367.86	0.403213	-1.31039	2.52e-18	4.49e-16
NM_001182590.1	2368.43	3461.19	1275.66	0.368561	-1.44003	2.89e-18	5.13e-16
NM_001182722.1	6071.51	3360.79	8782.23	2.61314	1.38579	3.05e-18	5.39e-16
NM_001184180.1	2043.47	2967.73	1119.21	0.377127	-1.40688	3.18e-18	5.59e-16
NM_001179148.1	3640.5	2080.77	5200.23	2.49919	1.32146	3.18e-18	5.59e-16
NM_001181618.1	1030.63	1492.63	568.627	0.380956	-1.3923	3.52e-18	6.16e-16
NM_001182618.1	702.659	1037.91	367.408	0.353989	-1.49822	3.89e-18	6.79e-16
NM_001181535.1	2762.27	3968.74	1555.8	0.392013	-1.35103	4.06e-18	7.07e-16
NM_001183611.3	566.603	829.893	303.313	0.365485	-1.45212	5.47e-18	9.48e-16
NM_001184329.1	665.984	965.979	365.988	0.378878	-1.4002	5.62e-18	9.71e-16
NM_001183377.1	9872.17	5716.92	14027.4	2.45366	1.29494	6.3e-18	1.09e-15
NM_001182168.1	194.305	295.65	92.96	0.314426	-1.66921	6.48e-18	1.11e-15
NM_001182697.1	6470.23	9325.43	3615.03	0.387653	-1.36716	9.71e-18	1.66e-15
NM_001182610.1	8640.84	12221.9	5059.75	0.413989	-1.27234	1.01e-17	1.72e-15
NM_001178299.1	478.399	694.404	262.394	0.377869	-1.40404	1.03e-17	1.76e-15
NM_001178987.1	1155.27	1693.45	617.098	0.364403	-1.45639	1.14e-17	1.93e-15
NM_001179913.1	2642.95	3783.45	1502.45	0.397111	-1.33239	1.17e-17	1.98e-15
NM_001178906.3	4601.87	6968.66	2235.07	0.320732	-1.64056	1.25e-17	2.1e-15
NM_001179305.1	198726	51010.6	346442	6.79157	2.76375	1.27e-17	2.13e-15
NM_001178230.1	499.078	727.252	270.904	0.372503	-1.42467	1.28e-17	2.14e-15
NM_001182963.1	7239.47	10512.3	3966.65	0.377334	-1.40608	1.37e-17	2.29e-15
NM_001180564.1	6797.15	10751.1	2843.19	0.264456	-1.9189	1.68e-17	2.79e-15
NM_001179341.3	303.467	157.826	449.109	2.84559	1.50873	1.96e-17	3.24e-15
NM_001182925.1	8587.92	3571.73	13604.1	3.80883	1.92935	2.08e-17	3.45e-15
NM_001181957.1	651.83	944.696	358.965	0.379979	-1.39601	2.37e-17	3.91e-15
NM_001179908.1	30.7577	56.1102	5.40512	0.0963303	-3.37587	2.39e-17	3.93e-15
NM_001179865.1	2185.15	3094.56	1275.74	0.412253	-1.2784	2.45e-17	4.02e-15
NM_001184195.1	1869.31	2631.37	1107.25	0.420789	-1.24883	2.63e-17	4.29e-15
NM_001181782.3	1482.37	830.687	2134.05	2.56902	1.36122	2.63e-17	4.29e-15
NM_001178902.1	1096.51	177.274	2015.74	11.3708	3.50726	3.21e-17	5.21e-15
NM_001182938.1	3391.39	4837.34	1945.45	0.402173	-1.31411	3.32e-17	5.37e-15
NM_001180387.1	514.861	746.172	283.55	0.380007	-1.3959	3.61e-17	5.83e-15
NM_001178357.1	1084.35	617.366	1551.32	2.51281	1.3293	3.66e-17	5.89e-15
NM_001181161.3	31579.7	45050.7	18108.6	0.401961	-1.31487	3.67e-17	5.9e-15
NM_001178306.1	3365.75	4819.53	1911.97	0.396712	-1.33383	4.46e-17	7.13e-15
NM_001178242.1	6000.21	2955.47	9044.94	3.06041	1.61372	4.67e-17	7.45e-15
NM_001179646.1	12533.8	6904.69	18163	2.63053	1.39535	5.06e-17	8.05e-15
NM_001180266.1	3133.11	4470.02	1796.2	0.401833	-1.31533	5.78e-17	9.17e-15
NM_001181967.1	759.382	1095.46	423.303	0.386415	-1.37178	6.24e-17	9.87e-15
NM_001183653.3	4058.82	2068.57	6049.08	2.92428	1.54808	6.42e-17	1.01e-14
NM_001181844.1	69837.6	17253.3	122422	7.09556	2.82692	7.09e-17	1.11e-14
NM_001184310.1	868.369	416.7	1320.04	3.16784	1.6635	7.38e-17	1.16e-14
NM_001182869.1	1075.05	485.209	1664.89	3.43129	1.77875	7.6e-17	1.19e-14
NM_001182875.3	21885.5	30681.6	13089.5	0.426625	-1.22896	8.54e-17	1.33e-14
NM_001181833.1	7510.66	10616.8	4404.53	0.414864	-1.26929	1.06e-16	1.64e-14
NM_001178205.1	575.735	827.3	324.17	0.391841	-1.35166	1.26e-16	1.96e-14
NM_001182634.1	716.554	1032.99	400.122	0.387345	-1.36831	1.74e-16	2.69e-14
NM_001181533.1	2321.82	3298.75	1344.88	0.407694	-1.29444	1.92e-16	2.96e-14
NM_001180569.1	3535.94	2036.33	5035.55	2.47286	1.30618	2.3e-16	3.53e-14
NM_001183411.1	3418.23	2053.3	4783.16	2.3295	1.22002	2.66e-16	4.08e-14
NM_001179256.1	30.5982	55.3501	5.84641	0.105626	-3.24296	2.84e-16	4.33e-14
NM_001181253.1	22880.6	11677.7	34083.4	2.91866	1.54531	3.07e-16	4.67e-14
NM_001182854.1	2594.87	4262.24	927.509	0.217611	-2.20018	3.36e-16	5.1e-14
NM_001181012.3	8264.26	2069.86	14458.7	6.98534	2.80433	3.58e-16	5.42e-14
NM_001181880.1	916.018	1328.02	504.014	0.379522	-1.39774	3.74e-16	5.64e-14
NM_001181460.1	19911.9	11106	28717.9	2.58581	1.37062	3.84e-16	5.78e-14
NM_001179776.1	3643.57	2166.14	5121.01	2.36412	1.2413	3.96e-16	5.95e-14
NM_001182673.1	6684.95	11679.8	1690.09	0.144702	-2.78884	4.42e-16	6.62e-14
NM_001179124.1	350.088	513.812	186.364	0.362709	-1.46311	4.52e-16	6.75e-14
NM_001178278.1	2038.19	2874.28	1202.1	0.418226	-1.25764	5.16e-16	7.68e-14
NM_001178556.1	8178.92	4798.75	11559.1	2.40877	1.2683	5.79e-16	8.6e-14
NM_001270741.1	89.959	142.578	37.3404	0.261895	-1.93294	5.92e-16	8.76e-14
NM_001178362.1	1899.58	2684.84	1114.32	0.415041	-1.26867	6.07e-16	8.97e-14
NM_001179177.1	5050.46	2951.9	7149.03	2.42184	1.27611	6.17e-16	9.09e-14
NM_001184175.1	159.695	78.4219	240.968	3.07272	1.61951	6.64e-16	9.76e-14
NM_001183802.1	8767.9	13412.1	4123.73	0.307464	-1.70151	7.37e-16	1.08e-13
NM_001179550.3	244.163	357.361	130.964	0.366477	-1.44821	7.7e-16	1.12e-13
NM_001178720.1	516.679	738.186	295.172	0.399861	-1.32243	8.38e-16	1.22e-13
NM_001184631.1	10653.9	5743.72	15564	2.70974	1.43816	8.56e-16	1.24e-13
NM_001179403.1	27928.1	16752.7	39103.5	2.33416	1.2229	8.69e-16	1.26e-13
NM_001182386.1	29311.6	15268.2	43355	2.83957	1.50567	9.26e-16	1.34e-13
NM_001179104.1	6535.48	9180.27	3890.68	0.423809	-1.23851	9.99e-16	1.44e-13
NM_001178588.3	390.583	570.267	210.899	0.369825	-1.43509	1.05e-15	1.51e-13
NM_001178358.1	3462.13	1945.29	4978.97	2.55949	1.35586	1.05e-15	1.51e-13
NM_001183566.3	5534.3	7777.47	3291.14	0.423164	-1.24071	1.08e-15	1.55e-13
NM_001180838.1	3029.69	4254	1805.38	0.424396	-1.23652	1.1e-15	1.58e-13
NM_001179465.1	2101.29	520.161	3682.42	7.07938	2.82362	1.15e-15	1.64e-13
NM_001182052.1	664.092	950.462	377.722	0.397409	-1.3313	1.18e-15	1.68e-13
NM_001181738.1	3229.31	4476.33	1982.29	0.442838	-1.17515	1.37e-15	1.93e-13
NM_001179156.1	5731.98	3381.5	8082.46	2.3902	1.25713	1.93e-15	2.73e-13
NM_001180770.1	1077.91	1523.65	632.167	0.414904	-1.26915	2.02e-15	2.84e-13
NM_001179567.3	759.737	410.043	1109.43	2.70565	1.43597	2.17e-15	3.05e-13
NM_001178678.1	1533.42	2128.66	938.185	0.44074	-1.182	2.2e-15	3.08e-13
NM_001179427.3	2364.03	3328.7	1399.35	0.420391	-1.2502	2.28e-15	3.18e-13
NM_001182181.1	14315.9	7089	21542.7	3.0389	1.60355	2.38e-15	3.32e-13
NM_001183473.1	6341.48	8961.48	3721.48	0.415275	-1.26786	2.42e-15	3.37e-13
NM_001178426.2	25453.2	14329.8	36576.5	2.55248	1.3519	2.79e-15	3.87e-13
NM_001180985.1	6530.7	2937.65	10123.8	3.44621	1.78501	3.37e-15	4.66e-13
NM_001180243.1	1011.45	1450.72	572.191	0.394419	-1.3422	3.52e-15	4.85e-13
NM_001183748.1	5082.82	7159.96	3005.69	0.419791	-1.25226	4.07e-15	5.59e-13
NM_001178812.1	226.94	334.953	118.927	0.355057	-1.49388	4.26e-15	5.84e-13
NM_001184059.1	1163.6	677.147	1650.06	2.43678	1.28497	4.38e-15	5.99e-13
NM_001183605.3	427.933	609.866	246.001	0.403369	-1.30983	4.51e-15	6.14e-13
NM_001182231.1	71077.2	28725.4	113429	3.94874	1.98139	4.51e-15	6.14e-13
NM_001184446.3	1951.02	2946.18	955.866	0.324442	-1.62397	4.78e-15	6.49e-13
NM_001181616.2	2709.73	1621.21	3798.26	2.34286	1.22827	6.23e-15	8.43e-13
NM_001181714.3	1390.91	1960.03	821.788	0.419274	-1.25404	6.39e-15	8.63e-13
NM_001179145.1	222.159	320.073	124.246	0.388181	-1.3652	7.67e-15	1.03e-12
NM_001178551.2	5025.06	7038.12	3012.01	0.427956	-1.22447	8.34e-15	1.12e-12
NM_001181468.3	73902.7	45390.9	102414	2.25628	1.17394	8.45e-15	1.13e-12
NM_001181705.3	169.075	44.0557	294.094	6.67549	2.73887	9.96e-15	1.33e-12
NM_001178882.1	431.354	618.07	244.637	0.395807	-1.33713	1.1e-14	1.46e-12
NM_001181855.1	1059.86	626.45	1493.27	2.3837	1.2532	1.09e-14	1.46e-12
NM_001183503.1	2682.51	3742.78	1622.24	0.433432	-1.20612	1.16e-14	1.54e-12
NM_001179538.1	3468.42	4821.1	2115.73	0.438848	-1.18821	1.24e-14	1.64e-12
NM_001178354.1	5241.97	7312.05	3171.88	0.433789	-1.20494	1.26e-14	1.66e-12
NM_001178452.3	576.589	336.296	816.882	2.42906	1.2804	1.26e-14	1.66e-12
NM_001182066.1	4455.95	2332.5	6579.4	2.82074	1.49607	1.42e-14	1.87e-12
NM_001179435.3	947.791	1318.6	576.979	0.437569	-1.19242	1.42e-14	1.87e-12
NM_001181436.3	9344.36	5663.59	13025.1	2.2998	1.20151	1.59e-14	2.08e-12
NM_001184687.1	115.783	35.5132	196.052	5.52054	2.46481	1.65e-14	2.15e-12
NM_001179266.1	1052.37	506.614	1598.12	3.15452	1.65742	1.73e-14	2.26e-12
NM_001180278.1	569.184	849.517	288.852	0.340019	-1.55631	1.79e-14	2.33e-12
NM_001182072.1	6242.22	2905.88	9578.56	3.29627	1.72083	1.92e-14	2.49e-12
NM_001181309.3	17472.7	10652.9	24292.4	2.28035	1.18926	1.93e-14	2.49e-12
NM_001184536.1	1160.12	1610.18	710.063	0.440982	-1.18121	1.93e-14	2.49e-12
NM_001183459.1	1647.42	2276.02	1018.81	0.447629	-1.15963	1.98e-14	2.54e-12
NM_001179824.1	83.2362	131.153	35.3197	0.269302	-1.8927	1.98e-14	2.54e-12
NM_001181512.1	10573.5	16301.1	4845.83	0.29727	-1.75015	2.1e-14	2.69e-12
NM_001178389.1	3073.22	1868.63	4277.82	2.28928	1.19489	2.13e-14	2.72e-12
NM_001181073.2	2181.72	3018.51	1344.93	0.445562	-1.1663	2.14e-14	2.73e-12
NM_001179744.1	181.216	265.88	96.5514	0.363139	-1.46141	2.28e-14	2.9e-12
NM_001179281.1	2130.88	2973.3	1288.45	0.433339	-1.20643	2.86e-14	3.63e-12
NM_001181927.1	282.981	408.901	157.06	0.384103	-1.38043	2.87e-14	3.64e-12
NM_001182376.1	1728.28	1079.18	2377.37	2.20294	1.13943	2.91e-14	3.67e-12
NM_001179462.3	1118.61	675.468	1561.75	2.3121	1.2092	3.02e-14	3.81e-12
NM_001179167.1	8107.82	11225.2	4990.45	0.444576	-1.1695	3.2e-14	4.02e-12
NM_001179560.1	3343.13	4585.63	2100.64	0.458091	-1.12629	3.23e-14	4.05e-12
NM_001179046.3	3176.12	1725	4627.25	2.68247	1.42356	3.26e-14	4.07e-12
NM_001184340.1	1446.53	2115.2	777.86	0.367748	-1.44321	3.41e-14	4.26e-12
NM_001179137.1	16321.7	9028.25	23615.2	2.6157	1.3872	3.48e-14	4.33e-12
NM_001181521.1	454.588	646.583	262.594	0.406125	-1.3	3.71e-14	4.6e-12
NM_001182683.1	953.558	590.689	1316.43	2.22863	1.15616	3.73e-14	4.63e-12
NM_001180457.1	18703.9	25616.6	11791.3	0.4603	-1.11935	3.8e-14	4.7e-12
NM_001183112.1	2490.86	3416.99	1564.73	0.457926	-1.12681	3.93e-14	4.84e-12
NM_001182621.1	13275.6	5230.6	21320.6	4.07613	2.0272	4.5e-14	5.53e-12
NM_001184062.1	2385.16	3365.09	1405.22	0.417588	-1.25985	5.15e-14	6.33e-12
NM_001179552.1	189.292	280.642	97.9422	0.348993	-1.51873	5.8e-14	7.1e-12
NM_001180098.1	943.109	275.725	1610.49	5.84094	2.5462	6.13e-14	7.5e-12
NM_001179914.1	1508.32	2134.34	882.296	0.413381	-1.27445	6.15e-14	7.5e-12
NM_001179976.1	672.392	936.258	408.526	0.436339	-1.19648	6.45e-14	7.84e-12
NM_001183340.1	193684	109436	277932	2.53968	1.34465	7.3e-14	8.86e-12
NM_001182674.1	1349.8	1872.5	827.111	0.441716	-1.17881	7.38e-14	8.94e-12
NM_001180209.1	2616.61	3654.1	1579.13	0.432154	-1.21038	7.6e-14	9.18e-12
NM_001179982.1	6353.94	8969.82	3738.07	0.416739	-1.26278	7.72e-14	9.31e-12
NM_001179138.1	9559.39	12946	6172.78	0.47681	-1.06851	8.16e-14	9.82e-12
NM_001179786.2	114.692	169.571	59.8132	0.352734	-1.50335	9.61e-14	1.15e-11
NM_001182171.1	1540.01	2264.27	815.746	0.360269	-1.47285	1.01e-13	1.22e-11
NM_001182039.1	2705.35	3724.35	1686.35	0.452791	-1.14308	1.16e-13	1.39e-11
NM_001181599.1	2413.39	3313.98	1512.8	0.456491	-1.13134	1.23e-13	1.47e-11
NM_001182934.3	6200.23	3123.7	9276.77	2.9698	1.57037	1.36e-13	1.62e-11
NM_001179374.3	803.534	1133.08	473.987	0.418317	-1.25733	1.39e-13	1.65e-11
NM_001178946.3	8380.07	2980.1	13780	4.62401	2.20915	1.54e-13	1.82e-11
NM_001180399.3	6576.06	3479.67	9672.45	2.7797	1.47493	1.58e-13	1.87e-11
NM_001181645.1	2872.89	1809.11	3936.67	2.17603	1.1217	1.58e-13	1.87e-11
NM_001179916.1	997.467	1511.25	483.687	0.320058	-1.64359	1.71e-13	2.01e-11
NM_001180961.1	1257.54	1722.5	792.567	0.460125	-1.1199	2.45e-13	2.88e-11
NR_132170.1	375.818	167.994	583.642	3.47418	1.79667	2.7e-13	3.16e-11
NM_001178862.3	4328.44	2706.42	5950.46	2.19864	1.13661	2.78e-13	3.25e-11
NM_001178259.1	980.991	1350.44	611.54	0.452845	-1.14291	2.97e-13	3.46e-11
NM_001179110.1	8689.78	5588.06	11791.5	2.11012	1.07733	3.15e-13	3.67e-11
NM_001182502.1	4122.47	2557.68	5687.26	2.2236	1.1529	4.15e-13	4.82e-11
NM_001184157.1	1157.14	716.105	1598.18	2.23177	1.15819	4.25e-13	4.93e-11
NM_001181545.2	3989.14	5484.87	2493.41	0.454598	-1.13734	4.7e-13	5.43e-11
NM_001179857.3	6176.71	8420.88	3932.54	0.467	-1.09851	4.7e-13	5.43e-11
NM_001182408.1	484.68	684.576	284.784	0.416001	-1.26534	4.77e-13	5.5e-11
NM_001179347.3	489.197	183.95	794.444	4.31881	2.11063	4.87e-13	5.6e-11
NM_001178804.1	1036.31	1401.46	671.167	0.478907	-1.06218	4.98e-13	5.71e-11
NM_001179670.1	14444.9	8988.23	19901.5	2.21417	1.14677	5.68e-13	6.5e-11
NM_001180352.1	3853.18	2124.97	5581.39	2.62657	1.39318	6.07e-13	6.93e-11
NM_001178690.1	11127.5	7014.47	15240.5	2.17272	1.1195	6.27e-13	7.15e-11
NM_001178725.1	197536	118784	276288	2.32598	1.21784	6.32e-13	7.18e-11
NM_001183401.1	1366.29	1869.94	862.65	0.461326	-1.11614	6.52e-13	7.4e-11
NM_001178963.1	6590.36	3217.12	9963.6	3.09706	1.6309	7.35e-13	8.32e-11
NM_001181807.4	1272.13	1749.98	794.286	0.453883	-1.13961	7.41e-13	8.37e-11
NM_001181806.1	5455.59	7399.48	3511.7	0.474587	-1.07526	7.5e-13	8.46e-11
NM_001180339.3	742.431	1020.35	464.515	0.455252	-1.13526	7.68e-13	8.64e-11
NM_001181493.3	4171.69	2687.18	5656.2	2.10488	1.07374	8.09e-13	9.09e-11
NM_001183918.1	1548.08	2110.06	986.106	0.467337	-1.09747	8.15e-13	9.13e-11
NM_001181947.1	14577.4	8232.06	20922.8	2.54162	1.34575	8.7e-13	9.72e-11
NM_001179729.1	1070.77	1499.79	641.742	0.427888	-1.2247	8.96e-13	1e-10
NM_001178586.1	3033.92	889.47	5178.37	5.82186	2.54148	9.38e-13	1.04e-10
NM_001181164.1	967.402	114.269	1820.54	15.932	3.99386	9.74e-13	1.08e-10
NM_001178757.1	713.107	418.517	1007.7	2.40778	1.2677	9.73e-13	1.08e-10
NM_001182388.1	874.13	1207.4	540.86	0.447954	-1.15858	1.04e-12	1.15e-10
NM_001181821.1	5910.09	8005.47	3814.72	0.476514	-1.06941	1.05e-12	1.16e-10
NM_001178856.1	920.94	1274.67	567.206	0.444982	-1.16818	1.09e-12	1.2e-10
NM_001178466.1	179.951	97.4585	262.443	2.69287	1.42915	1.1e-12	1.21e-10
NM_001183838.1	942.333	1277.86	606.807	0.474863	-1.07442	1.14e-12	1.25e-10
NM_001180518.3	654.854	323.918	985.79	3.04333	1.60565	1.16e-12	1.27e-10
NM_001178533.3	1629.06	2226.13	1031.99	0.463581	-1.10911	1.32e-12	1.44e-10
NM_001181302.1	1750.46	1093.98	2406.94	2.20016	1.13761	1.39e-12	1.52e-10
NM_001180433.3	727.463	999.954	454.972	0.454993	-1.13608	1.46e-12	1.59e-10
NM_001181333.3	27639.5	14779.5	40499.5	2.74025	1.45431	1.47e-12	1.6e-10
NM_001183673.1	7978.46	5083.52	10873.4	2.13895	1.0969	1.53e-12	1.66e-10
NM_001180419.1	3402.29	4631.31	2173.26	0.469255	-1.09156	1.57e-12	1.7e-10
NM_001184510.3	410.464	577.344	243.585	0.421905	-1.24501	1.6e-12	1.73e-10
NM_001182897.1	1585.19	840.747	2329.64	2.77092	1.47036	1.6e-12	1.73e-10
NM_001179777.1	8495.39	5364.86	11625.9	2.16705	1.11573	1.66e-12	1.78e-10
NM_001183351.1	4879.05	2074.69	7683.42	3.70341	1.88885	1.72e-12	1.85e-10
NM_001182721.1	1860.51	1163.72	2557.29	2.19751	1.13587	1.73e-12	1.86e-10
NM_001179072.3	1471.59	2003.58	939.592	0.468956	-1.09248	1.81e-12	1.94e-10
NM_001179722.1	2900.07	1631.03	4169.11	2.55612	1.35395	1.83e-12	1.95e-10
NM_001179712.1	6737.94	9150.62	4325.25	0.472673	-1.08109	1.84e-12	1.96e-10
NM_001180137.1	7261.45	9735.6	4787.29	0.49173	-1.02406	1.93e-12	2.05e-10
NM_001181418.3	2940.91	4035.48	1846.34	0.457527	-1.12807	1.94e-12	2.05e-10
NM_001184252.1	4169.47	5655.95	2683	0.474367	-1.07592	1.94e-12	2.05e-10
NM_001183334.1	530.102	327.427	732.778	2.23799	1.1622	1.98e-12	2.09e-10
NM_001183925.1	10226.4	5571.48	14881.3	2.67098	1.41737	1.98e-12	2.09e-10
NM_001182487.1	5151.65	3302.77	7000.54	2.1196	1.08379	1.99e-12	2.1e-10
NM_001182814.1	11016.3	14912.6	7120.08	0.477455	-1.06656	2e-12	2.1e-10
NM_001179189.1	571.331	789.589	353.073	0.447161	-1.16113	2.37e-12	2.48e-10
NM_001180801.1	446.577	624.935	268.218	0.429194	-1.2203	2.48e-12	2.6e-10
NM_001180260.1	606.217	833.101	379.332	0.455326	-1.13503	2.52e-12	2.64e-10
NM_001180451.3	2584.71	1152.49	4016.92	3.48541	1.80133	2.91e-12	3.03e-10
NM_001181189.3	15115.5	6544.37	23686.7	3.6194	1.85575	2.92e-12	3.04e-10
NR_132267.1	74397.5	27800.4	120995	4.35226	2.12176	3.3e-12	3.42e-10
NM_001183961.1	7300.9	12110.3	2491.53	0.205737	-2.28113	3.43e-12	3.55e-10
NM_001179270.1	502.767	699.372	306.163	0.437768	-1.19176	3.64e-12	3.77e-10
NM_001180246.1	256.63	103.285	409.974	3.96934	1.9889	3.77e-12	3.89e-10
NM_001184166.1	6759.86	3200.53	10319.2	3.22422	1.68895	3.85e-12	3.97e-10
NM_001181624.1	2295.58	787.634	3803.53	4.82905	2.27174	3.93e-12	4.04e-10
NM_001179694.1	2279.6	1459.19	3100.01	2.12447	1.0871	4.39e-12	4.51e-10
NM_001178391.2	4468.84	6065.91	2871.77	0.473427	-1.07879	4.75e-12	4.86e-10
NM_001179198.1	7639.21	4056.73	11221.7	2.76619	1.4679	4.96e-12	5.07e-10
NM_001183933.1	3348.45	4854.64	1842.26	0.379485	-1.39788	5.04e-12	5.14e-10
NM_001181876.1	512.873	714.82	310.926	0.434971	-1.20101	5.32e-12	5.42e-10
NM_001184041.1	1425.73	802.165	2049.29	2.5547	1.35316	5.33e-12	5.42e-10
NM_001181865.1	14272.8	5493.43	23052.2	4.19631	2.06912	5.46e-12	5.55e-10
NM_001182481.1	1041.17	1418.31	664.032	0.468186	-1.09485	5.55e-12	5.63e-10
NM_001179699.2	1549.32	2118.42	980.225	0.462716	-1.1118	5.64e-12	5.7e-10
NM_001182131.1	7143.18	4668.99	9617.37	2.05984	1.04253	5.71e-12	5.77e-10
NM_001179008.1	1814.36	1147	2481.72	2.16366	1.11348	6.09e-12	6.13e-10
NM_001179415.3	1183.12	1594.51	771.73	0.483992	-1.04694	6.19e-12	6.22e-10
NM_001178992.1	1513.73	2055.01	972.455	0.473212	-1.07944	6.68e-12	6.71e-10
NM_001178390.1	1322.63	846.358	1798.91	2.12547	1.08778	6.81e-12	6.82e-10
NM_001270751.1	47.7139	18.5676	76.8601	4.13947	2.04945	6.9e-12	6.91e-10
NM_001179915.1	3477.88	5014.68	1941.09	0.387081	-1.36929	6.98e-12	6.97e-10
NM_001184080.1	2403.4	1237.03	3569.77	2.88576	1.52895	7.39e-12	7.37e-10
NM_001180317.1	720.996	966.947	475.045	0.491284	-1.02537	7.43e-12	7.38e-10
NM_001182678.1	9355.89	4570.98	14140.8	3.0936	1.62929	7.44e-12	7.38e-10
NM_001180310.1	6985.79	4561.41	9410.16	2.06299	1.04474	7.48e-12	7.41e-10
NM_001181414.1	21520.1	9194.42	33845.8	3.68113	1.88015	7.69e-12	7.61e-10
NM_001181175.3	2761.05	3761.01	1761.1	0.468252	-1.09464	7.81e-12	7.71e-10
NM_001179429.1	473.225	220.805	725.646	3.28637	1.7165	7.84e-12	7.73e-10
NM_001183604.1	4034.75	5467.26	2602.24	0.475967	-1.07107	8.72e-12	8.57e-10
NM_001182486.1	25895	9425.27	42364.7	4.49479	2.16825	9.42e-12	9.25e-10
NM_001181008.3	1507.25	2015.02	999.466	0.496007	-1.01157	1e-11	9.81e-10
NM_001182682.1	5186.42	6929.83	3443.01	0.496839	-1.00915	1.05e-11	1.03e-09
NM_001179912.1	617.877	843.165	392.589	0.465613	-1.1028	1.06e-11	1.04e-09
NM_001182949.3	479.185	293.418	664.952	2.26623	1.18029	1.1e-11	1.07e-09
NM_001181090.1	4102.87	1862.64	6343.11	3.40544	1.76784	1.11e-11	1.08e-09
NM_001179020.1	2249.19	1455.9	3042.48	2.08976	1.06333	1.12e-11	1.09e-09
NM_001184537.1	476.937	651.992	301.882	0.463015	-1.11087	1.14e-11	1.1e-09
NM_001183527.1	4697.89	2116.01	7279.78	3.44033	1.78255	1.19e-11	1.15e-09
NM_001183363.1	11900.9	7815.85	15986	2.04533	1.03234	1.3e-11	1.26e-09
NM_001184237.1	1978.45	2662.95	1293.95	0.485908	-1.04124	1.34e-11	1.29e-09
NM_001179534.1	3794.12	2172.58	5415.67	2.49274	1.31773	1.34e-11	1.29e-09
NM_001179402.1	7431.26	3438.52	11424	3.32235	1.73221	1.37e-11	1.31e-09
NM_001182364.1	564.694	771.424	357.964	0.46403	-1.10771	1.38e-11	1.32e-09
NM_001181924.1	111.908	165.069	58.7471	0.355895	-1.49048	1.47e-11	1.4e-09
NM_001179927.1	79313.8	48758.7	109869	2.25332	1.17205	1.48e-11	1.41e-09
NM_001179892.1	740.757	1024.1	457.414	0.44665	-1.16278	1.52e-11	1.45e-09
NM_001181490.3	1887.72	2560	1215.43	0.47478	-1.07467	1.57e-11	1.5e-09
NM_001178628.3	2674	3603.21	1744.79	0.484232	-1.04623	1.62e-11	1.54e-09
NM_001179805.3	590.936	804.784	377.087	0.468557	-1.0937	1.67e-11	1.59e-09
NM_001181839.1	11453.8	15495.9	7411.71	0.4783	-1.06401	1.74e-11	1.65e-09
NM_001183841.1	203.172	284.374	121.971	0.428909	-1.22126	1.76e-11	1.66e-09
NM_001178981.1	5873.02	3785.84	7960.19	2.10262	1.07219	1.8e-11	1.7e-09
NM_001180393.1	2795.85	3746.67	1845.02	0.492443	-1.02197	1.84e-11	1.73e-09
NM_001178783.1	2547	1710.8	3383.2	1.97755	0.983718	1.89e-11	1.78e-09
NM_001179178.1	1478.04	2032.31	923.758	0.454535	-1.13754	1.89e-11	1.78e-09
NM_001181481.1	2346.23	3142.63	1549.83	0.493162	-1.01987	2.07e-11	1.94e-09
NM_001179239.1	754.366	1023.56	485.169	0.473999	-1.07704	2.12e-11	1.98e-09
NM_001179720.1	1056.55	693.759	1419.34	2.04586	1.03271	2.15e-11	2.01e-09
NM_001181721.1	449.304	283.664	614.943	2.16786	1.11627	2.16e-11	2.02e-09
NM_001181697.1	2894.58	3901.03	1888.13	0.484009	-1.04689	2.26e-11	2.1e-09
NM_001182151.1	1116.61	291.161	1942.06	6.67006	2.7377	2.27e-11	2.11e-09
NM_001178767.1	9786.67	5176.27	14397.1	2.78136	1.47579	2.29e-11	2.13e-09
NM_001180895.1	11503	5575.64	17430.4	3.12617	1.64439	2.3e-11	2.13e-09
NM_001181897.1	204.64	290.667	118.614	0.408075	-1.2931	2.4e-11	2.22e-09
NM_001178168.1	18472	12049.1	24895	2.06613	1.04693	2.43e-11	2.24e-09
NM_001183641.1	3408.58	2203	4614.16	2.09449	1.0666	2.46e-11	2.26e-09
NM_001178421.4	6680	4471.65	8888.35	1.98771	0.991108	2.49e-11	2.29e-09
NM_001179770.1	4395.42	2841.06	5949.77	2.09421	1.06641	2.56e-11	2.35e-09
NM_001179236.1	1847.93	2482.58	1213.28	0.488718	-1.03293	2.57e-11	2.35e-09
NM_001178881.1	932.611	1249.9	615.318	0.492293	-1.02241	2.84e-11	2.6e-09
NM_001183343.1	3432.51	4632.73	2232.28	0.481849	-1.05335	2.91e-11	2.66e-09
NM_001182805.1	5659.69	3207.91	8111.47	2.52858	1.33833	3.33e-11	3.03e-09
NM_001181219.3	6751.85	4409.54	9094.15	2.06238	1.04431	3.33e-11	3.03e-09
NM_001182751.1	510.197	689.826	330.569	0.479206	-1.06128	3.33e-11	3.03e-09
NM_001182363.1	11392.2	7407.7	15376.6	2.07576	1.05364	3.39e-11	3.08e-09
NM_001183828.1	2804.33	929.318	4679.35	5.03525	2.33206	3.4e-11	3.08e-09
NM_001182073.1	1332.49	860.079	1804.91	2.09854	1.06939	3.42e-11	3.09e-09
NM_001179572.1	2848.45	1210.74	4486.16	3.70529	1.88959	3.49e-11	3.15e-09
NM_001180688.3	15138.2	22293.4	7983.08	0.358092	-1.4816	3.64e-11	3.28e-09
NM_001182961.1	5130.7	3378.52	6882.88	2.03724	1.02662	3.79e-11	3.41e-09
NM_001180946.1	383.252	538.781	227.723	0.422663	-1.24242	3.82e-11	3.43e-09
NM_001178325.1	4656.9	3188.21	6125.59	1.92133	0.942102	3.83e-11	3.43e-09
NM_001179032.1	881.52	1184.1	578.942	0.488931	-1.0323	3.94e-11	3.53e-09
NM_001183244.1	6416.85	3255.28	9578.42	2.94242	1.557	3.96e-11	3.54e-09
NM_001182008.1	2821.97	1838.6	3805.35	2.0697	1.04942	4.02e-11	3.59e-09
NM_001183482.1	170671	74345.6	266996	3.59127	1.8445	4.06e-11	3.62e-09
NM_001183011.1	4075.61	5522.06	2629.16	0.47612	-1.0706	4.11e-11	3.65e-09
NM_001183789.3	34207.1	15507.2	52906.9	3.41177	1.77052	4.1e-11	3.65e-09
NM_001183571.1	970.192	1317.72	622.663	0.472531	-1.08152	4.16e-11	3.69e-09
NM_001181157.3	2381.82	3173.42	1590.22	0.501108	-0.996807	4.2e-11	3.72e-09
NM_001182326.1	9608.58	6339.76	12877.4	2.03121	1.02234	4.38e-11	3.87e-09
NM_001181592.1	40581.8	27207.2	53956.4	1.98317	0.987806	4.51e-11	3.98e-09
NM_001179703.1	643.269	861.058	425.48	0.494136	-1.01702	4.59e-11	4.04e-09
NM_001180605.1	3909.93	2594.03	5225.83	2.01456	1.01046	4.63e-11	4.07e-09
NM_001183020.1	1693.3	1030.73	2355.86	2.28562	1.19258	4.66e-11	4.09e-09
NM_001179469.1	5757.9	3392.71	8123.09	2.39428	1.25959	4.67e-11	4.09e-09
NM_001182493.1	10299	6855.34	13742.6	2.00466	1.00336	4.89e-11	4.28e-09
NM_001182616.1	73771.9	28491.4	119052	4.17854	2.063	4.91e-11	4.29e-09
NM_001182308.1	5830.23	2910.7	8749.76	3.00607	1.58788	5.48e-11	4.78e-09
NM_001178940.1	4329.5	2850.71	5808.29	2.03749	1.02679	5.67e-11	4.94e-09
NM_001181811.3	379.601	519.812	239.391	0.460533	-1.11862	5.84e-11	5.07e-09
NM_001179647.1	35155.8	13350.1	56961.6	4.26676	2.09314	5.84e-11	5.07e-09
NM_001180689.1	10341.6	7089.52	13593.6	1.91742	0.939168	6.02e-11	5.22e-09
NM_001179881.1	1009.89	642.712	1377.06	2.14258	1.09935	6.05e-11	5.23e-09
NM_001184523.1	558.417	755.454	361.38	0.478361	-1.06383	6.23e-11	5.38e-09
NM_001184215.1	3167.5	1971.33	4363.67	2.21357	1.14638	6.27e-11	5.41e-09
NM_001180729.1	3054.89	4085.04	2024.73	0.495645	-1.01262	6.5e-11	5.6e-09
NM_001183581.3	2562.39	3417.51	1707.27	0.499565	-1.00125	6.66e-11	5.73e-09
NM_001180134.1	14302.5	7362.24	21242.7	2.88536	1.52875	6.84e-11	5.87e-09
NM_001183237.1	774.665	509.921	1039.41	2.03837	1.02742	7.33e-11	6.28e-09
NM_001183196.1	7117.27	4857.43	9377.12	1.93047	0.948953	7.35e-11	6.29e-09
NM_001183441.1	1938.04	2616.42	1259.66	0.481444	-1.05456	7.79e-11	6.65e-09
NM_001179324.3	13002.6	7281.57	18723.5	2.57136	1.36253	7.78e-11	6.65e-09
NM_001178949.1	279.335	384.51	174.16	0.452941	-1.1426	8.21e-11	6.99e-09
NM_001179410.3	485.348	656.782	313.913	0.477956	-1.06505	8.85e-11	7.53e-09
NM_001178610.3	1026.22	1388.9	663.539	0.477744	-1.06569	8.89e-11	7.54e-09
NM_001180533.3	5124.76	3047.89	7201.63	2.36282	1.24051	8.9e-11	7.54e-09
NM_001179556.3	2317.01	1526.47	3107.56	2.03578	1.02558	9.42e-11	7.98e-09
NM_001183375.1	5740.51	2876.61	8604.41	2.99117	1.58071	9.49e-11	8.02e-09
NM_001181639.1	137.235	195.344	79.1265	0.405063	-1.30378	9.73e-11	8.21e-09
NM_001180512.1	2781.07	3691.94	1870.2	0.506562	-0.98119	9.84e-11	8.29e-09
NM_001181650.1	4912.08	3241.97	6582.19	2.03031	1.0217	1.01e-10	8.46e-09
NM_001179168.1	658.522	888.778	428.266	0.48186	-1.05331	1.05e-10	8.85e-09
NM_001184338.1	1047.35	1408.14	686.566	0.487569	-1.03632	1.07e-10	8.99e-09
NM_001182651.1	4560.77	3047.95	6073.59	1.99268	0.99471	1.09e-10	9.08e-09
NM_001178846.3	23959.5	15403	32516.1	2.11103	1.07794	1.12e-10	9.34e-09
NM_001181265.1	4577.73	3076.5	6078.96	1.97593	0.982535	1.12e-10	9.37e-09
NM_001184235.1	2649.24	1740.35	3558.12	2.04448	1.03174	1.12e-10	9.37e-09
NM_001178884.1	105.744	159.848	51.64	0.323056	-1.63014	1.15e-10	9.53e-09
NM_001178271.1	873.837	581.852	1165.82	2.00364	1.00262	1.15e-10	9.55e-09
NM_001181159.1	645.306	861.941	428.672	0.497333	-1.00772	1.17e-10	9.71e-09
NM_001178432.1	13427.4	6522.41	20332.4	3.11731	1.6403	1.22e-10	1.01e-08
NM_001179974.1	10332.7	6914.38	13750.9	1.98875	0.99186	1.22e-10	1.01e-08
NM_001183957.1	13166.6	6526.93	19806.2	3.03454	1.60148	1.23e-10	1.02e-08
NM_001182232.1	1607.83	1045.72	2169.95	2.07507	1.05316	1.24e-10	1.02e-08
NM_001181060.3	35170.3	22737.5	47603.2	2.0936	1.06598	1.24e-10	1.02e-08
NM_001183222.3	2454.01	3287.27	1620.74	0.493036	-1.02023	1.31e-10	1.07e-08
NM_001183190.3	5503.61	3720.96	7286.26	1.95817	0.969503	1.35e-10	1.11e-08
NM_001178395.1	700.554	986.255	414.853	0.420635	-1.24936	1.36e-10	1.11e-08
NM_001184118.1	3035.6	4015.03	2056.17	0.512118	-0.965452	1.38e-10	1.13e-08
NM_001178866.1	6843.3	4429.71	9256.9	2.08973	1.06332	1.42e-10	1.16e-08
NM_001179007.3	4204.85	2161.61	6248.09	2.89048	1.53131	1.45e-10	1.18e-08
NM_001179095.1	36526.1	15083.3	57968.8	3.84324	1.94232	1.56e-10	1.27e-08
NM_001183211.3	2281.36	3155.63	1407.08	0.445896	-1.16522	1.56e-10	1.27e-08
NM_001184535.1	189.824	360.288	19.3594	0.0537332	-4.21804	1.6e-10	1.3e-08
NM_001178355.2	1952.4	1280.08	2624.72	2.05043	1.03593	1.64e-10	1.33e-08
NM_001183293.1	15077.5	7040.78	23114.3	3.28292	1.71498	1.74e-10	1.41e-08
NM_001180898.2	50.0446	77.7849	22.3042	0.286742	-1.80217	1.78e-10	1.44e-08
NM_001179731.1	4089.24	2796.62	5381.87	1.92442	0.944424	1.84e-10	1.48e-08
NM_001182764.1	2453.35	3246.8	1659.9	0.511242	-0.967922	1.85e-10	1.49e-08
NM_001180966.1	1217.29	813.676	1620.91	1.99208	0.994277	1.87e-10	1.5e-08
NM_001179988.1	88.8585	128.225	49.4915	0.385973	-1.37343	1.88e-10	1.51e-08
NM_001183561.3	10114.2	13249	6979.41	0.52679	-0.924701	1.95e-10	1.56e-08
NM_001182282.3	1401.75	1878.07	925.429	0.492755	-1.02106	1.96e-10	1.57e-08
NM_001181962.1	69836.6	34555.8	105117	3.04196	1.605	1.97e-10	1.58e-08
NM_001180432.3	572.947	773.39	372.504	0.48165	-1.05394	2.01e-10	1.61e-08
NM_001183140.1	11618.6	5181.44	18055.7	3.48469	1.80103	2.06e-10	1.65e-08
NM_001181284.3	19929.3	13425.8	26432.9	1.96881	0.977327	2.07e-10	1.65e-08
NM_001179622.1	25006.8	11288.6	38725	3.43044	1.77839	2.18e-10	1.73e-08
NM_001183465.1	6053.32	4090.68	8015.97	1.95957	0.970538	2.19e-10	1.73e-08
NM_001181149.1	3096.85	1810.11	4383.58	2.42172	1.27603	2.27e-10	1.8e-08
NM_001178436.1	1974.19	1312.12	2636.25	2.00916	1.00659	2.3e-10	1.82e-08
NM_001178478.3	2479.84	1690.72	3268.97	1.93348	0.951202	2.35e-10	1.86e-08
NM_001184511.1	689.319	917.687	460.951	0.502297	-0.993389	2.38e-10	1.88e-08
NM_001179293.1	6159.43	4237.65	8081.21	1.907	0.931308	2.44e-10	1.92e-08
NM_001183198.3	7364.71	4722.16	10007.2	2.11921	1.08353	2.5e-10	1.97e-08
NM_001180345.1	23371.5	10116.1	36626.9	3.62064	1.85625	2.5e-10	1.97e-08
NM_001181364.1	2465.56	3269.07	1662.04	0.508413	-0.975926	2.55e-10	2e-08
NM_001178907.1	1200.72	799.608	1601.83	2.00326	1.00235	2.57e-10	2.01e-08
NM_001180299.2	1497.72	1991.75	1003.69	0.503922	-0.988727	2.61e-10	2.04e-08
NM_001179424.1	3822.33	2582.33	5062.32	1.96037	0.971123	2.72e-10	2.12e-08
NM_001180881.1	4948.86	2574.84	7322.88	2.84401	1.50793	2.74e-10	2.14e-08
NM_001184298.1	469.434	638.346	300.522	0.470783	-1.08687	2.79e-10	2.17e-08
NM_001182924.1	235.36	324.691	146.029	0.449747	-1.15281	2.85e-10	2.21e-08
NM_001184614.1	140.974	201.747	80.2016	0.397535	-1.33085	2.94e-10	2.29e-08
NM_001183937.1	1475.48	1969.36	981.602	0.498436	-1.00452	3.11e-10	2.41e-08
NM_001180397.1	4161.11	2493.82	5828.41	2.33714	1.22475	3.19e-10	2.47e-08
NM_001178427.1	13842	9130.91	18553.1	2.0319	1.02283	3.23e-10	2.5e-08
NM_001178894.1	8923.35	6009.55	11837.1	1.96972	0.977992	3.28e-10	2.53e-08
NM_001178385.1	2237.5	2963.92	1511.08	0.509823	-0.97193	3.31e-10	2.56e-08
NM_001182158.1	666.238	890.316	442.16	0.496632	-1.00975	3.33e-10	2.57e-08
NM_001178723.1	9520.13	16708.4	2331.88	0.139563	-2.84101	3.34e-10	2.57e-08
NM_001181156.1	11225.3	6275.01	16175.6	2.57778	1.36613	3.37e-10	2.59e-08
NM_001182774.1	2110.76	2807.8	1413.72	0.503498	-0.989942	3.58e-10	2.75e-08
NM_001181907.1	1855.65	1251.2	2460.1	1.96619	0.975405	3.63e-10	2.78e-08
NM_001179836.3	4974.48	6570.01	3378.94	0.514298	-0.959324	3.67e-10	2.81e-08
NM_001181917.1	422.806	577.663	267.95	0.463851	-1.10827	3.69e-10	2.82e-08
NM_001178977.1	5936.48	3103.37	8769.59	2.82583	1.49867	3.73e-10	2.84e-08
NM_001178596.3	2511.49	1531.15	3491.82	2.28052	1.18937	3.79e-10	2.88e-08
NM_001178151.1	124801	76193.6	173409	2.2759	1.18643	3.86e-10	2.94e-08
NM_001184256.1	12194.1	8341.38	16046.9	1.92376	0.943932	3.91e-10	2.97e-08
NM_001180096.1	368.723	118.969	618.476	5.19865	2.37814	3.92e-10	2.97e-08
NM_001179210.1	7766.98	10270.9	5263.07	0.512426	-0.964585	3.94e-10	2.98e-08
NM_001184120.1	4587.35	5994.6	3180.1	0.530494	-0.914591	4e-10	3.03e-08
NM_001180595.3	1449.09	1910.2	987.979	0.517213	-0.95117	4.26e-10	3.22e-08
NM_001183833.1	15669.1	5184	26154.2	5.04518	2.33491	4.31e-10	3.25e-08
NM_001183078.1	2544.99	3363.7	1726.28	0.51321	-0.96238	4.32e-10	3.25e-08
NM_001182091.1	960.235	1260.71	659.757	0.52332	-0.934235	4.43e-10	3.33e-08
NM_001181569.1	6916.9	3522.02	10311.8	2.9278	1.54982	4.43e-10	3.33e-08
NM_001183820.1	8156.15	10496.1	5816.17	0.554124	-0.851719	4.47e-10	3.35e-08
NM_001180891.1	15789.9	9391.91	22187.8	2.36244	1.24028	4.51e-10	3.38e-08
NM_001183470.1	2672.3	1191.97	4152.62	3.48383	1.80067	4.59e-10	3.43e-08
NM_001181104.1	10723.9	7176.44	14271.4	1.98864	0.991783	4.6e-10	3.44e-08
NM_001182429.1	14278	18685.3	9870.78	0.528265	-0.920666	4.65e-10	3.47e-08
NM_001179595.1	7431.32	4111.8	10750.8	2.61463	1.38661	4.78e-10	3.56e-08
NM_001178396.1	5344.16	2155.14	8533.18	3.95945	1.9853	4.89e-10	3.63e-08
NM_001183781.3	15175.1	10135.5	20214.6	1.99442	0.995973	4.92e-10	3.65e-08
NM_001181633.1	5415.15	2506.67	8323.62	3.32059	1.73144	5.04e-10	3.73e-08
NM_001270754.1	200.336	275.321	125.351	0.455291	-1.13514	5.09e-10	3.77e-08
NM_001178309.1	1902.83	1278.03	2527.63	1.97776	0.983868	5.37e-10	3.97e-08
NM_001183336.1	4407.75	5837.62	2977.89	0.510121	-0.971089	5.4e-10	3.99e-08
NM_001183596.1	420.726	630.159	211.294	0.335303	-1.57646	5.45e-10	4.02e-08
NM_001181446.1	16037	6765.14	25308.8	3.74107	1.90345	5.54e-10	4.08e-08
NM_001180189.1	8876.96	5231.56	12522.4	2.39362	1.25919	5.61e-10	4.13e-08
NM_001182432.1	12886.3	6152.16	19620.5	3.18921	1.6732	5.76e-10	4.23e-08
NM_001180366.1	847.198	1138.17	556.226	0.488701	-1.03297	5.84e-10	4.29e-08
NM_001178327.1	4226.79	1751.18	6702.39	3.82736	1.93635	5.98e-10	4.38e-08
NM_001182144.1	9052.53	6114.58	11990.5	1.96096	0.971562	6.2e-10	4.53e-08
NM_001179698.1	360.312	238.282	482.343	2.02425	1.01739	6.38e-10	4.66e-08
NM_001181795.1	6398.6	4332.35	8464.86	1.95387	0.966336	6.44e-10	4.7e-08
NM_001178880.3	17591.6	23147.4	12035.9	0.51997	-0.943498	6.51e-10	4.75e-08
NM_001180854.3	224.09	304.049	144.132	0.474041	-1.07692	6.6e-10	4.8e-08
NM_001181570.1	2729.17	3575.29	1883.05	0.526684	-0.924989	6.83e-10	4.96e-08
NM_001181594.1	514.526	681.336	347.717	0.510346	-0.970454	6.89e-10	5e-08
NM_001182578.1	7992.8	5016.59	10969	2.18654	1.12865	7.1e-10	5.14e-08
NM_001183947.1	1981.24	2630.72	1331.77	0.506237	-0.982116	7.18e-10	5.2e-08
NM_001178535.1	2482.68	1501.05	3464.31	2.30792	1.20659	7.2e-10	5.2e-08
NM_001180030.3	8514.55	3591.14	13438	3.74198	1.9038	7.76e-10	5.6e-08
NM_001181674.1	25073.8	15140.6	35007	2.31213	1.20922	7.97e-10	5.75e-08
NM_001180625.3	413.17	552.574	273.765	0.495436	-1.01323	8.19e-10	5.89e-08
NM_001180327.1	2196.81	1220.37	3173.25	2.60024	1.37864	8.62e-10	6.2e-08
NM_001182153.1	2731.29	3604.48	1858.1	0.515498	-0.955962	8.71e-10	6.25e-08
NM_001181997.1	194656	118984	270327	2.27197	1.18394	8.97e-10	6.43e-08
NM_001178488.3	17969	23514.9	12423.1	0.528308	-0.920548	9.76e-10	6.99e-08
NM_001181567.1	2558.41	1798.13	3318.7	1.84564	0.884123	9.87e-10	7.06e-08
NM_001184312.1	5351.7	3028.84	7674.56	2.53383	1.34132	1e-09	7.17e-08
NM_001183143.1	4031.75	5314.72	2748.78	0.517201	-0.951204	1.02e-09	7.27e-08
NM_001183851.1	9486.57	5151.25	13821.9	2.68321	1.42396	1.02e-09	7.27e-08
NM_001183520.1	1580.21	1061.28	2099.14	1.97793	0.983992	1.03e-09	7.33e-08
NM_001181910.1	6261.74	8290.55	4232.93	0.510573	-0.969811	1.04e-09	7.36e-08
NM_001181457.1	1057.18	1398.56	715.804	0.511816	-0.966303	1.04e-09	7.36e-08
NM_001184038.2	2876.52	3798.29	1954.76	0.514644	-0.958354	1.08e-09	7.63e-08
NM_001183442.1	3192.64	4199.09	2186.18	0.520633	-0.941662	1.08e-09	7.63e-08
NM_001179174.1	224.395	312	136.789	0.438428	-1.18959	1.08e-09	7.63e-08
NM_001183447.1	2140.06	2853.89	1426.23	0.49975	-1.00072	1.08e-09	7.63e-08
NM_001184671.1	213.601	291.635	135.568	0.464853	-1.10515	1.11e-09	7.79e-08
NM_001183577.1	2180.68	2873.87	1487.48	0.517587	-0.950127	1.11e-09	7.79e-08
NM_001180860.1	477.858	640.077	315.638	0.493126	-1.01997	1.11e-09	7.82e-08
NM_001184130.1	8064.19	5398.55	10729.8	1.98754	0.990983	1.14e-09	8.02e-08
NM_001184224.1	3271.61	4258.02	2285.2	0.536681	-0.897863	1.15e-09	8.06e-08
NM_001180301.1	240.808	91.6356	389.981	4.25578	2.08942	1.18e-09	8.24e-08
NM_001184214.1	9182.27	12066.9	6297.67	0.521898	-0.93816	1.19e-09	8.3e-08
NM_001182157.1	7542.95	9959.8	5126.1	0.514679	-0.958255	1.22e-09	8.51e-08
NM_001270757.1	255.203	150.56	359.846	2.39004	1.25704	1.26e-09	8.82e-08
NM_001180665.1	585.631	761.637	409.624	0.53782	-0.894804	1.27e-09	8.83e-08
NM_001178841.1	2572.72	969.789	4175.65	4.30573	2.10626	1.27e-09	8.84e-08
NM_001178688.1	37817.8	26098.6	49537.1	1.89807	0.924535	1.28e-09	8.87e-08
NM_001181334.3	3122.35	4115.28	2129.42	0.517443	-0.950527	1.28e-09	8.88e-08
NM_001179704.1	1012.43	1327.27	697.594	0.525587	-0.927999	1.3e-09	8.99e-08
NM_001181891.1	483.778	649.272	318.285	0.490218	-1.0285	1.3e-09	9e-08
NM_001183055.1	2404.02	1625.23	3182.8	1.95836	0.969649	1.39e-09	9.59e-08
NM_001178359.1	30307.2	20000.3	40614	2.03067	1.02196	1.44e-09	9.92e-08
NM_001182336.1	12439.1	4990.2	19888	3.98541	1.99473	1.46e-09	1.01e-07
NM_001179746.1	16205.4	7611.03	24799.9	3.25841	1.70417	1.52e-09	1.04e-07
NM_001180999.1	3121.18	4132.45	2109.9	0.51057	-0.96982	1.53e-09	1.05e-07
NM_001181393.3	17305.7	8304.09	26307.3	3.168	1.66357	1.54e-09	1.06e-07
NM_001182709.1	6715.54	2742.21	10688.9	3.8979	1.9627	1.56e-09	1.07e-07
NM_001179268.1	1719.86	2269.04	1170.68	0.515935	-0.954738	1.6e-09	1.09e-07
NM_001179468.1	988.758	1301.73	675.786	0.519145	-0.94579	1.6e-09	1.09e-07
NM_001181111.1	37927.7	22817.6	53037.7	2.32442	1.21687	1.63e-09	1.11e-07
NM_001179132.1	1603.33	2137.09	1069.56	0.500473	-0.998637	1.63e-09	1.11e-07
NM_001183285.1	1722.29	1192.95	2251.63	1.88744	0.916432	1.64e-09	1.12e-07
NM_001182960.1	283.018	384.492	181.544	0.472166	-1.08263	1.65e-09	1.12e-07
NM_001182700.1	1292.11	1708.2	876.017	0.512831	-0.963445	1.66e-09	1.13e-07
NM_001181623.1	13177.3	4090.77	22263.9	5.44248	2.44426	1.7e-09	1.15e-07
NM_001182526.1	842.215	1124.84	559.589	0.497482	-1.00728	1.71e-09	1.16e-07
NM_001183030.2	13357.4	8079.95	18634.9	2.30632	1.20559	1.74e-09	1.18e-07
NM_001179086.1	216.842	293.332	140.352	0.478475	-1.06349	1.75e-09	1.19e-07
NM_001182644.1	20281.6	9421.72	31141.6	3.3053	1.72478	1.77e-09	1.19e-07
NM_001182054.1	66494.1	30687.8	102300	3.33358	1.73707	1.78e-09	1.2e-07
NM_001183072.1	975.281	668.059	1282.5	1.91974	0.940914	1.78e-09	1.2e-07
NM_001181190.1	25387.2	11549.2	39225.2	3.39635	1.76398	1.84e-09	1.24e-07
NM_001183080.1	5003.51	6648.42	3358.6	0.505172	-0.985152	1.86e-09	1.25e-07
NM_001180740.3	12363.9	7032.46	17695.4	2.51624	1.33127	1.94e-09	1.3e-07
NM_001182444.1	11227	7753.53	14700.4	1.89597	0.922934	1.97e-09	1.32e-07
NM_001179924.1	2794.18	3650.1	1938.25	0.531014	-0.913178	2.07e-09	1.39e-07
NM_001181677.3	2486.1	3304.96	1667.25	0.504468	-0.987166	2.09e-09	1.39e-07
NM_001178430.1	8255.51	4938.71	11572.3	2.34319	1.22847	2.12e-09	1.42e-07
NM_001182492.1	581.171	787.279	375.064	0.476405	-1.06974	2.12e-09	1.42e-07
NM_001183770.1	2414.93	3163.38	1666.48	0.526804	-0.924662	2.14e-09	1.43e-07
NM_001181692.1	303.78	408.394	199.165	0.487678	-1.036	2.28e-09	1.52e-07
NM_001178703.1	2086.37	1265.06	2907.68	2.29846	1.20067	2.29e-09	1.52e-07
NM_001180016.3	6908.8	4806.82	9010.78	1.87458	0.90657	2.33e-09	1.55e-07
NM_001184640.1	39.3667	10.1631	68.5704	6.74698	2.75424	2.41e-09	1.6e-07
NM_001183308.1	2447.77	3254.02	1641.51	0.504457	-0.987197	2.45e-09	1.62e-07
NM_001183974.1	35395.7	16776.6	54014.8	3.21965	1.6869	2.53e-09	1.68e-07
NM_001180896.1	8979.89	4409.94	13549.8	3.07256	1.61944	2.55e-09	1.68e-07
NM_001181596.1	2212.78	2935.44	1490.13	0.507635	-0.978137	2.59e-09	1.71e-07
NM_001182645.1	7812.73	4316.93	11308.5	2.61958	1.38934	2.67e-09	1.76e-07
NM_001181013.1	7783.18	4018.67	11547.7	2.87351	1.52281	2.68e-09	1.76e-07
NM_001182608.1	23108.3	15855.2	30361.4	1.91492	0.937284	2.68e-09	1.76e-07
NM_001180081.1	73555.5	33655.6	113455	3.37107	1.75321	2.73e-09	1.79e-07
NM_001181935.1	20692	9333.58	32050.4	3.43388	1.77984	2.77e-09	1.81e-07
NM_001182830.2	2196.26	2900.31	1492.22	0.514505	-0.958743	2.81e-09	1.84e-07
NM_001179329.1	1510.64	1969.3	1051.98	0.534188	-0.904581	2.9e-09	1.9e-07
NM_001178837.1	7315.69	5042.48	9588.89	1.90162	0.927229	2.97e-09	1.94e-07
NM_001179490.1	7915.05	5203.24	10626.9	2.04236	1.03023	2.99e-09	1.95e-07
NM_001182302.3	5133.82	2827.57	7440.07	2.63126	1.39575	3.1e-09	2.02e-07
NM_001181163.1	7096.86	3096.79	11096.9	3.58336	1.84131	3.21e-09	2.09e-07
NM_001179657.1	2903.33	3798.1	2008.55	0.528831	-0.919121	3.23e-09	2.1e-07
NM_001179700.2	2869.34	3777.41	1961.26	0.519208	-0.945616	3.25e-09	2.11e-07
NM_001180918.1	985.674	1283.99	687.357	0.535328	-0.901504	3.25e-09	2.11e-07
NM_001178702.1	99.0321	140.592	57.4719	0.408784	-1.29059	3.25e-09	2.11e-07
NM_001178198.1	550.683	734.506	366.86	0.499465	-1.00154	3.3e-09	2.14e-07
NM_001183526.3	1860.06	2596.23	1123.89	0.432892	-1.20792	3.4e-09	2.2e-07
NM_001180885.1	1157.01	793.337	1520.68	1.91682	0.938712	3.44e-09	2.22e-07
NM_001183827.1	769.538	1008.33	530.744	0.526358	-0.925883	3.49e-09	2.25e-07
NM_001180630.1	2517.14	3283.42	1750.86	0.533244	-0.907132	3.64e-09	2.34e-07
NM_001181513.1	18555.7	9617.63	27493.8	2.85869	1.51535	3.75e-09	2.41e-07
NM_001182280.3	1359.03	1772.08	945.995	0.533835	-0.905535	3.86e-09	2.48e-07
NM_001178470.1	1891.74	2462.54	1320.94	0.536415	-0.89858	4.05e-09	2.6e-07
NM_001178153.1	899.529	1166.64	632.415	0.542082	-0.883417	4.1e-09	2.63e-07
NM_001178838.1	984.294	1307.85	660.739	0.50521	-0.985044	4.25e-09	2.72e-07
NM_001178953.3	12123.5	5431.83	18815.1	3.46387	1.79238	4.33e-09	2.77e-07
NM_001180372.3	23798.2	10943.3	36653.1	3.34938	1.74389	4.33e-09	2.77e-07
NM_001181758.3	1731.86	2260.82	1202.91	0.532066	-0.910324	4.47e-09	2.85e-07
NM_001179272.1	2049.55	1422.34	2676.76	1.88193	0.912216	4.55e-09	2.9e-07
NM_001180711.1	333.585	444.692	222.479	0.500299	-0.999138	4.56e-09	2.9e-07
NM_001178373.1	15384.1	8263.07	22505.2	2.72359	1.44551	4.58e-09	2.91e-07
NM_001180159.1	9859.13	6184.09	13534.2	2.18855	1.12997	4.6e-09	2.92e-07
NM_001182103.1	15122.6	9887.77	20357.4	2.05885	1.04184	4.66e-09	2.95e-07
NM_001180968.1	28765.6	14046.2	43485	3.09585	1.63034	4.73e-09	2.99e-07
NM_001181529.1	1118.7	1457.88	779.523	0.534696	-0.90321	4.73e-09	2.99e-07
NM_001179849.3	44.2753	19.3102	69.2404	3.58568	1.84225	4.83e-09	3.05e-07
NM_001178183.1	401397	143085	659708	4.61058	2.20495	4.85e-09	3.06e-07
NM_001179246.1	432.394	574.939	289.849	0.504139	-0.988106	5.27e-09	3.32e-07
NM_001181273.1	437.005	617.985	256.024	0.414288	-1.27129	5.41e-09	3.41e-07
NM_001180358.1	61735.3	39155.1	84315.4	2.15337	1.1066	5.61e-09	3.52e-07
NM_001180624.3	1387.48	1813.56	961.407	0.530123	-0.915601	5.61e-09	3.52e-07
NM_001179150.1	15990.5	6733.37	25247.6	3.74962	1.90674	5.76e-09	3.61e-07
NM_001183987.1	1667.67	2206.86	1128.49	0.511354	-0.967606	5.9e-09	3.7e-07
NM_001181610.1	8656.67	3610.19	13703.2	3.79569	1.92436	6e-09	3.76e-07
NM_001179494.1	2018.27	2668.44	1368.1	0.512697	-0.963822	6.06e-09	3.79e-07
NM_001183252.1	658.271	458.347	858.195	1.87237	0.904864	6.15e-09	3.84e-07
NM_001183672.3	1086.21	725.697	1446.73	1.99358	0.995359	6.17e-09	3.85e-07
NM_001182337.3	5470.09	2735.68	8204.5	2.99907	1.58451	6.23e-09	3.88e-07
NM_001179956.1	2451.44	1696.39	3206.49	1.89019	0.918527	6.39e-09	3.98e-07
NM_001181368.3	880.337	1156.88	603.798	0.52192	-0.938099	6.4e-09	3.98e-07
NM_001178745.1	18712.3	9070.18	28354.4	3.12611	1.64437	6.51e-09	4.04e-07
NM_001179140.1	16690	6989.99	26390	3.7754	1.91663	6.52e-09	4.05e-07
NM_001179357.3	1032.58	1364.06	701.109	0.513988	-0.960194	6.54e-09	4.05e-07
NM_001178820.3	972.451	1277.22	667.687	0.522768	-0.935757	6.56e-09	4.06e-07
NM_001181660.1	1308.33	876.366	1740.29	1.9858	0.989721	6.57e-09	4.06e-07
NM_001181241.1	1964.34	2577.67	1351.01	0.52412	-0.932031	6.58e-09	4.06e-07
NM_001183004.1	2303.02	1642.91	2963.13	1.80358	0.850866	6.76e-09	4.17e-07
NM_001182038.1	1228.83	1731.79	725.878	0.419148	-1.25447	6.76e-09	4.17e-07
NM_001179574.3	2723.84	1417.44	4030.25	2.84333	1.50758	6.89e-09	4.24e-07
NM_001180945.1	1066.95	1398.91	734.993	0.525404	-0.928501	7.01e-09	4.31e-07
NM_001183921.1	940.463	1235.42	645.507	0.522501	-0.936495	7.07e-09	4.34e-07
NM_001183647.3	1052.01	1380.28	723.732	0.524336	-0.931436	7.17e-09	4.4e-07
NM_001178402.1	6257.36	8024.69	4490.02	0.559525	-0.837725	7.19e-09	4.41e-07
NM_001182593.1	2039.14	1347.38	2730.9	2.02682	1.01922	7.33e-09	4.49e-07
NM_001180654.3	5917.44	4091.67	7743.21	1.89243	0.920243	7.35e-09	4.49e-07
NM_001182222.1	5073.34	2538.41	7608.27	2.99725	1.58364	7.4e-09	4.52e-07
NM_001184022.1	2094.48	1477.75	2711.21	1.83469	0.875537	7.56e-09	4.61e-07
NM_001180458.1	3157.81	4054.35	2261.26	0.557737	-0.842344	7.66e-09	4.66e-07
NM_001180744.1	1615.7	2092.53	1138.86	0.544252	-0.877654	7.82e-09	4.76e-07
NM_001183778.1	688.622	908.229	469.014	0.516405	-0.953425	7.9e-09	4.8e-07
NM_001183013.2	2226.35	1310.63	3142.06	2.39737	1.26145	8.01e-09	4.86e-07
NM_001183248.1	447.912	614.188	281.635	0.458549	-1.12485	8.07e-09	4.89e-07
NM_001178152.1	3145.7	2151.46	4139.94	1.92425	0.944295	8.42e-09	5.09e-07
NM_001183214.3	720.525	930.729	510.321	0.548302	-0.866958	8.41e-09	5.09e-07
NM_001182248.1	10743.9	6384.69	15103.2	2.36553	1.24217	8.64e-09	5.22e-07
NM_001182815.1	9616.24	5087.84	14144.6	2.78009	1.47513	8.66e-09	5.22e-07
NM_001178417.1	17363.7	22800.6	11926.7	0.523088	-0.934874	8.74e-09	5.27e-07
NM_001180140.1	18440.9	10076.2	26805.6	2.66029	1.41158	9.1e-09	5.48e-07
NM_001183867.1	3643.31	2564.55	4722.07	1.84128	0.88071	9.1e-09	5.48e-07
NM_001179650.1	414.837	273.927	555.747	2.02882	1.02064	9.11e-09	5.48e-07
NM_001183794.1	84158.3	120887	47429.7	0.392348	-1.3498	9.18e-09	5.51e-07
NM_001179238.1	6237.77	4338.95	8136.6	1.87525	0.90708	9.27e-09	5.56e-07
NM_001178320.2	1231.35	1602.87	859.819	0.536424	-0.898555	9.4e-09	5.63e-07
NM_001178735.1	11980	6876.88	17083.1	2.48413	1.31274	9.45e-09	5.65e-07
NM_001183058.1	7276.46	5044.37	9508.54	1.88498	0.91455	9.52e-09	5.69e-07
NM_001182742.1	5832.94	3425.42	8240.46	2.40568	1.26644	9.74e-09	5.81e-07
NM_001182329.1	27443.4	12762.8	42123.9	3.30051	1.72269	9.96e-09	5.94e-07
NM_001180703.3	8171.53	5278.01	11065.1	2.09645	1.06795	1.03e-08	6.16e-07
NM_001182692.1	121141	55722.6	186559	3.34799	1.7433	1.05e-08	6.23e-07
NM_001183515.1	15337.1	7015.24	23659	3.37251	1.75382	1.08e-08	6.43e-07
NM_001182229.1	97829.6	46533.5	149126	3.2047	1.68019	1.09e-08	6.45e-07
NM_001180920.3	27778.8	37370.1	18187.4	0.486682	-1.03895	1.09e-08	6.46e-07
NM_001183310.1	1215.7	1576	855.404	0.542769	-0.881589	1.09e-08	6.48e-07
NM_001178751.1	4563.82	5899.5	3228.14	0.547189	-0.86989	1.1e-08	6.52e-07
NM_001179294.1	2457.94	1120.78	3795.09	3.3861	1.75962	1.13e-08	6.69e-07
NM_001184210.1	3725.31	2354.48	5096.15	2.16445	1.114	1.14e-08	6.72e-07
NM_001178850.1	122.747	167.663	77.83	0.464205	-1.10717	1.15e-08	6.76e-07
NM_001182829.1	1821.18	1108.41	2533.95	2.28612	1.1929	1.15e-08	6.79e-07
NM_001184264.1	452.372	310.656	594.089	1.91237	0.935362	1.19e-08	6.99e-07
NM_001178328.2	7167.86	9250.46	5085.26	0.54973	-0.863205	1.22e-08	7.16e-07
NM_001178519.3	1694.28	1188.13	2200.43	1.85201	0.88909	1.22e-08	7.16e-07
NM_001181801.1	11547	6684.74	16409.3	2.45474	1.29557	1.25e-08	7.31e-07
NM_001181781.1	52374.8	24766.5	79983.1	3.22949	1.6913	1.25e-08	7.34e-07
NM_001180041.1	128.721	178.184	79.2579	0.444809	-1.16874	1.26e-08	7.38e-07
NM_001183840.1	3008.45	3925.71	2091.18	0.53269	-0.908632	1.27e-08	7.4e-07
NM_001183609.3	454.243	606.161	302.325	0.498754	-1.0036	1.28e-08	7.48e-07
NM_001178645.3	3254.57	4568.07	1941.07	0.424922	-1.23473	1.3e-08	7.6e-07
NM_001183736.3	5037.73	6533.38	3542.08	0.542152	-0.883231	1.31e-08	7.65e-07
NM_001178507.1	4285.58	2946.26	5624.9	1.90916	0.93294	1.34e-08	7.82e-07
NM_001179214.1	1494.61	1040.55	1948.67	1.87273	0.905142	1.36e-08	7.88e-07
NM_001183643.1	2392.5	1383.5	3401.5	2.45862	1.29785	1.37e-08	7.97e-07
NM_001178532.3	382.047	264.199	499.894	1.89211	0.919995	1.4e-08	8.12e-07
NM_001181948.1	12671.5	6090.79	19252.2	3.16087	1.66032	1.4e-08	8.13e-07
NM_001179340.1	1005.75	688.341	1323.16	1.92224	0.94279	1.43e-08	8.28e-07
NM_001180841.1	1760.93	2266.88	1254.97	0.55361	-0.853057	1.43e-08	8.29e-07
NM_001178191.1	630.461	818.405	442.517	0.540707	-0.887081	1.46e-08	8.45e-07
NM_001183270.1	7591.92	5177.03	10006.8	1.93293	0.950788	1.47e-08	8.46e-07
NM_001183394.1	1945.91	2526.07	1365.75	0.54066	-0.887207	1.48e-08	8.52e-07
NM_001178216.1	4845.84	3059.15	6632.53	2.16809	1.11643	1.56e-08	8.96e-07
NM_001179929.1	16562.2	11548.2	21576.2	1.86835	0.901766	1.57e-08	9.02e-07
NM_001183498.1	633.756	445.977	821.535	1.8421	0.881355	1.57e-08	9.02e-07
NM_001179097.1	3131.34	2233.92	4028.76	1.80345	0.850759	1.61e-08	9.22e-07
NM_001180570.3	3458.43	4500.43	2416.44	0.536936	-0.897177	1.63e-08	9.36e-07
NM_001183886.1	1293.48	1689.52	897.451	0.531188	-0.912706	1.67e-08	9.57e-07
NM_001178544.1	79833.4	48638.3	111028	2.28274	1.19077	1.67e-08	9.57e-07
NM_001179806.1	7132.9	9240.5	5025.3	0.543834	-0.878761	1.68e-08	9.63e-07
NM_001179278.1	1486.27	1894.09	1078.45	0.569378	-0.812541	1.69e-08	9.67e-07
NM_001179481.1	11792.5	5826.02	17758.9	3.04821	1.60796	1.73e-08	9.86e-07
NM_001180530.1	1783.99	1135.66	2432.32	2.14176	1.0988	1.81e-08	1.03e-06
NM_001181638.1	1030.95	1330.58	731.314	0.549621	-0.86349	1.95e-08	1.11e-06
NM_001179621.2	737.945	974.848	501.042	0.51397	-0.960244	1.98e-08	1.12e-06
NM_001182099.1	1628.01	1180.19	2075.83	1.75889	0.814663	1.98e-08	1.13e-06
NM_001179718.1	176229	100017	252440	2.52397	1.3357	2.01e-08	1.14e-06
NM_001181100.1	18815.8	9047.29	28584.3	3.15943	1.65967	2.01e-08	1.14e-06
NM_001179886.1	5972.62	7763.18	4182.06	0.538704	-0.892434	2.01e-08	1.14e-06
NM_001178330.1	1025	1332.95	717.047	0.537939	-0.894486	2.06e-08	1.16e-06
NM_001179816.1	1419.16	990.074	1848.25	1.86678	0.900552	2.07e-08	1.17e-06
NM_001179400.3	1432.95	1850.11	1015.79	0.549043	-0.865009	2.16e-08	1.22e-06
NM_001179847.3	3487.93	1760.67	5215.19	2.96205	1.56659	2.23e-08	1.26e-06
NM_001180171.1	5360.36	3744.3	6976.43	1.86321	0.897792	2.26e-08	1.27e-06
NM_001178537.3	22592.6	10772.1	34413.1	3.19464	1.67565	2.32e-08	1.31e-06
NM_001181326.1	2262.47	2921.56	1603.38	0.548809	-0.865623	2.35e-08	1.32e-06
NM_001179736.1	950.105	1236.84	663.367	0.53634	-0.898781	2.36e-08	1.32e-06
NM_001183685.3	1105.69	1442.16	769.226	0.533386	-0.906747	2.37e-08	1.33e-06
NM_001181626.1	743.226	519.105	967.347	1.86349	0.898006	2.4e-08	1.34e-06
NM_001181751.1	251.694	373.765	129.623	0.346803	-1.52781	2.41e-08	1.35e-06
NM_001183204.1	1011.17	671.035	1351.31	2.01378	1.0099	2.41e-08	1.35e-06
NM_001184087.1	2972.26	1657.27	4287.25	2.58694	1.37124	2.42e-08	1.35e-06
NM_001180333.3	5949.46	2554.87	9344.05	3.65735	1.8708	2.45e-08	1.37e-06
NM_001181742.3	1897.01	2438.3	1355.71	0.556009	-0.84682	2.57e-08	1.43e-06
NM_001180552.1	4587.55	6025.81	3149.28	0.522632	-0.936134	2.6e-08	1.45e-06
NM_001181187.2	1170.95	1529.24	812.666	0.531419	-0.912079	2.79e-08	1.55e-06
NM_001182414.1	7185.77	2458.82	11912.7	4.84488	2.27646	2.82e-08	1.56e-06
NM_001180970.1	14253.5	9030.02	19477	2.15692	1.10897	2.84e-08	1.58e-06
NM_001180988.1	60345.2	29657.9	91032.5	3.06942	1.61797	2.85e-08	1.58e-06
NM_001183153.1	2609.43	3320.3	1898.56	0.571804	-0.806406	2.85e-08	1.58e-06
NM_001179076.3	1770.01	2266.1	1273.92	0.562167	-0.830929	2.85e-08	1.58e-06
NM_001180921.2	5472.53	7122.4	3822.66	0.53671	-0.897786	2.89e-08	1.6e-06
NM_001179464.1	4057.57	2849.25	5265.88	1.84816	0.886092	2.91e-08	1.61e-06
NM_001178361.1	263.774	344.022	183.525	0.53347	-0.906522	2.93e-08	1.61e-06
NM_001182281.1	944.595	1238.23	650.955	0.525712	-0.927654	2.97e-08	1.63e-06
NM_001183299.1	2902.97	2097.29	3708.66	1.76831	0.822375	2.97e-08	1.64e-06
NM_001180964.3	3114.92	2067.36	4162.49	2.01343	1.00966	3.08e-08	1.69e-06
NM_001180649.3	10118.1	5999.97	14236.3	2.37273	1.24655	3.09e-08	1.7e-06
NR_132197.1	714.424	923.005	505.843	0.54804	-0.867647	3.1e-08	1.7e-06
NM_001178321.1	513.903	239.523	788.284	3.29106	1.71855	3.16e-08	1.73e-06
NM_001178935.1	1468.82	1029.72	1907.93	1.85287	0.88976	3.33e-08	1.82e-06
NM_001179773.1	602.329	786.161	418.497	0.53233	-0.909608	3.38e-08	1.85e-06
NM_001182261.3	5115.19	1777.22	8453.16	4.75641	2.24987	3.43e-08	1.87e-06
NM_001180821.1	3858.96	4923.42	2794.5	0.567594	-0.81707	3.44e-08	1.88e-06
NM_001184138.1	5614.03	3774.44	7453.62	1.97476	0.981678	3.45e-08	1.88e-06
NM_001179392.1	1973.16	2563.75	1382.58	0.539281	-0.89089	3.5e-08	1.9e-06
NM_001180563.3	2397.42	3077.2	1717.64	0.558183	-0.84119	3.49e-08	1.9e-06
NM_001181369.1	55554.3	35702.9	75405.7	2.11203	1.07863	3.71e-08	2.02e-06
NM_001183139.1	958.658	595.284	1322.03	2.22084	1.15111	3.77e-08	2.05e-06
NM_001180240.1	2431.76	3116.39	1747.14	0.560628	-0.834883	3.91e-08	2.12e-06
NM_001182745.1	2712.65	1784.21	3641.08	2.04073	1.02908	4e-08	2.17e-06
NM_001183346.1	2392	1682.84	3101.16	1.84281	0.881907	4.03e-08	2.19e-06
NM_001179426.1	5752.22	4055.73	7448.71	1.83659	0.877029	4.04e-08	2.19e-06
NM_001180758.1	9624.22	4564.02	14684.4	3.21743	1.68591	4.05e-08	2.19e-06
NM_001183547.3	4538.43	3234.57	5842.28	1.8062	0.852958	4.09e-08	2.21e-06
NM_001178539.1	9263.04	4226.43	14299.7	3.38339	1.75847	4.22e-08	2.28e-06
NM_001178393.2	975.662	1307.46	643.86	0.49245	-1.02195	4.27e-08	2.3e-06
NM_001182930.1	607.365	818.112	396.618	0.484796	-1.04455	4.44e-08	2.39e-06
NM_001184207.1	5157.1	2713.6	7600.6	2.80092	1.4859	4.46e-08	2.4e-06
NM_001179955.1	165.901	223.805	107.997	0.48255	-1.05125	4.58e-08	2.46e-06
NM_001178626.1	787.629	1007.1	568.161	0.564157	-0.825831	4.67e-08	2.51e-06
NM_001181803.3	3891.52	1764.26	6018.79	3.41152	1.77041	4.71e-08	2.53e-06
NM_001178597.1	13452.6	9485.74	17419.5	1.83639	0.876872	4.74e-08	2.54e-06
NM_001184336.1	619.318	797.238	441.398	0.55366	-0.852929	4.79e-08	2.57e-06
NM_001182384.1	8536.98	3839.82	13234.1	3.44655	1.78515	4.94e-08	2.64e-06
NM_001181658.1	3079.29	2172.53	3986.06	1.83476	0.87559	5.05e-08	2.7e-06
NM_001182214.1	6695.46	3279.69	10111.2	3.08298	1.62433	5.08e-08	2.71e-06
NM_001181281.3	1109.7	803.887	1415.51	1.76084	0.816261	5.26e-08	2.8e-06
NM_001179307.3	626.44	816.048	436.831	0.535301	-0.901578	5.31e-08	2.83e-06
NM_001181093.1	5825.74	7495.7	4155.79	0.554423	-0.85094	5.43e-08	2.89e-06
NM_001179445.1	2171.92	2787.39	1556.46	0.558391	-0.840653	5.51e-08	2.93e-06
NM_001180320.3	532.772	342.209	723.334	2.11372	1.07979	5.54e-08	2.94e-06
NM_001182154.1	3690.21	5198.05	2182.38	0.419846	-1.25207	5.65e-08	3e-06
NM_001180340.1	5639.43	7219.53	4059.33	0.562271	-0.830663	5.75e-08	3.05e-06
NM_001181846.1	299756	159275	440237	2.764	1.46676	5.84e-08	3.09e-06
NM_001183403.1	1135.31	801.046	1469.58	1.83458	0.875447	5.88e-08	3.11e-06
NM_001178301.1	2552.9	1831.47	3274.34	1.78782	0.838203	5.98e-08	3.16e-06
NM_001180614.1	2172.06	2777.98	1566.14	0.56377	-0.826821	6.46e-08	3.41e-06
NM_001183000.1	329.469	185.384	473.553	2.55444	1.35301	6.7e-08	3.53e-06
NM_001181666.1	29456.5	21130.2	37782.8	1.7881	0.838424	6.77e-08	3.57e-06
NM_001182832.1	4550.09	1961.24	7138.94	3.64	1.86394	6.84e-08	3.6e-06
NM_001180252.1	6962.48	4248.7	9676.25	2.27746	1.18743	6.85e-08	3.6e-06
NM_001179453.1	5364.88	6890	3839.77	0.557296	-0.843484	6.93e-08	3.64e-06
NM_001184642.1	20.6105	33.8285	7.3925	0.218529	-2.1941	6.95e-08	3.65e-06
NM_001182687.1	1550.8	1987.59	1114.02	0.560488	-0.835243	7.01e-08	3.67e-06
NM_001184638.1	493.367	139.355	847.379	6.08072	2.60424	7.06e-08	3.7e-06
NM_001180057.1	14340.5	7087.57	21593.4	3.04665	1.60723	7.08e-08	3.7e-06
NM_001183893.1	6224.15	2943.95	9504.35	3.22843	1.69083	7.07e-08	3.7e-06
NM_001180808.1	8427.38	4535.18	12319.6	2.71645	1.44172	7.1e-08	3.71e-06
NM_001183995.1	4222.19	5440.89	3003.49	0.552022	-0.857202	7.17e-08	3.74e-06
NM_001179616.1	2012.37	2715.56	1309.18	0.482103	-1.05259	7.26e-08	3.79e-06
NM_001180640.3	1873.01	2413.38	1332.64	0.55219	-0.856763	7.27e-08	3.79e-06
NM_001180629.3	5370.32	2378.21	8362.43	3.51627	1.81405	7.35e-08	3.82e-06
NM_001178713.1	76.0318	34.8632	117.2	3.36172	1.7492	7.78e-08	4.05e-06
NM_001179160.1	4304.94	2739.2	5870.68	2.14321	1.09977	7.82e-08	4.06e-06
NM_001181893.1	3087.09	2280.8	3893.39	1.70703	0.771489	7.83e-08	4.06e-06
NM_001180580.3	2219.72	2833.32	1606.11	0.566866	-0.818921	7.9e-08	4.09e-06
NM_001182170.1	1324.71	1710.82	938.605	0.54863	-0.866096	8.02e-08	4.15e-06
NM_001178842.3	13374.8	8326.11	18423.5	2.21274	1.14583	8.04e-08	4.15e-06
NM_001183016.3	48460.8	24653.5	72268.1	2.93135	1.55156	8.04e-08	4.15e-06
NM_001183679.1	5773.22	3700.38	7846.07	2.12034	1.08429	8.14e-08	4.2e-06
NM_001183364.1	681.775	861.504	502.045	0.582754	-0.779041	8.2e-08	4.23e-06
NM_001183913.1	643.533	816.648	470.419	0.576036	-0.795769	8.35e-08	4.3e-06
NM_001183119.1	3200.34	1857.48	4543.21	2.4459	1.29037	8.34e-08	4.3e-06
NM_001184171.1	47328.1	22709.2	71947	3.16819	1.66366	8.88e-08	4.57e-06
NM_001181780.1	1749.04	2242.92	1255.15	0.559607	-0.837514	8.95e-08	4.6e-06
NM_001178316.1	46721.7	22805.1	70638.4	3.09748	1.63109	9.09e-08	4.66e-06
NM_001183783.3	2449.33	3147.6	1751.07	0.55632	-0.846013	9.09e-08	4.66e-06
NM_001184199.1	1499.42	591.917	2406.92	4.06631	2.02372	9.16e-08	4.69e-06
NM_001180661.1	9779.5	5926.24	13632.8	2.30041	1.20189	9.17e-08	4.69e-06
NM_001179575.1	1777.83	981.897	2573.77	2.62122	1.39024	9.35e-08	4.78e-06
NM_001180545.3	2100.02	2683.77	1516.28	0.564982	-0.823724	9.5e-08	4.86e-06
NM_001180027.1	4270.95	3085.4	5456.49	1.76849	0.822515	9.62e-08	4.91e-06
NM_001178454.1	6683.35	3746.81	9619.9	2.56749	1.36036	9.73e-08	4.96e-06
NM_001183213.1	2667.93	3347.17	1988.69	0.59414	-0.751125	9.87e-08	5.03e-06
NM_001183121.1	3592.79	2578.41	4607.17	1.78682	0.837398	9.92e-08	5.05e-06
NM_001178516.3	1107.9	1409.58	806.23	0.571966	-0.806	1.01e-07	5.15e-06
NM_001184043.1	819.43	1111.02	527.837	0.475092	-1.07372	1.04e-07	5.26e-06
NM_001180035.1	3345.11	4297.52	2392.7	0.556763	-0.844864	1.05e-07	5.35e-06
NM_001184477.3	811.21	1025.31	597.105	0.582363	-0.780009	1.06e-07	5.36e-06
NM_001183538.3	1572.18	1975.92	1168.45	0.591345	-0.757929	1.06e-07	5.37e-06
NM_001184146.1	3146.31	4060.92	2231.7	0.549554	-0.863666	1.06e-07	5.37e-06
NM_001178503.1	968.751	688.805	1248.7	1.81285	0.858256	1.09e-07	5.49e-06
NM_001184283.1	571.381	408.819	733.942	1.79528	0.844205	1.09e-07	5.5e-06
NM_001179997.1	387.839	112.169	663.51	5.91528	2.56445	1.13e-07	5.68e-06
NM_001179884.3	8732.62	3858.16	13607.1	3.52684	1.81837	1.14e-07	5.73e-06
NM_001179067.3	25166.2	17987.1	32345.4	1.79825	0.846597	1.14e-07	5.73e-06
NM_001180802.3	2494.74	3178.65	1810.84	0.569687	-0.811758	1.14e-07	5.74e-06
NM_001181754.1	2957.55	3728.71	2186.38	0.586363	-0.770135	1.14e-07	5.74e-06
NM_001182335.3	13546.2	8830.76	18261.6	2.06796	1.04821	1.15e-07	5.77e-06
NM_001179639.1	6317.94	4608.11	8027.76	1.74209	0.800822	1.18e-07	5.9e-06
NM_001178332.1	26917.8	13066.6	40768.9	3.1201	1.64159	1.18e-07	5.91e-06
NM_001178415.1	9937.84	13095.7	6780.02	0.51773	-0.949728	1.21e-07	6.08e-06
NM_001183415.1	70.5356	100.312	40.7589	0.40632	-1.29931	1.24e-07	6.19e-06
NM_001182359.1	10273.8	12946.1	7601.41	0.587157	-0.768181	1.24e-07	6.21e-06
NM_001178401.1	3336.31	4225.09	2447.54	0.579286	-0.787651	1.32e-07	6.6e-06
NM_001181150.1	1592.82	2040	1145.64	0.561587	-0.83242	1.33e-07	6.62e-06
NM_001180621.1	1936.75	2486.19	1387.31	0.558007	-0.841644	1.33e-07	6.62e-06
NM_001183295.1	2803.84	2000.69	3606.99	1.80287	0.850294	1.34e-07	6.69e-06
NM_001180690.3	25837.7	12513.7	39161.6	3.12949	1.64593	1.37e-07	6.82e-06
NM_001178635.1	8917.18	6526.08	11308.3	1.73278	0.793092	1.41e-07	7.03e-06
NM_001181323.3	4193.21	5354.27	3032.15	0.566306	-0.820346	1.43e-07	7.09e-06
NM_001180923.1	1785.45	1323.54	2247.36	1.69799	0.763824	1.43e-07	7.09e-06
NM_001179180.1	6346.9	8123.9	4569.91	0.562527	-0.830007	1.44e-07	7.14e-06
NM_001181956.1	4587.22	5816.82	3357.61	0.577225	-0.792795	1.46e-07	7.25e-06
NM_001179505.1	1553.15	1965.62	1140.69	0.58032	-0.78508	1.47e-07	7.26e-06
NM_001182080.1	1405.39	1796.23	1014.55	0.564818	-0.824141	1.47e-07	7.26e-06
NM_001183316.1	4039.33	2886.73	5191.92	1.79855	0.846833	1.49e-07	7.36e-06
NM_001180520.1	9380.43	6530.39	12230.5	1.87286	0.90524	1.49e-07	7.37e-06
NM_001181683.1	1434.6	1803.61	1065.6	0.590816	-0.759218	1.5e-07	7.4e-06
NM_001181588.1	3402.26	4361.55	2442.97	0.560115	-0.836204	1.54e-07	7.61e-06
NM_001180370.1	7852.54	5635.01	10070.1	1.78706	0.837585	1.56e-07	7.68e-06
NM_001179894.1	244.246	328.088	160.405	0.488907	-1.03237	1.6e-07	7.86e-06
NM_001180138.1	4206.38	6148.49	2264.27	0.368264	-1.44119	1.61e-07	7.89e-06
NM_001184654.1	37.7467	57.8262	17.6672	0.305523	-1.71065	1.63e-07	8.02e-06
NM_001178280.1	2599.59	1872.13	3327.05	1.77714	0.82956	1.65e-07	8.11e-06
NM_001178892.1	4085.19	2097.41	6072.97	2.89546	1.53379	1.7e-07	8.31e-06
NM_001180086.1	2583.98	3290.39	1877.57	0.570623	-0.809391	1.7e-07	8.32e-06
NM_001183743.1	7137.45	4923.58	9351.32	1.89929	0.925463	1.72e-07	8.43e-06
NM_001180639.1	1916.99	1412.59	2421.39	1.71414	0.777489	1.74e-07	8.48e-06
NM_001183617.1	12919.1	8966.52	16871.7	1.88163	0.911986	1.75e-07	8.55e-06
NM_001182538.1	1765.68	2255.75	1275.6	0.56549	-0.822426	1.75e-07	8.55e-06
NM_001184088.1	4140.58	2613.32	5667.84	2.16883	1.11692	1.78e-07	8.66e-06
NM_001183490.1	1533.28	1944.63	1121.93	0.57694	-0.793507	1.78e-07	8.67e-06
NM_001178782.1	1174.75	807.838	1541.67	1.90839	0.932352	1.78e-07	8.67e-06
NM_001181277.3	10876.1	4624.7	17127.6	3.7035	1.88889	1.8e-07	8.76e-06
NM_001181722.1	9006.77	5844.69	12168.9	2.08204	1.05799	1.83e-07	8.87e-06
NM_001179971.1	4730.18	5949.22	3511.14	0.590185	-0.76076	1.83e-07	8.87e-06
NM_001183567.1	690.087	889.477	490.696	0.551668	-0.858127	1.88e-07	9.11e-06
NM_001180565.1	2697.07	1886.08	3508.06	1.85998	0.895283	1.9e-07	9.21e-06
NM_001180166.1	609.977	784.244	435.71	0.55558	-0.847935	1.92e-07	9.3e-06
NM_001178872.1	241.821	312.755	170.886	0.546388	-0.872002	1.93e-07	9.34e-06
NM_001180141.1	8349.01	3314.36	13383.6	4.03808	2.01367	1.96e-07	9.45e-06
NM_001180465.3	3886.75	2414.43	5359.08	2.21961	1.1503	1.97e-07	9.5e-06
NM_001180573.1	1320.44	1715.01	925.872	0.539864	-0.889333	1.99e-07	9.58e-06
NM_001180594.3	318.929	425.067	212.79	0.500604	-0.998258	2e-07	9.65e-06
NR_132177.1	295.267	390.772	199.762	0.511199	-0.968043	2.01e-07	9.66e-06
NM_001178592.3	546.477	261.453	831.501	3.18031	1.66917	2.01e-07	9.67e-06
NM_001178379.1	1464.72	780.113	2149.32	2.75513	1.46212	2.11e-07	1.01e-05
NM_001182629.1	4331.41	2893.04	5769.79	1.99437	0.995932	2.13e-07	1.02e-05
NM_001184140.1	12776.6	6649.74	18903.6	2.84275	1.50729	2.14e-07	1.03e-05
NM_001182971.3	402.215	519.562	284.867	0.548284	-0.867005	2.24e-07	1.07e-05
NM_001181797.3	14835.1	8458.41	21211.9	2.50778	1.32641	2.26e-07	1.08e-05
NM_001178748.1	2777.61	1532.81	4022.41	2.62421	1.39188	2.27e-07	1.09e-05
NM_001178264.1	5650.89	4109.45	7192.33	1.75019	0.807515	2.28e-07	1.09e-05
NM_001178196.2	8930.9	6526.98	11334.8	1.73661	0.796274	2.31e-07	1.1e-05
NM_001184272.1	1616.98	1176.1	2057.86	1.74974	0.807137	2.34e-07	1.11e-05
NM_001181295.1	1810.94	1335.68	2286.2	1.71164	0.775379	2.35e-07	1.12e-05
NM_001182081.1	2174.87	1453.54	2896.2	1.99251	0.994588	2.37e-07	1.13e-05
NM_001178504.3	1430.66	1032.33	1828.99	1.77171	0.825145	2.46e-07	1.17e-05
NM_001179123.1	218.777	288.675	148.878	0.515729	-0.955315	2.48e-07	1.18e-05
NM_001180331.1	20114.7	13439.6	26789.9	1.99335	0.995198	2.52e-07	1.2e-05
NM_001181262.1	651.036	830.83	471.243	0.567195	-0.818083	2.52e-07	1.2e-05
NM_001180303.1	611.006	795.62	426.392	0.535925	-0.899897	2.53e-07	1.2e-05
NM_001178993.1	2834.91	1224.67	4445.15	3.62968	1.85984	2.56e-07	1.21e-05
NM_001181732.1	954.821	1207.27	702.369	0.581781	-0.781451	2.59e-07	1.22e-05
NM_001178785.1	894.15	1147.91	640.395	0.557881	-0.84197	2.62e-07	1.24e-05
NM_001183186.1	613.159	439.794	786.524	1.78839	0.838662	2.68e-07	1.27e-05
NM_001183606.1	15518.3	19392.3	11644.4	0.600468	-0.735841	2.73e-07	1.29e-05
NM_001182514.1	494.407	692.781	296.034	0.427312	-1.22664	2.78e-07	1.31e-05
NM_001180116.1	697.033	894.368	499.699	0.558717	-0.839811	2.83e-07	1.34e-05
NM_001179193.1	2642.38	1921.09	3363.67	1.75091	0.808109	2.85e-07	1.34e-05
NM_001179194.1	24837.6	12535.6	37139.7	2.96274	1.56693	2.9e-07	1.37e-05
NM_001183089.1	3328.35	2285.43	4371.27	1.91267	0.935587	3.01e-07	1.42e-05
NM_001178468.3	600.086	755.303	444.869	0.588995	-0.763673	3.03e-07	1.42e-05
NM_001179577.1	814.785	1037.31	592.26	0.570958	-0.808544	3.09e-07	1.45e-05
NM_001182904.1	5935	2932.66	8937.35	3.04753	1.60764	3.1e-07	1.45e-05
NM_001178510.1	14879.1	10744	19014.2	1.76974	0.82354	3.13e-07	1.46e-05
NM_001182550.1	304.256	394.861	213.65	0.541077	-0.886095	3.17e-07	1.49e-05
NM_001184197.1	1026.4	1296.1	756.71	0.583838	-0.77636	3.19e-07	1.49e-05
NM_001182277.3	1874.45	1026.83	2722.07	2.65095	1.40651	3.21e-07	1.5e-05
NM_001181415.1	1421.9	1028.06	1815.74	1.76618	0.820635	3.26e-07	1.52e-05
NM_001180866.1	3109.1	2210.84	4007.36	1.8126	0.858058	3.32e-07	1.55e-05
NM_001183483.1	1234.14	1572.73	895.551	0.569424	-0.812424	3.39e-07	1.58e-05
NM_001180390.1	1142.15	1481.46	802.839	0.541924	-0.883836	3.4e-07	1.58e-05
NM_001179532.3	2918.11	2193.07	3643.15	1.66121	0.732236	3.41e-07	1.58e-05
NM_001183610.1	7861.75	9938.56	5784.93	0.582069	-0.780738	3.41e-07	1.58e-05
NM_001180653.1	9008.2	1481.46	16534.9	11.1612	3.48042	3.47e-07	1.61e-05
NM_001180231.1	36097.8	25961.9	46233.7	1.78083	0.832551	3.5e-07	1.62e-05
NM_001180737.1	5923.66	4004.17	7843.16	1.95875	0.969933	3.52e-07	1.63e-05
NM_001179428.3	28180.9	17274.6	39087.3	2.26271	1.17805	3.53e-07	1.63e-05
NM_001179419.1	751.106	380.694	1121.52	2.94598	1.55875	3.55e-07	1.64e-05
NM_001178994.3	62420.5	22799.8	102041	4.47554	2.16206	3.67e-07	1.69e-05
NM_001178169.1	2762.72	1994.96	3530.49	1.7697	0.823505	3.82e-07	1.76e-05
NM_001182800.1	855.64	572.312	1138.97	1.99012	0.992853	3.84e-07	1.77e-05
NM_001183082.1	2312.55	1673.45	2951.64	1.7638	0.818686	3.86e-07	1.78e-05
NM_001182138.1	1952.16	2500.53	1403.79	0.561398	-0.832905	3.91e-07	1.8e-05
NM_001184033.1	2327.42	2977.13	1677.71	0.563533	-0.827429	3.94e-07	1.81e-05
NM_001180755.3	2162.3	1154.37	3170.23	2.74629	1.45749	3.96e-07	1.82e-05
NM_001179235.1	784.693	1003.81	565.574	0.563426	-0.827702	4e-07	1.84e-05
NM_001181108.1	768.74	551.851	985.629	1.78604	0.836768	4.08e-07	1.87e-05
NM_001183416.1	71.7523	99.9689	43.5357	0.435493	-1.19928	4.16e-07	1.91e-05
NM_001182669.1	4239.71	5383.01	3096.42	0.575221	-0.797812	4.18e-07	1.92e-05
NM_001184177.1	136.121	74.4125	197.829	2.65855	1.41064	4.32e-07	1.98e-05
NM_001184179.1	591.678	747.382	435.974	0.583336	-0.777602	4.38e-07	2e-05
NM_001180304.1	9.27543	16.8451	1.7057	0.101258	-3.30389	4.42e-07	2.02e-05
NM_001183730.1	8398.42	3489.84	13307	3.81307	1.93095	4.44e-07	2.02e-05
NM_001182907.1	28579.7	12000.3	45159.1	3.76316	1.91195	4.43e-07	2.02e-05
NM_001181205.1	869.644	1109.46	629.826	0.567686	-0.816836	4.47e-07	2.04e-05
NM_001180449.1	1395.46	1796.26	994.653	0.553735	-0.852733	4.51e-07	2.05e-05
NM_001184040.1	16334.4	8230.86	24437.9	2.96906	1.57	4.61e-07	2.1e-05
NM_001180169.1	3495.03	4741.09	2248.98	0.474359	-1.07595	4.67e-07	2.12e-05
NM_001183662.1	3091.65	1900.99	4282.3	2.25267	1.17164	4.68e-07	2.13e-05
NM_001178932.2	1802.11	2305.5	1298.72	0.563312	-0.827993	4.73e-07	2.15e-05
NM_001178729.1	1034.22	752.108	1316.33	1.75019	0.807512	4.83e-07	2.19e-05
NM_001181212.1	6001.47	4421.56	7581.39	1.71464	0.777906	4.84e-07	2.19e-05
NM_001182863.1	189.118	125.393	252.843	2.0164	1.01178	4.87e-07	2.21e-05
NM_001181496.1	1594	2000.87	1187.13	0.593308	-0.753147	4.93e-07	2.23e-05
NM_001179441.3	1638.19	2086.7	1189.68	0.570123	-0.810654	4.96e-07	2.24e-05
NM_001180128.1	475.657	608.293	343.021	0.563907	-0.82647	4.98e-07	2.25e-05
NM_001182767.1	5440.75	3331.22	7550.28	2.26652	1.18048	5.04e-07	2.28e-05
NM_001182807.1	1481.72	1073.2	1890.23	1.7613	0.816643	5.08e-07	2.29e-05
NM_001183122.1	2374.83	2982.96	1766.69	0.592262	-0.755694	5.13e-07	2.31e-05
NM_001180319.1	20173.8	14741.5	25606.2	1.73702	0.796612	5.2e-07	2.34e-05
NM_001180394.1	1518.53	1116.73	1920.33	1.71961	0.782079	5.22e-07	2.35e-05
NM_001181909.1	1358.26	990.755	1725.77	1.74188	0.800643	5.28e-07	2.37e-05
NM_001184457.1	1166.62	1462.79	870.446	0.595059	-0.748896	5.31e-07	2.39e-05
NM_001178865.3	2280.9	2885.62	1676.18	0.580876	-0.783699	5.33e-07	2.39e-05
NM_001183381.1	26511.5	13930.9	39092.2	2.80616	1.4886	5.34e-07	2.4e-05
NM_001181941.1	446.404	571.336	321.473	0.562668	-0.829644	5.46e-07	2.44e-05
NM_001180036.1	5245.32	2251.64	8239	3.65912	1.8715	5.46e-07	2.44e-05
NM_001178965.3	2484.42	1232.71	3736.14	3.03083	1.59971	5.45e-07	2.44e-05
NM_001180789.3	9116.58	6678.93	11554.2	1.72995	0.790732	5.54e-07	2.48e-05
NM_001183981.1	2481.05	3172.78	1789.32	0.563958	-0.826339	5.58e-07	2.49e-05
NM_001178813.1	1341.05	1690.27	991.831	0.58679	-0.769083	5.6e-07	2.5e-05
NM_001180720.3	869.131	590.585	1147.68	1.94329	0.9585	5.74e-07	2.56e-05
NM_001179893.3	1146.63	1470.36	822.897	0.559658	-0.837382	5.84e-07	2.6e-05
NM_001182379.1	985.667	722.005	1249.33	1.73036	0.791073	5.88e-07	2.62e-05
NM_001181300.1	1816.89	2309.71	1324.06	0.573259	-0.802741	5.91e-07	2.63e-05
NM_001183946.1	1247.27	1588.95	905.592	0.56993	-0.811144	6.02e-07	2.68e-05
NM_001181235.1	8830.54	5903.47	11757.6	1.99164	0.99396	6.08e-07	2.7e-05
NM_001182192.1	53824.9	66444.1	41205.8	0.620156	-0.689296	6.1e-07	2.71e-05
NM_001184025.1	907.825	540.475	1275.18	2.35936	1.2384	6.11e-07	2.71e-05
NM_001184532.1	264.971	341.819	188.122	0.550357	-0.861561	6.16e-07	2.73e-05
NM_001181139.1	1919.62	2410.96	1428.29	0.592414	-0.755323	6.18e-07	2.73e-05
NM_001179667.2	6092.21	4435.78	7748.64	1.74685	0.804754	6.22e-07	2.75e-05
NM_001181182.3	780.288	1032.94	527.635	0.510809	-0.969145	6.22e-07	2.75e-05
NM_001184450.1	427.041	301.427	552.655	1.83346	0.874571	6.26e-07	2.76e-05
NM_001178869.1	12481.8	5096.26	19867.3	3.89841	1.96289	6.33e-07	2.79e-05
NM_001183069.1	2938.53	2193.4	3683.65	1.67942	0.747967	6.42e-07	2.83e-05
NM_001182437.1	4421.72	5461.82	3381.62	0.619138	-0.691668	6.44e-07	2.84e-05
NM_001179764.2	3125.39	3954.53	2296.24	0.58066	-0.784233	6.46e-07	2.84e-05
NM_001180604.3	2150.83	2700.37	1601.28	0.592983	-0.753937	6.48e-07	2.85e-05
NM_001178591.3	1996.62	1461.67	2531.58	1.73198	0.792422	6.6e-07	2.9e-05
NM_001183621.1	1039.73	639.349	1440.11	2.25246	1.1715	6.73e-07	2.95e-05
NM_001181231.3	839.889	1055.27	624.507	0.591798	-0.756822	6.75e-07	2.96e-05
NM_001181191.1	1402.45	1775.05	1029.85	0.580181	-0.785424	6.76e-07	2.96e-05
NM_001178602.1	450.501	320.916	580.087	1.8076	0.854074	6.76e-07	2.96e-05
NM_001181625.1	2968.97	1955.1	3982.85	2.03716	1.02656	6.78e-07	2.97e-05
NM_001179155.1	6246.93	3222.13	9271.73	2.87751	1.52482	6.81e-07	2.98e-05
NM_001178758.1	2159.9	1596	2723.8	1.70664	0.771156	6.87e-07	3e-05
NM_001182660.1	1391.54	1750.39	1032.69	0.589979	-0.761265	6.88e-07	3e-05
NM_001182325.3	998.848	696.237	1301.46	1.86927	0.902478	6.94e-07	3.03e-05
NM_001184263.1	702.766	883.769	521.763	0.590384	-0.760274	7.09e-07	3.09e-05
NM_001181390.3	5787.75	4243.62	7331.88	1.72774	0.788888	7.1e-07	3.09e-05
NM_001179466.1	1771.32	1318.9	2223.73	1.68605	0.75365	7.13e-07	3.1e-05
NM_001182818.1	43128.5	25320	60937	2.40667	1.26704	7.14e-07	3.11e-05
NM_001182728.1	1995.55	1456.5	2534.6	1.74019	0.799245	7.42e-07	3.22e-05
NM_001183983.1	3488.72	2663.33	4314.12	1.61982	0.695838	7.82e-07	3.39e-05
NM_001181321.3	356101	213846	498355	2.33043	1.2206	7.84e-07	3.4e-05
NM_001183797.3	2833.07	3587.83	2078.31	0.579266	-0.787702	7.85e-07	3.4e-05
NM_001179275.1	704.56	517.132	891.988	1.72487	0.786491	7.88e-07	3.41e-05
NM_001180836.3	1575.05	608.14	2541.96	4.17989	2.06346	8.04e-07	3.48e-05
NM_001183128.1	1741.25	1309.02	2173.49	1.66039	0.731521	8.52e-07	3.69e-05
NM_001178494.1	2759.28	3427.15	2091.41	0.610248	-0.712532	8.87e-07	3.83e-05
NM_001183302.1	2385.05	2995.96	1774.15	0.592181	-0.75589	8.94e-07	3.86e-05
NM_001182776.1	44.0438	24.9387	63.149	2.53217	1.34037	9.15e-07	3.95e-05
NM_001181693.1	2120.31	2680	1560.62	0.582322	-0.780111	9.23e-07	3.98e-05
NM_001184108.1	1336.41	1669.99	1002.83	0.600502	-0.735758	9.27e-07	3.99e-05
NM_001179069.1	574.479	875.235	273.724	0.312744	-1.67695	9.31e-07	4e-05
NM_001181247.3	2175.41	1050.72	3300.09	3.14078	1.65112	9.31e-07	4e-05
NM_001183752.3	13922.4	9623.99	18220.9	1.89327	0.920883	9.41e-07	4.04e-05
NM_001180203.1	7919.37	5496.81	10341.9	1.88144	0.911836	9.48e-07	4.07e-05
NM_001178873.1	6458.05	4725.52	8190.57	1.73326	0.793489	9.54e-07	4.09e-05
NM_001180188.1	844.175	625.797	1062.55	1.69792	0.76377	9.75e-07	4.18e-05
NM_001180010.3	749.361	957.069	541.652	0.565949	-0.821256	9.85e-07	4.22e-05
NM_001183732.1	7575.04	3683.13	11466.9	3.11336	1.63847	9.89e-07	4.23e-05
NM_001183247.4	1689.53	2121.46	1257.6	0.592799	-0.754386	9.88e-07	4.23e-05
NM_001181517.1	4473.86	5679.66	3268.06	0.575397	-0.79737	9.92e-07	4.24e-05
NM_001180887.1	16277.1	11206.7	21347.4	1.90488	0.929702	9.94e-07	4.24e-05
NM_001180120.1	1793.51	1098.86	2488.17	2.26433	1.17908	9.96e-07	4.24e-05
NM_001182568.1	2225.84	1433.52	3018.16	2.10542	1.07411	9.96e-07	4.24e-05
NM_001178440.1	4173.76	2069.38	6278.14	3.03382	1.60114	1e-06	4.26e-05
NM_001180150.1	2179.22	2769.71	1588.74	0.573611	-0.801855	1.02e-06	4.33e-05
NM_001181984.1	1866.51	2361.4	1371.63	0.580855	-0.78375	1.02e-06	4.34e-05
NM_001183294.1	22144.3	10807.6	33481	3.09792	1.6313	1.02e-06	4.34e-05
NM_001183911.1	1510.67	1916.63	1104.71	0.576382	-0.794903	1.02e-06	4.34e-05
NM_001178527.1	4511.09	5729.53	3292.66	0.574682	-0.799163	1.04e-06	4.41e-05
NM_001182267.1	13879.4	10233.7	17525	1.71247	0.776083	1.07e-06	4.54e-05
NM_001182037.1	42961.6	25300.6	60622.5	2.39609	1.26068	1.08e-06	4.55e-05
NM_001178566.1	26478.3	17393.8	35562.8	2.04457	1.0318	1.09e-06	4.63e-05
NM_001178209.1	3720.09	2804.89	4635.29	1.65257	0.724714	1.1e-06	4.64e-05
NM_001181970.1	6125.78	3770.44	8481.12	2.24937	1.16952	1.11e-06	4.67e-05
NM_001181475.1	11020.8	13690.1	8351.64	0.610052	-0.712996	1.12e-06	4.72e-05
NM_001182894.1	34386.7	42708.2	26065.2	0.610309	-0.712387	1.12e-06	4.73e-05
NM_001183203.1	1353.5	1030.06	1676.93	1.62799	0.703094	1.14e-06	4.79e-05
NM_001179192.1	887.773	658.806	1116.74	1.69509	0.761365	1.16e-06	4.87e-05
NM_001179763.1	2587.08	3214.07	1960.09	0.609847	-0.713481	1.17e-06	4.91e-05
NM_001184071.1	296.455	380.872	212.037	0.556714	-0.844993	1.18e-06	4.97e-05
NM_001179833.1	4009.63	1964.95	6054.31	3.08115	1.62347	1.18e-06	4.97e-05
NM_001178476.1	1056.33	1341.55	771.1	0.574781	-0.798915	1.18e-06	4.97e-05
NM_001179334.1	3999.82	2020.91	5978.73	2.95844	1.56484	1.19e-06	5.01e-05
NM_001182521.1	390.606	493.65	287.562	0.582523	-0.779612	1.22e-06	5.1e-05
NM_001178636.4	2307.43	1702.88	2911.98	1.71003	0.774024	1.22e-06	5.12e-05
NM_001180634.1	7302.29	5566.38	9038.21	1.62371	0.699297	1.23e-06	5.16e-05
NM_001182746.1	864.691	628.682	1100.7	1.75081	0.808019	1.3e-06	5.43e-05
NM_001180813.2	8648.64	10768.7	6528.55	0.606251	-0.722012	1.32e-06	5.5e-05
NM_001181160.1	1078.51	1354.99	802.034	0.59191	-0.756551	1.32e-06	5.52e-05
NM_001180824.3	15765.3	9030.77	22499.9	2.49147	1.31699	1.33e-06	5.54e-05
NM_001181611.1	1842.03	1369.25	2314.81	1.69056	0.757505	1.34e-06	5.58e-05
NM_001179253.1	1654.22	1232.84	2075.59	1.68358	0.751531	1.37e-06	5.69e-05
NM_001180395.3	1529.54	1141.48	1917.61	1.67993	0.748404	1.37e-06	5.69e-05
NM_001182811.1	7593.94	9443.73	5744.15	0.60825	-0.717265	1.37e-06	5.69e-05
NM_001179963.1	291.931	377.835	206.027	0.545283	-0.874922	1.38e-06	5.72e-05
NM_001183809.3	334.137	438.187	230.087	0.525089	-0.929367	1.38e-06	5.72e-05
NM_001180092.1	1488.19	1872.19	1104.2	0.589793	-0.76172	1.38e-06	5.75e-05
NM_001184291.1	1535.91	1922.88	1148.93	0.597504	-0.742979	1.41e-06	5.83e-05
NM_001183158.1	684.774	466.342	903.205	1.93679	0.953664	1.42e-06	5.87e-05
NM_001181598.1	8496.25	6395.4	10597.1	1.65699	0.728565	1.43e-06	5.91e-05
NM_001179617.1	1928	1453.87	2402.13	1.65223	0.724415	1.45e-06	6.02e-05
NM_001178897.1	5031.28	3300.92	6761.64	2.04841	1.0345	1.49e-06	6.14e-05
NM_001180114.1	50429.9	28495.2	72364.7	2.53954	1.34457	1.5e-06	6.2e-05
NM_001179742.1	6038.09	7489.47	4586.7	0.61242	-0.707406	1.51e-06	6.24e-05
NM_001180550.3	1764.62	2223.98	1305.26	0.586901	-0.768811	1.57e-06	6.49e-05
NM_001179715.1	1367.98	1749.14	986.834	0.564184	-0.825763	1.58e-06	6.51e-05
NM_001180819.3	724.007	897.752	550.261	0.612932	-0.706202	1.59e-06	6.53e-05
NM_001178475.3	34878.3	23593.8	46162.8	1.95657	0.968325	1.62e-06	6.66e-05
NM_001180521.1	6185.91	2539.53	9832.28	3.87169	1.95296	1.64e-06	6.73e-05
NM_001183233.3	941.9	1330.01	553.792	0.416382	-1.26402	1.65e-06	6.76e-05
NM_001181479.1	1280.8	1597.24	964.358	0.603765	-0.72794	1.65e-06	6.79e-05
NM_001181673.3	5543.07	4083.66	7002.48	1.71476	0.778003	1.66e-06	6.81e-05
NM_001181565.1	1535.39	1936.43	1134.35	0.585797	-0.771528	1.73e-06	7.08e-05
NM_001183446.1	39876.3	25501.1	54251.4	2.12741	1.0891	1.74e-06	7.11e-05
NM_001182258.1	2785.23	3539.36	2031.09	0.573859	-0.801233	1.76e-06	7.21e-05
NM_001182941.3	4761.89	5969.8	3553.98	0.595326	-0.748247	1.77e-06	7.22e-05
NM_001183557.1	4298.58	5406.74	3190.43	0.590084	-0.761008	1.78e-06	7.25e-05
NM_001178822.1	4301.26	3263.37	5339.16	1.63609	0.71025	1.78e-06	7.28e-05
NM_001180510.1	1801.06	2257.22	1344.9	0.595822	-0.747047	1.79e-06	7.3e-05
NM_001181634.1	2927.05	2249.7	3604.4	1.60217	0.680024	1.8e-06	7.32e-05
NM_001181777.1	1522.31	1913.52	1131.1	0.591109	-0.758504	1.82e-06	7.43e-05
NM_001182649.1	953.366	1213.07	693.658	0.571819	-0.806371	1.86e-06	7.57e-05
NM_001182712.1	68124.8	46163.1	90086.4	1.95148	0.964569	1.87e-06	7.59e-05
NM_001181318.1	11444.2	7729.61	15158.8	1.96114	0.97169	1.88e-06	7.64e-05
NM_001183163.1	1414.43	1742.76	1086.11	0.623215	-0.682198	1.89e-06	7.66e-05
NM_001181728.1	3573.81	2113.21	5034.41	2.38235	1.25238	1.9e-06	7.7e-05
NM_001180962.1	3773.49	2813.68	4733.29	1.68224	0.750384	1.91e-06	7.74e-05
NM_001184077.1	3995.4	2582.28	5408.52	2.09447	1.06659	1.98e-06	8.01e-05
NM_001179895.3	128.942	173.255	84.6295	0.488467	-1.03367	2.02e-06	8.19e-05
NM_001182030.1	1394.78	1047.5	1742.06	1.66307	0.733845	2.03e-06	8.2e-05
NM_001180142.1	11215.5	4970.43	17460.5	3.51287	1.81265	2.03e-06	8.22e-05
NM_001179421.3	996.89	1246.99	746.787	0.59887	-0.739685	2.05e-06	8.28e-05
NM_001180905.1	5055.29	6224.93	3885.65	0.624208	-0.6799	2.1e-06	8.48e-05
NM_001182831.3	6884.75	5109.41	8660.09	1.69493	0.761225	2.15e-06	8.69e-05
NM_001178222.1	596.696	436.922	756.471	1.73137	0.79191	2.17e-06	8.76e-05
NM_001181067.1	18239.5	11053.4	25425.6	2.30026	1.2018	2.17e-06	8.76e-05
NM_001183165.2	10637.4	8088.21	13186.5	1.63034	0.70517	2.18e-06	8.77e-05
NM_001183118.1	3455.16	2454.26	4456.05	1.81564	0.860478	2.19e-06	8.82e-05
NM_001183603.3	7530.22	5597.42	9463.03	1.69061	0.757542	2.19e-06	8.82e-05
NM_001184028.1	2459.61	3074.91	1844.31	0.599794	-0.737462	2.22e-06	8.9e-05
NM_001183823.1	4444.82	3350.05	5539.6	1.65359	0.7256	2.22e-06	8.93e-05
NM_001183626.1	6048.64	4472.56	7624.72	1.70478	0.769582	2.24e-06	8.99e-05
NM_001179717.1	5563.3	7000.85	4125.76	0.589323	-0.762869	2.24e-06	8.99e-05
NM_001178682.1	4577.72	2161.98	6993.46	3.23475	1.69365	2.27e-06	9.1e-05
NM_001179271.1	718.69	387.159	1050.22	2.71264	1.4397	2.28e-06	9.14e-05
NM_001184010.1	1673.98	2082.13	1265.84	0.607953	-0.717968	2.32e-06	9.29e-05
NM_001181652.1	39.9426	57.5417	22.3434	0.3883	-1.36476	2.33e-06	9.33e-05
NM_001183692.1	19237.2	9150.62	29323.7	3.20456	1.68013	2.38e-06	9.5e-05
NM_001182535.1	2975.68	2202.84	3748.51	1.70167	0.766948	2.39e-06	9.52e-05
NM_001180611.3	3084.45	2270.76	3898.14	1.71666	0.779608	2.41e-06	9.6e-05
NM_001182650.1	918.12	1157.58	678.661	0.586277	-0.770346	2.44e-06	9.73e-05
NM_001181448.1	7788.46	5849.66	9727.25	1.66287	0.733679	2.48e-06	9.88e-05
NM_001180897.3	415.551	522.963	308.139	0.589217	-0.763128	2.51e-06	0.0001
NM_001181550.1	4976.85	3669.09	6284.6	1.71285	0.776398	2.57e-06	0.000102269
NM_001183268.1	738.868	115.257	1362.48	11.8212	3.56331	2.63e-06	0.000104636
NM_001182756.1	17609.3	21767.7	13450.9	0.61793	-0.694485	2.64e-06	0.00010484
NM_001178936.3	1086.98	822.126	1351.84	1.64432	0.717495	2.68e-06	0.000106374
NM_001179661.1	1338.1	1691.22	984.967	0.582399	-0.779919	2.69e-06	0.000106374
NM_001181523.1	1823.88	2288.29	1359.47	0.594099	-0.751225	2.68e-06	0.000106374
NM_001181752.3	3697.51	2458.93	4936.1	2.00742	1.00534	2.7e-06	0.000106894
NM_001182065.1	8132.26	10123.4	6141.15	0.606631	-0.721109	2.72e-06	0.00010762
NM_001179066.1	3749.93	2893.14	4606.72	1.59229	0.671101	2.72e-06	0.000107628
NM_001182285.1	2070.98	1545.86	2596.09	1.67939	0.747934	2.73e-06	0.000107889
NM_001182883.1	1608.08	1170.14	2046.03	1.74854	0.806151	2.74e-06	0.000108227
NM_001181291.3	17693	10747.6	24638.3	2.29245	1.19689	2.76e-06	0.000108972
NM_001182737.1	4973.1	2639.65	7306.54	2.76799	1.46884	2.79e-06	0.000110076
NM_001182070.1	1965.73	1502.42	2429.04	1.61675	0.693101	2.82e-06	0.000110901
NM_001182252.3	589.484	438.442	740.525	1.68899	0.756162	2.84e-06	0.000111914
NM_001182984.3	123.296	160.6	85.9921	0.535441	-0.9012	2.89e-06	0.000113784
NM_001179527.1	322.903	416.661	229.144	0.549953	-0.862619	2.9e-06	0.000113849
NM_001180224.1	2539.04	1888.87	3189.21	1.68842	0.755674	2.9e-06	0.000113849
NM_001182174.1	1613.27	1202.05	2024.49	1.6842	0.752062	2.92e-06	0.00011461
NM_001178171.2	6353.83	4484.61	8223.05	1.83362	0.874693	2.97e-06	0.000116393
NM_001182522.1	1339.3	1667.66	1010.94	0.606202	-0.722129	2.98e-06	0.000116867
NM_001182007.1	8651.72	6264.78	11038.7	1.76202	0.817232	2.99e-06	0.000116924
NM_001182951.1	815.359	611.145	1019.57	1.6683	0.738377	3e-06	0.000117485
NM_001178180.1	20199.9	12167.6	28232.2	2.32029	1.2143	3.01e-06	0.000117485
NM_001183944.1	61.7073	36.7816	86.6331	2.35534	1.23593	3.04e-06	0.000118919
NM_001178646.1	5144.56	7010.65	3278.48	0.467643	-1.09652	3.06e-06	0.000119472
NM_001178213.1	470.68	307.035	634.326	2.06598	1.04682	3.19e-06	0.000124494
NM_001181898.1	330.158	419.781	240.535	0.573	-0.803392	3.21e-06	0.000125167
NM_001183486.1	2447.22	1776.59	3117.86	1.75497	0.811447	3.24e-06	0.000126033
NM_001183311.1	756.669	492.075	1021.26	2.07543	1.05341	3.28e-06	0.000127847
NM_001183597.3	16137.9	22543.9	9731.78	0.431681	-1.21196	3.31e-06	0.000128698
NM_001182382.1	6533.61	3293.29	9773.94	2.96784	1.56941	3.31e-06	0.000128823
NM_001180713.3	2440	3078.92	1801.07	0.584969	-0.773568	3.34e-06	0.00012961
NM_001181000.3	24.7018	9.89235	39.5112	3.99411	1.99788	3.37e-06	0.000130688
NM_001182136.1	289841	111477	468206	4.20001	2.07039	3.38e-06	0.000131008
NM_001183689.3	26584.7	19983.9	33185.6	1.66062	0.731723	3.38e-06	0.000131105
NM_001181378.1	2909.3	1371.57	4447.03	3.24228	1.69701	3.43e-06	0.000132727
NM_001179848.1	6613.5	8424.71	4802.3	0.570025	-0.810902	3.45e-06	0.000133642
NM_001184284.1	1913.33	1328.44	2498.21	1.88056	0.911161	3.46e-06	0.000133642
NM_001178555.4	3459.52	4344.91	2574.13	0.592446	-0.755243	3.46e-06	0.000133763
NM_001183695.3	3553.72	2525.81	4581.64	1.81393	0.859119	3.46e-06	0.000133797
NM_001179370.3	625.731	460.114	791.349	1.7199	0.782323	3.48e-06	0.000134223
NM_001181823.1	2011.53	2527.76	1495.3	0.591549	-0.75743	3.54e-06	0.000136129
NM_001181144.1	688.741	865.39	512.093	0.591749	-0.756943	3.54e-06	0.000136129
NM_001179851.3	901.286	667.969	1134.6	1.69859	0.764336	3.53e-06	0.000136129
NM_001179312.3	1416.16	1064.58	1767.73	1.6605	0.731614	3.57e-06	0.000137195
NM_001184133.1	17576.3	13190	21962.5	1.66509	0.735599	3.6e-06	0.000138319
NM_001179332.1	1195.29	880.304	1510.27	1.71563	0.778737	3.61e-06	0.000138673
NM_001184271.1	750.514	575.723	925.306	1.60721	0.684556	3.63e-06	0.000139511
NM_001178530.3	526.121	397.686	654.556	1.64591	0.718887	3.67e-06	0.000140841
NM_001181530.1	1921.45	1210.52	2632.38	2.17458	1.12074	3.69e-06	0.000141521
NM_001183164.1	762.589	954.9	570.278	0.597213	-0.743683	3.71e-06	0.000141974
NM_001182062.1	9447.22	4664.44	14230	3.05074	1.60916	3.73e-06	0.000142707
NM_001182602.1	5243.15	3228.65	7257.64	2.24789	1.16857	3.73e-06	0.000142798
NM_001183193.1	82988.6	100006	65971	0.65967	-0.600184	3.76e-06	0.000143629
NM_001182380.1	2170.9	1260.02	3081.77	2.44581	1.29032	3.8e-06	0.000145028
NM_001181044.3	1951.12	1221.59	2680.65	2.19438	1.13382	3.83e-06	0.000146052
NM_001182855.1	15054.6	11330.6	18778.6	1.65733	0.728864	3.84e-06	0.000146548
NM_001178731.1	726.66	515.932	937.387	1.81688	0.861463	3.88e-06	0.000147775
NM_001182749.1	7817.01	2972.85	12661.2	4.25893	2.09049	3.88e-06	0.000147851
NM_001184595.3	12.2251	21.9012	2.54906	0.116389	-3.10297	3.9e-06	0.000148314
NM_001181074.1	973.445	1209.75	737.138	0.609329	-0.714707	3.97e-06	0.000151003
NM_001181712.1	1161.23	880.951	1441.5	1.6363	0.710437	3.97e-06	0.000151093
NM_001182177.1	1303.88	1633.45	974.315	0.596477	-0.74546	4.02e-06	0.000152552
NM_001183032.1	8150.16	11418.3	4882.03	0.427562	-1.22579	4.03e-06	0.000152818
NM_001182532.1	690.752	864.834	516.669	0.59742	-0.743183	4.05e-06	0.000153451
NM_001181733.3	4722.04	3550.3	5893.78	1.66008	0.731251	4.18e-06	0.000158503
NM_001182966.4	237.889	307.227	168.55	0.548619	-0.866124	4.2e-06	0.000159218
NM_001184262.1	7491.48	5652.12	9330.84	1.65086	0.723214	4.21e-06	0.000159418
NM_001182970.1	5665.46	2823.84	8507.08	3.01259	1.591	4.24e-06	0.000160362
NM_001179151.1	14628.8	7336.32	21921.4	2.98806	1.57921	4.26e-06	0.000161005
NM_001182551.1	2491.21	3163.27	1819.15	0.575086	-0.79815	4.31e-06	0.000162758
NM_001179496.1	10690.7	5800.91	15580.5	2.68588	1.42539	4.34e-06	0.00016387
NM_001179993.3	4041.8	3128.07	4955.52	1.58421	0.663766	4.43e-06	0.000167259
NM_001178150.1	34292.5	17458.8	51126.1	2.92838	1.5501	4.52e-06	0.000170564
NM_001182251.1	2041.09	2537.48	1544.71	0.608756	-0.716064	4.54e-06	0.000170907
NM_001178318.1	1215.27	1552.06	878.476	0.566006	-0.821109	4.55e-06	0.000171122
NM_001178220.2	217.618	282.144	153.091	0.542597	-0.882046	4.55e-06	0.000171189
NM_001184454.1	344.834	438.256	251.411	0.573663	-0.801725	4.58e-06	0.000172058
NM_001178347.1	614.114	763.846	464.381	0.607951	-0.717972	4.58e-06	0.000172058
NM_001180692.1	2976.65	3641.69	2311.62	0.634767	-0.655701	4.66e-06	0.000174911
NM_001181904.1	2537.37	1901.8	3172.94	1.66838	0.73845	4.69e-06	0.000175985
NM_001183882.1	767.14	511.314	1022.97	2.00066	1.00048	4.72e-06	0.00017676
NM_001183656.3	326.7	239.797	413.603	1.7248	0.786431	4.8e-06	0.00017978
NM_001182079.1	5002.16	3721.15	6283.17	1.6885	0.755743	4.84e-06	0.00018109
NM_001179368.1	14288.7	6361.55	22215.8	3.49219	1.80413	4.84e-06	0.000181237
NM_001183776.1	4654.61	5718.56	3590.65	0.627895	-0.671405	4.87e-06	0.000182121
NM_001182172.1	1303.13	981.053	1625.21	1.6566	0.728222	4.88e-06	0.000182436
NM_001182431.1	28199.3	20972.8	35425.9	1.68914	0.756285	4.95e-06	0.000184948
NM_001181612.2	399.095	290.698	507.492	1.74577	0.803863	4.98e-06	0.000185552
NM_001183338.1	46405.7	69924	22887.4	0.327319	-1.61123	4.97e-06	0.000185552
NM_001179021.1	7903.87	3316.91	12490.8	3.76581	1.91296	5e-06	0.000186214
NM_001181286.1	16792.5	12539.9	21045	1.67824	0.746949	5.01e-06	0.000186546
NM_001181708.3	1074.31	1358.82	789.789	0.581229	-0.78282	5.1e-06	0.000189554
NM_001184234.1	1817.58	1387.19	2247.97	1.62052	0.696459	5.15e-06	0.000191336
NM_001181631.1	5091.58	3878.72	6304.43	1.62539	0.700783	5.19e-06	0.000192781
NM_001178189.1	2628.71	1699.48	3557.94	2.09355	1.06595	5.31e-06	0.000197106
NM_001180809.1	921.265	634.712	1207.82	1.90294	0.92823	5.32e-06	0.000197368
NM_001179116.1	2490.94	1164.09	3817.78	3.27962	1.71353	5.43e-06	0.000200993
NM_001180994.2	3090.3	3830.88	2349.73	0.613365	-0.705183	5.42e-06	0.000200993
NM_001182279.3	538.14	692.665	383.615	0.553825	-0.852497	5.47e-06	0.000202399
NM_001184048.1	3376.27	2557.39	4195.15	1.6404	0.714049	5.47e-06	0.000202399
NM_001181442.2	8294.4	6248.22	10340.6	1.65496	0.7268	5.49e-06	0.000202861
NM_001182648.1	10180.7	7603.31	12758.1	1.67797	0.746714	5.51e-06	0.000203445
NM_001178515.3	389.33	488.875	289.786	0.592761	-0.754478	5.52e-06	0.000203978
NM_001181207.3	1487.44	1110.31	1864.56	1.67931	0.747869	5.57e-06	0.000205592
NM_001178241.1	1778.8	2157.67	1399.93	0.648814	-0.624123	5.71e-06	0.000210458
NM_001182659.1	493.606	617.2	370.013	0.599502	-0.738163	5.76e-06	0.000212248
NM_001183649.3	14590.9	11357.6	17824.2	1.56936	0.650172	5.81e-06	0.000214005
NM_001179558.3	2331.78	2881.62	1781.94	0.61838	-0.693435	5.83e-06	0.00021449
NM_001178265.1	435.228	553.163	317.292	0.573597	-0.80189	5.85e-06	0.000214944
NM_001183355.1	338.736	421.263	256.209	0.608194	-0.717396	5.9e-06	0.00021664
NM_001181294.1	2337.69	2885.08	1790.3	0.62054	-0.688404	5.92e-06	0.000217486
NM_001183945.1	87766.2	40797.8	134735	3.30249	1.72356	6.01e-06	0.000220466
NM_001183130.1	1350.54	995.966	1705.11	1.71201	0.775694	6.05e-06	0.000221803
NM_001178261.1	567.209	712.262	422.155	0.592696	-0.754635	6.14e-06	0.000225105
NM_001180259.1	2366.57	3046.82	1686.32	0.553468	-0.853428	6.21e-06	0.000227331
NM_001182422.1	32632.5	15322.2	49942.9	3.25951	1.70466	6.22e-06	0.000227728
NM_001180726.3	18932	9265.17	28598.8	3.0867	1.62607	6.37e-06	0.000232832
NM_001182992.1	6827.99	5226.6	8429.38	1.61278	0.689553	6.37e-06	0.000232844
NM_001181224.1	1194.84	929.459	1460.23	1.57105	0.651729	6.38e-06	0.000233015
NM_001179755.1	1323.37	1642.18	1004.56	0.611724	-0.709046	6.47e-06	0.000235966
NM_001179587.3	1102.05	810.269	1393.84	1.72022	0.782593	6.55e-06	0.000238952
NM_001183758.1	632.669	811.699	453.639	0.558875	-0.839402	6.56e-06	0.000239086
NM_001183962.1	402.508	506.81	298.206	0.588397	-0.765138	6.71e-06	0.000244137
NM_001178888.1	292.576	370.448	214.705	0.579583	-0.786912	6.71e-06	0.000244137
NM_001180206.1	1468.29	1122.53	1814.06	1.61605	0.692473	6.71e-06	0.000244137
NM_001182819.1	10953.7	7368.33	14539	1.97318	0.980521	6.72e-06	0.000244262
NM_001178715.1	3728.11	2797.69	4658.53	1.66514	0.73564	6.8e-06	0.000246981
NM_001181771.1	2687.46	3311.35	2063.56	0.623178	-0.682283	6.86e-06	0.000248785
NM_001178857.1	6228.77	4658.18	7799.37	1.67434	0.743592	6.85e-06	0.000248785
NM_001182531.1	1505.93	1969.43	1042.44	0.529309	-0.917818	6.91e-06	0.000250387
NM_001184178.1	2003.34	2483.97	1522.71	0.613016	-0.706004	6.94e-06	0.000251475
NM_001184311.3	5492.13	3211.15	7773.11	2.42066	1.2754	7.04e-06	0.000254953
NM_001179446.3	685.486	853.693	517.28	0.605932	-0.722773	7.06e-06	0.000255286
NM_001178491.3	9272.73	6211.93	12333.5	1.98546	0.989472	7.09e-06	0.00025605
NM_001182055.1	2726.6	3332.81	2120.4	0.636218	-0.652407	7.09e-06	0.00025605
NM_001184050.1	1443.27	1806.82	1079.73	0.597586	-0.742782	7.2e-06	0.000259835
NM_001178276.1	1370.57	1040.17	1700.97	1.63528	0.709537	7.2e-06	0.000259955
NM_001183397.1	6950.46	8414.99	5485.93	0.651924	-0.617225	7.22e-06	0.000260195
NM_001179940.2	4406.11	2411.18	6401.03	2.65473	1.40856	7.24e-06	0.000261046
NM_001182982.1	7210.26	9327.28	5093.24	0.546058	-0.872873	7.32e-06	0.000263767
NM_001178371.1	6908.46	5220.76	8596.16	1.64653	0.719432	7.38e-06	0.000265558
NM_001184519.1	190.87	243.468	138.271	0.567923	-0.816233	7.42e-06	0.000266684
NM_001178609.1	968.014	713.548	1222.48	1.71324	0.776727	7.49e-06	0.000269058
NM_001183587.3	15894.5	11035	20754.1	1.88076	0.911316	7.57e-06	0.000271809
NM_001183714.3	459.71	582.414	337.006	0.578636	-0.789271	7.66e-06	0.000275001
NM_001181809.2	482.874	669.905	295.843	0.44162	-1.17912	7.67e-06	0.000275267
NM_001178392.2	2229.48	2761.68	1697.27	0.614579	-0.70233	7.81e-06	0.0002798
NM_001182179.1	4007.59	3020.95	4994.22	1.65319	0.725255	7.81e-06	0.000279883
NM_001178599.3	1721.97	2139.53	1304.41	0.60967	-0.713899	7.85e-06	0.000280844
NM_001180005.2	12176.3	14916.3	9436.3	0.632617	-0.660596	8.01e-06	0.000286647
NM_001180756.3	1996.47	1524.5	2468.44	1.61918	0.695266	8.05e-06	0.000287756
NM_001179807.3	1590.13	1977.67	1202.58	0.608081	-0.717664	8.07e-06	0.000288265
NM_001184079.1	16378.5	20835.2	11921.8	0.572192	-0.805429	8.25e-06	0.000294451
NM_001181977.1	1999.45	2459.8	1539.09	0.625699	-0.67646	8.38e-06	0.000298827
NM_001181690.1	1161.85	808.739	1514.96	1.87323	0.905531	8.39e-06	0.000298963
NM_001182979.1	1630.53	908.97	2352.09	2.58764	1.37164	8.54e-06	0.00030419
NM_001181707.1	3247.11	3987.12	2507.09	0.628796	-0.669336	8.57e-06	0.000305056
NM_001179569.3	840.442	1045.19	635.697	0.608212	-0.717353	8.57e-06	0.000305056
NM_001183215.1	3267.77	2462.88	4072.66	1.65362	0.725625	8.7e-06	0.000309226
NM_001180779.1	6000.26	3499.77	8500.75	2.42895	1.28033	8.76e-06	0.000311267
NM_001179113.1	6215.59	3773.81	8657.37	2.29406	1.1979	8.87e-06	0.000315016
NM_001182617.1	838.727	647.375	1030.08	1.59116	0.67008	8.88e-06	0.000315226
NM_001181544.1	5243.43	3613.27	6873.6	1.90232	0.927762	9.02e-06	0.000319725
NM_001180868.1	2780.48	3488.66	2072.29	0.594007	-0.751448	9.02e-06	0.000319725
NM_001179081.1	993.825	638.761	1348.89	2.11173	1.07842	9.11e-06	0.000322789
NM_001180922.1	953.376	1193.01	713.746	0.598276	-0.741118	9.16e-06	0.000324159
NM_001182105.1	637.911	784.514	491.308	0.626257	-0.675172	9.16e-06	0.000324159
NM_001178789.1	794.754	981.952	607.556	0.618722	-0.692636	9.33e-06	0.000329866
NM_001181564.1	979.283	1228.08	730.483	0.594815	-0.749487	9.35e-06	0.00033041
NM_001179925.1	5445.39	6686.52	4204.25	0.628765	-0.669408	9.38e-06	0.000331089
NM_001183664.1	2417.55	2983.48	1851.63	0.620628	-0.688199	9.4e-06	0.000331497
NM_001181437.1	330.418	413.563	247.273	0.597909	-0.742001	9.64e-06	0.000339806
NM_001182256.1	3340.03	2261.6	4418.46	1.95368	0.966196	9.67e-06	0.00034078
NM_001178463.1	13396.9	10080.8	16713.1	1.65792	0.729375	9.69e-06	0.000341013
NM_001183133.1	1725.76	2163.46	1288.06	0.595372	-0.748138	9.69e-06	0.00034111
NM_001183352.1	6192.29	4584.39	7800.19	1.70147	0.76678	9.73e-06	0.0003422
NM_001182320.3	6411.34	3112.48	9710.2	3.11976	1.64143	9.85e-06	0.00034629
NM_001182589.1	7755.98	9373.45	6138.51	0.654883	-0.610692	9.88e-06	0.000347073
NM_001182772.1	3016.44	2302.85	3730.02	1.61974	0.69576	9.9e-06	0.000347519
NM_001183640.3	1897.67	2361.03	1434.31	0.607493	-0.71906	9.99e-06	0.0003501
NM_001182243.1	22627	14599.7	30654.3	2.09965	1.07015	9.99e-06	0.0003501
NM_001178496.3	331.431	417.956	244.906	0.585962	-0.771122	1e-05	0.000350461
NM_001182876.1	17612.4	21175.3	14049.6	0.663487	-0.591859	1e-05	0.000350461
NM_001181701.1	802.546	622.671	982.42	1.57775	0.657871	1e-05	0.000351039
NM_001183093.1	4884.16	3702.52	6065.79	1.63829	0.71219	1e-05	0.000351039
NM_001179875.1	1221.03	1504.5	937.557	0.62317	-0.682303	1.01e-05	0.000353467
NM_001184603.1	33.4903	49.16	17.8205	0.3625	-1.46395	1.02e-05	0.000355502
NM_001180645.3	1942.2	2383.5	1500.9	0.629707	-0.667248	1.03e-05	0.000357895
NM_001182972.3	9387.29	11561.7	7212.84	0.623855	-0.680718	1.04e-05	0.000363416
NM_001181931.1	663918	334582	993254	2.96864	1.5698	1.05e-05	0.000364682
NM_001183616.3	6759.5	5081.19	8437.82	1.6606	0.731704	1.05e-05	0.000365013
NM_001181943.1	14525	9694.63	19355.3	1.99649	0.997469	1.05e-05	0.00036588
NM_001178762.1	3195.08	2463.48	3926.68	1.59396	0.672613	1.05e-05	0.00036663
NM_001182560.1	3478.4	2652.87	4303.92	1.62236	0.698095	1.07e-05	0.000370721
NM_001182606.1	1530.41	1915.59	1145.23	0.597847	-0.742151	1.09e-05	0.000379385
NM_001180032.3	1677.09	1269.21	2084.97	1.64273	0.716093	1.11e-05	0.000385042
NM_001178928.1	4713.49	2417.69	7009.28	2.89916	1.53564	1.13e-05	0.000392288
NM_001182766.1	4589.88	3469.72	5710.03	1.64567	0.718678	1.15e-05	0.000397826
NM_001181918.1	257.666	329.475	185.856	0.564098	-0.825982	1.18e-05	0.000407593
NM_001178814.1	439.065	546.507	331.624	0.606806	-0.720692	1.18e-05	0.000409064
NM_001183068.1	1558.04	1947.49	1168.59	0.60005	-0.736846	1.19e-05	0.000410292
NM_001178512.3	1373.67	1042.73	1704.62	1.63476	0.709077	1.19e-05	0.000411898
NM_001178365.1	7759.05	5984.73	9533.36	1.59295	0.671699	1.2e-05	0.000413331
NM_001184001.1	8.93617	15.1763	2.69602	0.177647	-2.49292	1.2e-05	0.000415824
NM_001180444.1	3229.44	3993.61	2465.26	0.617303	-0.695949	1.21e-05	0.000417556
NM_001178900.1	3788.7	2380.09	5197.31	2.18366	1.12675	1.21e-05	0.000418893
NM_001182287.1	11357.5	8695.58	14019.5	1.61226	0.689082	1.26e-05	0.00043409
NM_001182447.1	2338.76	1857.68	2819.84	1.51794	0.602117	1.28e-05	0.000439456
NM_001179122.1	118.984	155.042	82.9248	0.534853	-0.902787	1.28e-05	0.000441718
NM_001183086.1	2108.18	982.81	3233.55	3.29011	1.71813	1.31e-05	0.00044981
NM_001183276.2	2026.61	1478.78	2574.43	1.74092	0.799849	1.32e-05	0.000452139
NM_001183759.3	91.0582	120.778	61.3381	0.507856	-0.977508	1.32e-05	0.000453126
NM_001178895.1	2779.24	3381.26	2177.23	0.64391	-0.635068	1.33e-05	0.000456368
NM_001183354.1	5507.78	6890.44	4125.11	0.598671	-0.740164	1.36e-05	0.000467666
NM_001183688.1	1545.46	1158	1932.93	1.6692	0.739159	1.37e-05	0.000469795
NM_001179335.3	1793.75	1359.44	2228.06	1.63895	0.712774	1.38e-05	0.000473803
NM_001181825.1	1132.78	1397.43	868.128	0.621233	-0.686793	1.41e-05	0.000482362
NM_001178933.1	1019.73	788.949	1250.51	1.58504	0.664516	1.42e-05	0.000485017
NM_001180871.1	13836.2	16973.3	10699	0.630342	-0.665794	1.42e-05	0.000485177
NM_001179172.1	9586.92	6620.94	12552.9	1.89594	0.922912	1.44e-05	0.00049062
NM_001182097.1	1008.69	753.245	1264.14	1.67826	0.746962	1.44e-05	0.000491351
NM_001182913.3	1795.78	1190.02	2401.55	2.01808	1.01298	1.46e-05	0.000498838
NM_001179589.4	1601.79	1971.02	1232.56	0.625342	-0.677283	1.47e-05	0.000500111
NM_001181183.4	9560.74	7381.88	11739.6	1.59033	0.669323	1.47e-05	0.000501547
NM_001180540.1	12972.2	15768.6	10175.8	0.645322	-0.631909	1.49e-05	0.000508869
NM_001181252.3	2578.25	1366.27	3790.23	2.77414	1.47204	1.5e-05	0.000512436
NM_001180904.1	1407.59	1078.72	1736.45	1.60972	0.686813	1.52e-05	0.000515942
NM_001180479.3	15809.2	11123.6	20494.8	1.84245	0.881628	1.52e-05	0.000518602
NM_001179038.3	2207.12	1714.52	2699.72	1.57462	0.655005	1.53e-05	0.00052104
NM_001181993.1	19230	13996.1	24464	1.74791	0.805633	1.55e-05	0.000526283
NM_001178676.1	2662.62	2070.96	3254.28	1.57139	0.65204	1.56e-05	0.000528809
NM_001182537.1	346.886	438.909	254.864	0.580677	-0.784192	1.58e-05	0.000536516
NM_001178619.3	738.89	563.88	913.899	1.62073	0.696646	1.59e-05	0.000540516
NM_001183297.1	623.254	775.254	471.255	0.607872	-0.718161	1.61e-05	0.000544028
NM_001182523.1	6934.02	8430.87	5437.16	0.644911	-0.632827	1.62e-05	0.000549041
NM_001179728.1	810.594	1024.54	596.647	0.582356	-0.780028	1.62e-05	0.000549558
NM_001180268.1	2231.08	1350.28	3111.89	2.30463	1.20454	1.64e-05	0.000554693
NM_001179431.2	2132.53	2622.86	1642.2	0.62611	-0.675513	1.65e-05	0.000557466
NM_001181290.3	17263	10755.5	23770.4	2.21007	1.14409	1.65e-05	0.00055863
NM_001182060.1	2705.42	3353.41	2057.44	0.613536	-0.70478	1.68e-05	0.000565888
NM_001183169.1	491.665	614.038	369.291	0.601414	-0.73357	1.68e-05	0.000567711
NM_001183854.1	2865.88	3515.8	2215.95	0.630285	-0.665924	1.68e-05	0.000567892
NM_001180424.1	1632.51	2017.42	1247.59	0.618405	-0.693375	1.7e-05	0.000572662
NM_001182820.1	14457.1	9357.69	19556.6	2.08989	1.06343	1.7e-05	0.000572749
NM_001182434.1	6825.74	5231.67	8419.81	1.60939	0.686516	1.78e-05	0.000599064
NM_001179644.1	870.629	592.946	1148.31	1.93663	0.953545	1.78e-05	0.000599064
NM_001183417.1	1126.58	1401	852.15	0.608244	-0.717277	1.79e-05	0.000600231
NM_001184112.1	257.392	318.912	195.873	0.61419	-0.703242	1.79e-05	0.000600231
NM_001179367.3	5238.51	6458.43	4018.58	0.622223	-0.684497	1.8e-05	0.000605126
NM_001179164.1	1423.03	1771.57	1074.5	0.606527	-0.721357	1.84e-05	0.000618317
NM_001181343.1	20598.9	10654.2	30543.7	2.86684	1.51946	1.92e-05	0.0006441
NM_001183586.1	4740.95	2926.21	6555.68	2.24033	1.16371	1.93e-05	0.000645325
NM_001178523.1	805.887	632.752	979.022	1.54724	0.629701	1.93e-05	0.000645355
NM_001180205.1	30649.3	21747.5	39551	1.81865	0.862868	1.95e-05	0.000651502
NM_001182598.1	2360.65	2888.63	1832.66	0.634441	-0.656442	1.98e-05	0.000663077
NM_001183864.1	3419.43	2629.26	4209.6	1.60106	0.679026	1.99e-05	0.000665902
NM_001184051.1	7647.91	5312.06	9983.76	1.87945	0.910311	2e-05	0.000666945
NM_001180710.1	249.646	314.847	184.446	0.585829	-0.771449	2e-05	0.00066852
NM_001181424.1	1498.17	1150.93	1845.4	1.60339	0.68113	2.02e-05	0.000672414
NM_001179977.1	41.0685	58.7442	23.3928	0.398215	-1.32838	2.03e-05	0.000676023
NM_001184086.1	1393.78	1760.94	1026.62	0.582999	-0.778435	2.03e-05	0.000676023
NM_001181763.1	10591.7	6290.49	14892.9	2.36752	1.24338	2.07e-05	0.000690282
NM_001181877.1	289.574	360.928	218.219	0.604605	-0.725934	2.08e-05	0.0006927
NM_001183977.1	2821.07	1847.22	3794.91	2.05439	1.03871	2.14e-05	0.000712064
NM_001181195.3	567.881	791.868	343.894	0.434282	-1.20329	2.19e-05	0.000726316
NM_001180423.1	808.115	995.668	620.561	0.623261	-0.682092	2.2e-05	0.000729701
NM_001178849.3	20428.8	14671.7	26185.9	1.78479	0.835752	2.21e-05	0.000734559
NM_001179548.3	1475.62	1007.26	1943.97	1.92995	0.948567	2.22e-05	0.00073805
NM_001183256.1	1235.36	804.715	1666.01	2.07031	1.04984	2.23e-05	0.000740074
NM_001181739.3	610.326	750.03	470.621	0.62747	-0.672381	2.25e-05	0.000745013
NM_001179962.1	10517.7	6761.93	14273.5	2.11085	1.07783	2.26e-05	0.000747846
NM_001178598.1	94.0574	123.533	64.5823	0.522795	-0.935682	2.26e-05	0.000747846
NM_001178372.1	1134.82	1405.54	864.098	0.614778	-0.701862	2.27e-05	0.00075177
NM_001183504.1	4912.01	3365.2	6458.83	1.9193	0.940582	2.35e-05	0.000777635
NM_001178267.1	21364.5	9659.87	33069.1	3.42335	1.77541	2.37e-05	0.000782202
NM_001179564.1	163.078	206.101	120.055	0.582503	-0.779663	2.43e-05	0.00080233
NM_001184672.1	624.225	774.069	474.38	0.61284	-0.706417	2.44e-05	0.000806098
NM_001183660.1	2268.72	1754.36	2783.08	1.58638	0.665739	2.5e-05	0.000823811
NM_001183207.1	3656.92	2837.75	4476.1	1.57734	0.657496	2.5e-05	0.000824014
NM_001180279.1	597.291	443.915	750.668	1.69102	0.757893	2.52e-05	0.000828919
NM_001183744.3	3219.61	3981.27	2457.95	0.617377	-0.695776	2.53e-05	0.000832756
NM_001181502.1	1687.46	1120.18	2254.75	2.01285	1.00924	2.53e-05	0.000832756
NM_001181591.1	13386.1	9211.11	17561.2	1.90652	0.930944	2.56e-05	0.000840496
NM_001183712.1	7189.3	3979.22	10399.4	2.61342	1.38594	2.56e-05	0.000841283
NM_001180154.1	20107.9	14565.2	25650.7	1.7611	0.816476	2.58e-05	0.000846387
NM_001180787.1	2851.88	3471.47	2232.29	0.643038	-0.637025	2.6e-05	0.000854599
NM_001181503.3	2654.76	3242.76	2066.77	0.63735	-0.649842	2.61e-05	0.000855457
NM_001178353.1	1652.87	1308.41	1997.34	1.52654	0.610266	2.61e-05	0.000856792
NM_001182269.3	2531.07	1967.97	3094.16	1.57226	0.652836	2.62e-05	0.000858936
NM_001178502.1	2054.24	1470.77	2637.71	1.79341	0.842709	2.65e-05	0.000867671
NM_001183623.3	30145.7	23408.9	36882.6	1.57558	0.65588	2.7e-05	0.000883757
NM_001184091.1	166.96	231.97	101.949	0.439493	-1.18609	2.71e-05	0.000884838
NM_001182849.3	4033.1	2616.12	5450.08	2.08326	1.05885	2.71e-05	0.000886215
NM_001178760.1	1314.33	1589.56	1039.1	0.653704	-0.61329	2.76e-05	0.000900242
NM_001183599.3	913.184	1238.14	588.229	0.475092	-1.07372	2.76e-05	0.000900242
NM_001182201.1	1550.78	1907.44	1194.12	0.626032	-0.675692	2.79e-05	0.000909551
NM_001179417.1	1476.05	1114.64	1837.45	1.64847	0.721128	2.81e-05	0.000915939
NM_001183188.1	1837.2	1458.43	2215.98	1.51943	0.603531	2.83e-05	0.000922644
NM_001179277.1	6078.38	4842.82	7313.94	1.51027	0.594802	2.85e-05	0.000926702
NM_001178687.1	881.71	1176.45	586.972	0.498936	-1.00307	2.93e-05	0.000954278
NM_001179944.2	9086.81	6304.78	11868.8	1.88252	0.912662	2.95e-05	0.00096066
NM_001179571.3	3218.8	3953.29	2484.3	0.628413	-0.670214	2.96e-05	0.000961537
NM_001180295.1	1339.28	1028.02	1650.54	1.60555	0.683072	2.98e-05	0.000967528
NM_001182732.1	509.811	627.059	392.564	0.626041	-0.675672	2.98e-05	0.000967528
NM_001184570.3	15.9916	6.55469	25.4285	3.87943	1.95585	2.99e-05	0.000970502
NM_001178414.1	1649.18	851.516	2446.85	2.87352	1.52282	3e-05	0.000972723
NM_001182793.1	605.43	750.48	460.38	0.613448	-0.704987	3.02e-05	0.000979246
NM_001182021.1	1130.66	900.19	1361.13	1.51204	0.5965	3.05e-05	0.000989077
NM_001179299.2	1235.94	1549.65	922.227	0.595118	-0.748752	3.07e-05	0.00099426
NM_001183277.1	1399.76	1708.83	1090.68	0.63826	-0.647784	3.15e-05	0.00101732
NM_001183941.1	3267.48	2501.56	4033.41	1.61236	0.689174	3.16e-05	0.00101972
NM_001183077.1	9472.48	11382.2	7562.76	0.664438	-0.589794	3.16e-05	0.00102064
NM_001184521.1	519.209	640.671	397.747	0.620829	-0.687731	3.17e-05	0.00102261
NM_001179882.3	3855.08	2308.18	5401.99	2.34036	1.22673	3.2e-05	0.00103046
NM_001180274.1	5576.63	7472.61	3680.65	0.492552	-1.02165	3.19e-05	0.00103046
NR_132194.1	324239	188705	459773	2.43647	1.28479	3.22e-05	0.00103692
NM_001180296.1	2568.96	2002.5	3135.42	1.56576	0.64686	3.29e-05	0.00106105
NM_001179195.1	2644.29	2025.86	3262.73	1.61054	0.687549	3.3e-05	0.00106154
NM_001180073.1	5454.79	2135.5	8774.07	4.10866	2.03867	3.31e-05	0.00106499
NM_001179931.1	1195.45	784.101	1606.8	2.04923	1.03508	3.31e-05	0.00106538
NM_001180877.1	11482.4	7491.33	15473.4	2.0655	1.04649	3.4e-05	0.00109085
NM_001182233.1	5053.4	3013.31	7093.49	2.35405	1.23515	3.49e-05	0.00112188
NM_001270739.1	320.276	172.449	468.103	2.71445	1.44066	3.64e-05	0.00116712
NM_001180276.1	1113.89	1385.56	842.219	0.607856	-0.7182	3.64e-05	0.00116876
NM_001179143.1	1761.97	1356.07	2167.87	1.59864	0.676847	3.74e-05	0.00119779
NM_001182489.1	13780.6	9414.12	18147.1	1.92764	0.946839	3.76e-05	0.00120316
NM_001181759.1	1831.27	2236.87	1425.67	0.637349	-0.649844	3.78e-05	0.00120988
NM_001270748.1	226.313	155.684	296.943	1.90735	0.931568	3.83e-05	0.00122605
NM_001182879.3	1702.96	1315.7	2090.22	1.58868	0.667824	3.83e-05	0.00122605
NM_001182994.3	2587.37	3164.38	2010.37	0.635313	-0.65446	3.84e-05	0.00122846
NM_001183630.1	5116.26	6252.04	3980.48	0.636669	-0.651384	3.92e-05	0.00125322
NM_001182663.1	218.899	278.574	159.224	0.571566	-0.807008	3.94e-05	0.00125607
NM_001178269.1	1012.3	1224.81	799.794	0.652993	-0.614861	4.05e-05	0.00129121
NM_001183518.1	8359.69	6486.04	10233.3	1.57775	0.657866	4.05e-05	0.00129198
NM_001181245.1	18825.2	14637.2	23013.2	1.57225	0.652826	4.06e-05	0.00129385
NM_001182903.3	1771.57	1393.07	2150.06	1.5434	0.626113	4.09e-05	0.00130172
NM_001180384.3	838.638	1033.37	643.91	0.623119	-0.68242	4.1e-05	0.0013048
NM_001183495.1	1629.23	1306.63	1951.84	1.4938	0.578989	4.12e-05	0.00130928
NM_001180553.1	4087.09	3222.11	4952.07	1.5369	0.620027	4.18e-05	0.00132815
NM_001178966.2	4607.99	6488.32	2727.66	0.420396	-1.25018	4.19e-05	0.00132959
NM_001179325.1	2393.09	2920.55	1865.63	0.638795	-0.646576	4.21e-05	0.0013371
NM_001178594.1	1873.93	1461.62	2286.23	1.56417	0.645401	4.23e-05	0.00134208
NM_001183437.1	2196.7	1750.32	2643.09	1.51006	0.594605	4.25e-05	0.00134718
NM_001182689.1	3603.3	2869.48	4337.12	1.51146	0.595946	4.29e-05	0.00135855
NM_001183761.3	24222.1	12864.7	35579.5	2.76566	1.46763	4.33e-05	0.00137141
NM_001183959.1	8182.71	6232.43	10133	1.62585	0.701194	4.36e-05	0.0013786
NM_001182311.3	672.354	830.892	513.816	0.618392	-0.693407	4.38e-05	0.00138441
NM_001181524.1	1744.48	1348.52	2140.44	1.58725	0.666534	4.41e-05	0.00139354
NM_001181184.1	24132.2	8980.59	39283.9	4.37431	2.12906	4.46e-05	0.00140865
NM_001184145.1	1284.03	1012.5	1555.57	1.53637	0.619528	4.47e-05	0.00141107
NM_001178611.3	15559.8	11036	20083.5	1.81981	0.863792	4.49e-05	0.00141631
NM_001179455.1	7047.04	8657.98	5436.11	0.627873	-0.671455	4.49e-05	0.00141631
NM_001180289.1	25086.7	10515.5	39657.9	3.77139	1.91509	4.54e-05	0.00143171
NM_001184575.1	18.4546	27.5298	9.37947	0.340702	-1.55342	4.55e-05	0.00143371
NM_001182101.1	8338.91	6141.61	10536.2	1.71554	0.778667	4.57e-05	0.00143764
NM_001183369.1	2446.21	1958.45	2933.97	1.49811	0.583143	4.58e-05	0.00144237
NM_001184278.1	15031.7	11638.4	18425	1.58312	0.662774	4.62e-05	0.00145338
NM_001183804.1	3048.83	3805.63	2292.04	0.602275	-0.731506	4.65e-05	0.00146279
NM_001182340.1	1462.94	1063.77	1862.12	1.75049	0.807761	4.69e-05	0.00147189
NM_001179973.1	603.61	753.863	453.356	0.601378	-0.733657	4.69e-05	0.00147189
NM_001182716.1	1880.91	1483.46	2278.36	1.53584	0.619025	4.73e-05	0.00148395
NM_001181192.3	452.691	344.237	561.144	1.63011	0.704968	4.76e-05	0.00149376
NM_001184549.1	61.8879	84.1478	39.628	0.470933	-1.08641	4.86e-05	0.00152201
NM_001179821.3	6207.21	7535.64	4878.78	0.647427	-0.627209	4.94e-05	0.00154639
NM_001184635.1	63.6853	40.9513	86.4193	2.11029	1.07744	4.94e-05	0.0015479
NM_001183195.1	3250.76	3880.9	2620.62	0.67526	-0.566486	4.96e-05	0.0015512
NM_001182120.1	1144.47	1408.32	880.614	0.625292	-0.677397	4.97e-05	0.00155261
NM_001179872.3	5824.89	4520.13	7129.65	1.57731	0.657468	4.98e-05	0.00155507
NM_001178422.2	5620.79	4391.42	6850.15	1.55989	0.641448	4.98e-05	0.00155583
NM_001180350.3	280.572	176.843	384.302	2.17313	1.11977	4.99e-05	0.00155701
NM_001182797.1	3811.02	1931.41	5690.63	2.94636	1.55894	5.01e-05	0.00156064
NM_001179734.1	2808.92	3438.88	2178.96	0.633625	-0.658299	5e-05	0.00156064
NM_001183286.1	2914.32	3446	2382.63	0.691421	-0.532364	5.02e-05	0.00156486
NM_001179942.1	3783.72	4588.65	2978.79	0.649165	-0.623343	5.04e-05	0.00157075
NM_001178435.3	1906.39	1512.84	2299.94	1.52028	0.604338	5.07e-05	0.00157904
NM_001181089.1	1381.1	1071.64	1690.57	1.57756	0.657694	5.08e-05	0.00157904
NM_001181279.1	2733.18	3333.63	2132.73	0.639763	-0.644391	5.08e-05	0.00157977
NM_001182143.1	27086.9	21725.8	32447.9	1.49352	0.578712	5.28e-05	0.0016397
NM_001183429.1	228.797	143.04	314.554	2.19906	1.13689	5.3e-05	0.00164551
NM_001179471.2	14907.7	10984.3	18831.1	1.71437	0.777675	5.34e-05	0.00165504
NM_001183583.3	3052.4	2350.29	3754.52	1.59747	0.675787	5.34e-05	0.00165504
NM_001179580.3	7235.11	4495.19	9975.04	2.21905	1.14994	5.35e-05	0.00165873
NM_001179052.4	1732.65	2214.24	1251.06	0.565007	-0.823659	5.43e-05	0.00168062
NM_001179501.1	2909.08	3539.22	2278.94	0.643911	-0.635067	5.43e-05	0.00168062
NM_001184113.1	5192.17	4034.56	6349.79	1.57385	0.654299	5.46e-05	0.00168817
NM_001179603.1	79.1993	55.5006	102.898	1.854	0.89064	5.46e-05	0.00168817
NM_001182562.1	3038.61	3710.21	2367.01	0.637972	-0.648434	5.49e-05	0.00169766
NM_001181727.1	958.752	676.72	1240.78	1.83353	0.874621	5.5e-05	0.00169804
NM_001183932.1	4320.46	5249.62	3391.29	0.646007	-0.630378	5.52e-05	0.00170522
NM_001178505.3	2554.61	3155.25	1953.96	0.619275	-0.691348	5.58e-05	0.00172268
NM_001180294.1	5707.4	6929.37	4485.42	0.647306	-0.62748	5.64e-05	0.00173963
NM_001182327.1	1798.18	2243.84	1352.52	0.60277	-0.730322	5.69e-05	0.0017547
NM_001179879.1	10359.4	12575.5	8143.36	0.647559	-0.626916	5.72e-05	0.00175899
NM_001181785.3	6377.38	5112.97	7641.78	1.49459	0.579748	5.71e-05	0.00175899
NM_001184316.1	558.956	319.584	798.327	2.49802	1.32078	5.72e-05	0.00175899
NM_001179261.1	2555.69	3123.22	1988.16	0.636574	-0.6516	5.72e-05	0.0017601
NM_001179224.1	1054.55	383.162	1725.94	4.50447	2.17136	5.73e-05	0.00176048
NM_001181054.1	23051.6	11719.1	34384.1	2.93402	1.55288	5.73e-05	0.00176048
NM_001181981.1	3407.67	4190.13	2625.2	0.626521	-0.674565	5.73e-05	0.00176048
NM_001180901.1	8184.31	5233.79	11134.8	2.12749	1.08915	5.77e-05	0.0017692
NM_001178629.3	3038.47	2449.86	3627.08	1.48052	0.566108	5.8e-05	0.00177769
NM_001179258.1	2975.87	1646.03	4305.71	2.61581	1.38726	5.85e-05	0.00179242
NM_001180990.1	4998	3548.23	6447.78	1.81718	0.861702	5.87e-05	0.00179832
NM_001181843.1	3452.62	4140.66	2764.58	0.667667	-0.5828	5.91e-05	0.00180797
NM_001182130.1	871.365	675.477	1067.25	1.58	0.659925	5.92e-05	0.0018118
NM_001180571.3	1357.64	1678.32	1036.96	0.617857	-0.694654	5.93e-05	0.00181441
NM_001181173.1	3109.81	3728.25	2491.37	0.66824	-0.581562	5.99e-05	0.00183081
NM_001181563.2	56934.4	37940.9	75927.9	2.00121	1.00088	6.03e-05	0.00184044
NM_001180644.3	706.172	868.395	543.948	0.626384	-0.674882	6.1e-05	0.0018634
NM_001179537.1	781.867	956.586	607.149	0.634704	-0.655843	6.11e-05	0.0018655
NM_001182546.1	4374.17	2662.83	6085.51	2.28535	1.19242	6.18e-05	0.00188374
NM_001180468.1	1909.31	1489.8	2328.82	1.56317	0.644477	6.19e-05	0.00188531
NM_001179300.1	1232.63	966.277	1498.98	1.55129	0.633468	6.22e-05	0.00189458
NM_001183658.6	5080.46	3964.31	6196.61	1.5631	0.644409	6.34e-05	0.00192865
NM_001181272.3	6494.63	7853.99	5135.27	0.653842	-0.612986	6.36e-05	0.00193619
NM_001179861.3	4383.49	3494.83	5272.16	1.50856	0.593173	6.37e-05	0.00193771
NM_001180344.1	3733.96	4505.08	2962.83	0.657665	-0.604576	6.42e-05	0.00195139
NM_001183347.1	522.821	402.231	643.412	1.59961	0.67772	6.51e-05	0.00197601
NM_001179326.3	2392.07	2891.88	1892.27	0.654338	-0.611892	6.52e-05	0.0019804
NM_001182076.1	6187.27	7543.32	4831.23	0.640464	-0.64281	6.53e-05	0.00198097
NM_001183997.1	3146.45	2371.36	3921.55	1.65371	0.725709	6.59e-05	0.00199772
NM_001183632.1	1144.65	1387.05	902.251	0.650484	-0.620414	6.6e-05	0.00200057
NM_001181264.3	4655.77	3607.36	5704.17	1.58126	0.661073	6.62e-05	0.00200401
NM_001180683.1	2504.85	3047.31	1962.38	0.643971	-0.634932	6.64e-05	0.00201062
NM_001183374.1	8656.49	4236.58	13076.4	3.08654	1.62599	6.74e-05	0.00204027
NM_001179010.3	6903.98	4932.24	8875.72	1.79953	0.84762	6.78e-05	0.00204939
NM_001184067.1	1162.54	922.184	1402.9	1.52129	0.605291	6.84e-05	0.00206812
NM_001180812.1	171.413	215.994	126.833	0.587206	-0.768061	6.85e-05	0.00206943
NM_001183272.1	1493.06	1825.98	1160.15	0.635359	-0.654357	6.88e-05	0.00207529
NM_001179829.3	2898.45	2304.09	3492.81	1.51591	0.600189	6.88e-05	0.00207579
NM_001182736.1	20539.9	10140.5	30939.3	3.05106	1.60931	6.94e-05	0.00209381
NM_001179930.1	10772.1	13136.5	8407.77	0.640033	-0.643781	6.96e-05	0.00209754
NM_001182323.3	530.271	324.745	735.796	2.26577	1.18	6.98e-05	0.0021028
NM_001183269.1	702.439	526.145	878.733	1.67014	0.739966	7.03e-05	0.00211609
NM_001183314.1	7631.45	6084.85	9178.05	1.50834	0.592966	7.07e-05	0.00212621
NM_001182040.1	17682	13782.6	21581.5	1.56586	0.646952	7.1e-05	0.00213415
NM_001182084.1	12629.8	6620.19	18639.4	2.81553	1.49341	7.12e-05	0.00213917
NM_001181664.3	6137.61	4790.72	7484.49	1.56229	0.64366	7.13e-05	0.00213988
NM_001179785.1	623.993	771.118	476.868	0.618411	-0.693363	7.13e-05	0.00213988
NM_001183330.1	3458.66	2365.48	4551.84	1.92427	0.944315	7.14e-05	0.00214316
NM_001178444.3	1575.71	1183.93	1967.49	1.66184	0.732781	7.15e-05	0.00214328
NM_001182724.1	12381.7	6734.51	18029	2.6771	1.42067	7.35e-05	0.00220305
NM_001178253.1	945.209	1167.05	723.37	0.619828	-0.690059	7.46e-05	0.00223429
NM_001181841.1	6308.62	4974.55	7642.69	1.53636	0.619514	7.46e-05	0.00223429
NM_001180998.1	4865.29	5910.67	3819.9	0.646272	-0.629787	7.51e-05	0.00224682
NM_001180396.3	1618.37	1990.16	1246.58	0.626375	-0.674902	7.6e-05	0.00227187
NM_001180840.3	883.249	1069.29	697.211	0.652033	-0.616983	7.66e-05	0.00228915
NM_001178279.1	7464.52	3165.06	11764	3.71683	1.89407	7.73e-05	0.00230956
NM_001180566.3	70592	36533.5	104650	2.86451	1.51829	7.76e-05	0.00231592
NM_001178600.3	770.411	600.44	940.382	1.56615	0.647226	7.77e-05	0.00231702
NM_001181214.1	904.433	532.254	1276.61	2.3985	1.26213	7.78e-05	0.00232094
NM_001183261.1	1374.77	1065.55	1683.99	1.5804	0.660287	7.91e-05	0.0023562
NM_001184646.3	110.104	139.048	81.1613	0.583695	-0.776714	8.03e-05	0.00238918
NM_001179761.1	5779.35	6940.37	4618.33	0.66543	-0.587642	8.03e-05	0.00238918
NM_001181066.1	4267.2	3471.59	5062.8	1.45835	0.544338	8.05e-05	0.00239466
NM_001180314.3	6197.7	7566.32	4829.09	0.638235	-0.647841	8.06e-05	0.00239644
NM_001180099.1	10381.4	8081.54	12681.2	1.56915	0.649986	8.1e-05	0.00240649
NM_001181389.1	9954.14	11919.4	7988.9	0.670244	-0.577241	8.17e-05	0.00242655
NM_001179943.1	1451.11	1143.68	1758.53	1.53761	0.620692	8.19e-05	0.00243048
NM_001182180.1	1407.76	1098.73	1716.78	1.56252	0.643873	8.24e-05	0.00244337
NM_001184149.1	1803	1400.06	2205.94	1.57561	0.65591	8.26e-05	0.00244957
NM_001180583.1	1188.21	1433.44	942.977	0.65784	-0.604191	8.28e-05	0.0024527
NM_001178631.1	11437.9	7867.44	15008.4	1.90766	0.931802	8.31e-05	0.00246271
NM_001180693.1	46.5376	24.255	68.8202	2.83736	1.50455	8.35e-05	0.00247303
NM_001179228.1	12682.2	9924.95	15439.5	1.55563	0.637494	8.4e-05	0.00248529
NM_001183094.1	2430.46	1905.08	2955.84	1.55156	0.633716	8.41e-05	0.00248563
NM_001183798.1	963.036	1194.46	731.607	0.612498	-0.707223	8.46e-05	0.00249778
NM_001183896.1	7406.02	5860.33	8951.7	1.52751	0.61118	8.45e-05	0.00249778
NM_001183348.1	992.89	788.533	1197.25	1.51832	0.602479	8.51e-05	0.00251274
NM_001182789.1	1531.23	1871.21	1191.24	0.636614	-0.651508	8.58e-05	0.00253129
NM_001183259.1	946.961	699.49	1194.43	1.70757	0.771948	8.58e-05	0.00253129
NM_001178727.1	1417.8	1711.69	1123.9	0.656601	-0.606912	8.62e-05	0.00254113
NM_001183991.1	4320.71	5226.84	3414.58	0.653278	-0.61423	8.7e-05	0.00256354
NM_001181831.1	1892.73	1475.26	2310.2	1.56596	0.647049	8.71e-05	0.00256475
NM_001182436.1	534.496	413.198	655.794	1.58712	0.666411	8.85e-05	0.00260437
NM_001180542.3	5008.59	3438.01	6579.18	1.91366	0.936335	8.91e-05	0.00262149
NM_001180902.3	31017.7	21699	40336.4	1.8589	0.89445	8.92e-05	0.00262189
NM_001178565.1	357.125	440.584	273.666	0.621144	-0.687	8.98e-05	0.00263678
NM_001178616.3	456.036	547.933	364.139	0.664569	-0.58951	9.05e-05	0.00265851
NM_001178870.1	7198.68	4946.77	9450.59	1.91046	0.933917	9.17e-05	0.00269025
NM_001184074.1	8526.23	10363.3	6689.12	0.64546	-0.631602	9.17e-05	0.00269025
NM_001179626.1	395677	271239	520115	1.91756	0.939269	9.18e-05	0.00269025
NM_001178307.2	5851.03	7013.36	4688.7	0.668539	-0.580916	9.22e-05	0.0027004
NM_001181978.1	702.77	851.487	554.054	0.650689	-0.619959	9.24e-05	0.0027069
NM_001179200.1	1967.43	1566.48	2368.37	1.51191	0.59637	9.25e-05	0.00270818
NM_001179131.1	3575.76	4294.03	2857.5	0.665459	-0.587578	9.28e-05	0.00271404
NM_001180482.1	1900.63	2318.38	1482.87	0.639614	-0.644728	9.31e-05	0.00272201
NM_001182140.1	3086.96	3729.58	2444.34	0.655394	-0.609567	9.41e-05	0.00274886
NM_001178620.3	1245.19	1505.85	984.521	0.653796	-0.613087	9.57e-05	0.00279508
NM_001179638.1	1065.81	534.315	1597.31	2.98945	1.57988	9.58e-05	0.00279561
NM_001180684.3	2578.88	3079.32	2078.43	0.674962	-0.567123	9.59e-05	0.00279794
NM_001178717.1	7303.68	8717.94	5889.42	0.675552	-0.565861	9.69e-05	0.00282431
NM_001181386.3	2979.61	3622.23	2336.99	0.645182	-0.632223	9.7e-05	0.00282676
NM_001179321.1	8485.18	6716.47	10253.9	1.52668	0.610399	9.73e-05	0.00283437
NM_001180454.3	1722.52	1392.23	2052.8	1.47447	0.560194	9.77e-05	0.00284338
NM_001181881.1	2998.59	2159.65	3837.54	1.77693	0.829388	9.79e-05	0.00284754
NM_001183166.1	215.929	269.2	162.657	0.604225	-0.726842	9.79e-05	0.00284754
NM_001178853.1	1923.49	1514.6	2332.37	1.53993	0.622863	9.81e-05	0.00285015
NM_001181849.1	12737.4	15309.1	10165.7	0.664028	-0.590684	9.96e-05	0.00289148
NM_001179006.3	1283.27	1558.46	1008.09	0.646849	-0.628499	0.00010222	0.00296729
NM_001182719.1	3994.45	3014.62	4974.27	1.65005	0.722508	0.000102406	0.00297111
NM_001184676.3	155.008	193.815	116.201	0.599544	-0.738063	0.000102744	0.00297931
NM_001180546.3	22112.2	17398.2	26826.2	1.5419	0.624707	0.000103659	0.0030042
NM_001181980.1	3135.2	3754.14	2516.26	0.670263	-0.5772	0.000104252	0.00301979
NM_001183228.1	4113.1	3288.42	4937.79	1.50157	0.586471	0.00010555	0.00305575
NM_001178370.1	513.989	621.105	406.873	0.65508	-0.610257	0.000106511	0.00308191
NM_001183980.1	625.587	767.683	483.492	0.629807	-0.667019	0.000107184	0.0030997
NM_001184540.1	63.4277	22.3558	104.5	4.67439	2.22478	0.000107493	0.00310699
NM_001180666.1	5208.81	6355.98	4061.64	0.639027	-0.646052	0.000107632	0.00310933
NM_001179733.1	630.81	763.256	498.364	0.652945	-0.614966	0.00010786	0.00311426
NM_001178972.3	2751.01	2072.08	3429.94	1.65531	0.727102	0.000108055	0.00311822
NM_001178911.3	5471.46	6601.73	4341.19	0.657584	-0.604752	0.000108381	0.00312596
NM_001181952.1	588.735	410.208	767.261	1.87042	0.903364	0.000108534	0.00312868
NM_001180230.1	1862.63	1292.61	2432.64	1.88197	0.912241	0.000108778	0.00313405
NM_001182986.1	517.741	631.661	403.82	0.639299	-0.645438	0.000110378	0.00317844
NM_001184211.1	3812.07	2859.01	4765.13	1.6667	0.736999	0.000110638	0.00318424
NM_001178618.2	895.483	1130.69	660.275	0.583957	-0.776066	0.000111605	0.00321035
NM_001182083.1	3289.73	2031.24	4548.21	2.23913	1.16294	0.000111689	0.00321105
NM_001181790.2	4799.83	3786.97	5812.68	1.53492	0.61816	0.0001129	0.00324414
NM_001178164.1	5052.79	3860.53	6245.05	1.61767	0.693915	0.000113248	0.00325239
NM_001179500.1	650.76	791.879	509.641	0.643584	-0.6358	0.000114088	0.00327477
NM_001181470.1	2309.44	2796.88	1821.99	0.651437	-0.618302	0.000115357	0.00330945
NM_001184029.1	2144.96	2574.79	1715.13	0.666122	-0.586142	0.000117711	0.00337518
NM_001183144.1	1958.71	2342.12	1575.3	0.672595	-0.57219	0.000119875	0.00343539
NM_001178467.1	2063.86	2490.23	1637.5	0.657569	-0.604785	0.000120024	0.00343784
NM_001182078.1	1204.28	1471.97	936.593	0.636287	-0.652251	0.000121363	0.00347434
NM_001184246.1	26769	32583.8	20954.3	0.643089	-0.63691	0.000121599	0.00347926
NM_001183780.1	3401.21	2731.84	4070.58	1.49005	0.575362	0.000122937	0.00351567
NM_001182738.1	2888.02	2318.53	3457.51	1.49125	0.576527	0.00012587	0.00359764
NM_001178490.1	2769.04	1778.27	3759.81	2.1143	1.08018	0.000126489	0.00361341
NM_001183663.3	2508.64	3060.08	1957.19	0.63959	-0.644781	0.000126719	0.00361806
NM_001183824.1	2542.54	1904.89	3180.18	1.66948	0.739401	0.000127787	0.00364664
NM_001180431.1	788.205	956.993	619.418	0.647255	-0.627595	0.000129984	0.00370737
NM_001184084.1	4667.26	5527.04	3807.47	0.688881	-0.537673	0.000130259	0.00371325
NM_001183492.1	1584.4	1293.36	1875.43	1.45005	0.536099	0.000131757	0.00375395
NM_001180439.1	1155.08	1391.93	918.226	0.65968	-0.600161	0.000133222	0.00379369
NM_001179036.1	778.768	600.997	956.538	1.59158	0.670464	0.000133412	0.00379709
NM_001180286.1	3007.24	2374.16	3640.33	1.53332	0.616654	0.000133857	0.00380776
NM_001178641.3	1091.22	1326.97	855.46	0.64467	-0.633367	0.000137487	0.00390896
NM_001179840.1	3292.04	3910.02	2674.06	0.6839	-0.548143	0.000137908	0.00391887
NM_001183301.1	595.016	720.043	469.989	0.652723	-0.615457	0.000139793	0.00397033
NM_001179570.1	3990.07	3132.18	4847.95	1.54779	0.63021	0.000140033	0.00397455
NM_001179065.3	1903.45	2323.47	1483.42	0.638453	-0.647348	0.000140089	0.00397455
NM_001178394.1	1644.84	1986.08	1303.59	0.656364	-0.607432	0.000142328	0.00403594
NM_001182694.1	1704.2	2072.44	1335.95	0.644627	-0.633463	0.00014243	0.00403672
NM_001184482.1	7.02895	12.4861	1.57182	0.125886	-2.98981	0.000143629	0.00406856
NM_001183185.1	1621.56	1283.55	1959.56	1.52668	0.610393	0.000143801	0.0040713
NM_001183102.1	1997.42	1621.97	2372.87	1.46295	0.548882	0.000144641	0.00409291
NR_132178.1	62720.1	43793.1	81647	1.86438	0.898699	0.00014548	0.0041145
NM_001183979.1	1117.12	1358.71	875.534	0.644388	-0.633998	0.000145914	0.00412461
NM_001182294.3	4818.95	2448.19	7189.71	2.93675	1.55422	0.000146128	0.00412849
NM_001181730.3	3837.58	3011.27	4663.89	1.54881	0.63116	0.000146213	0.00412874
NM_001184253.1	1289.74	1018.61	1560.87	1.53234	0.615741	0.000146722	0.00414095
NM_001179159.1	1359.61	1070.68	1648.55	1.53971	0.62266	0.000148108	0.00417787
NM_001183184.3	1140.21	1398.97	881.442	0.630064	-0.666431	0.000148384	0.00418346
NM_001181987.1	4438.98	3474.16	5403.79	1.55542	0.637306	0.000149399	0.00420988
NM_001182342.1	16452.2	19466.4	13438	0.690318	-0.534667	0.00015015	0.00422663
NM_001181810.3	999.358	1228.73	769.987	0.626654	-0.67426	0.000150077	0.00422663
NM_001184164.1	994.795	1190.74	798.845	0.670879	-0.575876	0.000150263	0.00422761
NM_001182374.1	5981.29	4882.91	7079.66	1.44988	0.535938	0.000150594	0.00423251
NM_001179979.2	4801.11	5787.27	3814.95	0.659197	-0.601219	0.000150554	0.00423251
NM_001181232.1	9229.35	4916.41	13542.3	2.75451	1.46179	0.000151932	0.00426342
NM_001183895.1	1958.31	1447.86	2468.76	1.70511	0.769868	0.000151848	0.00426342
NM_001181223.1	38374.8	25445	51304.6	2.01629	1.01171	0.000151871	0.00426342
NM_001178331.2	5622.61	4462.81	6782.41	1.51976	0.603846	0.00015278	0.00428499
NM_001180541.3	9977.03	7133.57	12820.5	1.7972	0.845753	0.000153312	0.00429767
NM_001182525.1	3292.7	3912.95	2672.44	0.682973	-0.5501	0.00015921	0.00446071
NM_001183940.1	5721.65	3847.79	7595.51	1.97399	0.981118	0.000160146	0.00448458
NM_001181812.1	386.657	486.722	286.592	0.588821	-0.764099	0.000160302	0.00448662
NM_001178898.1	372.986	455.923	290.049	0.63618	-0.652492	0.000161501	0.00451784
NM_001181417.1	936.608	1135.66	737.557	0.649454	-0.622702	0.000161827	0.00452461
NM_001183226.3	911.985	1110.55	713.417	0.642398	-0.638461	0.000162108	0.00453011
NM_001180329.3	614.709	481.779	747.639	1.55183	0.633972	0.000163219	0.00455881
NM_001184229.1	4280.27	2536.71	6023.84	2.37467	1.24773	0.000164399	0.00458938
NM_001181922.1	1141.66	1376.58	906.744	0.658694	-0.60232	0.000165908	0.00462912
NM_001182298.1	12089.9	9708.45	14471.4	1.4906	0.57589	0.000166187	0.0046345
NM_001183192.1	2213.17	1697.49	2728.85	1.60757	0.684886	0.000166808	0.0046494
NM_001180272.1	4119.63	3240.17	4999.09	1.54285	0.625597	0.000166996	0.00465225
NM_001182788.1	1448.79	1726.86	1170.73	0.677956	-0.560736	0.00016906	0.00470731
NM_001178573.1	3468.25	4230.47	2706.03	0.639651	-0.644642	0.000169489	0.00471626
NM_001180273.1	1229.37	954.208	1504.52	1.57672	0.656931	0.000169556	0.00471626
NM_001184621.3	13.063	6.14458	19.9814	3.25188	1.70127	0.000171205	0.00475967
NM_001179559.1	3644.2	4276.65	3011.75	0.70423	-0.505881	0.000171631	0.00476904
NM_001179664.1	1200.67	1444.26	957.086	0.662684	-0.593608	0.000174897	0.00485729
NM_001184260.1	11535.2	7408.96	15661.3	2.11384	1.07987	0.000175566	0.00487336
NM_001183085.1	7340.7	5055.11	9626.29	1.90427	0.929239	0.000176712	0.00490263
NM_001180428.3	2608.18	1973.94	3242.42	1.64261	0.715991	0.000177225	0.00491435
NM_001180406.4	2826.4	2237.72	3415.08	1.52614	0.609888	0.000177821	0.00492833
NM_001183061.1	1109.71	1355.63	863.797	0.637194	-0.650195	0.000178836	0.00495393
NM_001183265.1	5142.74	6165.85	4119.63	0.668137	-0.581784	0.000179234	0.00496241
NM_001179149.1	21596.2	12936.4	30256	2.33883	1.22579	0.00018008	0.00498193
NM_001178819.1	756.14	900.464	611.816	0.679445	-0.55757	0.000180124	0.00498193
NM_001180436.3	4085.53	4829.51	3341.56	0.691904	-0.531357	0.000181099	0.00500633
NM_001183039.1	4126.64	4955.67	3297.62	0.665424	-0.587655	0.000181554	0.00501633
NM_001183906.1	2574.33	3015.17	2133.48	0.707582	-0.499031	0.0001827	0.00504541
NM_001182465.1	10955.5	8691.67	13219.4	1.52092	0.604946	0.000182898	0.00504828
NR_132243.1	94.3354	39.7008	148.97	3.75232	1.90778	0.00018308	0.00505073
NM_001178901.3	1380.29	1640.77	1119.82	0.682497	-0.551106	0.000183453	0.00505843
NM_001178576.3	668.356	807.177	529.536	0.656034	-0.608158	0.000184468	0.00508381
NM_001183846.1	5768.76	4045.45	7492.06	1.85197	0.889063	0.000184792	0.00509015
NM_001181542.1	11883	7437.79	16328.3	2.19532	1.13443	0.000185938	0.00511908
NM_001184569.1	61.4723	41.5211	81.4236	1.96102	0.971604	0.00018687	0.00514212
NM_001183836.1	4960.19	5921.27	3999.11	0.67538	-0.566229	0.000188281	0.00517831
NM_001179100.1	4464.84	5436.96	3492.72	0.642403	-0.63845	0.000190211	0.00522872
NM_001180754.1	35.0791	11.2663	58.8919	5.22728	2.38606	0.000194209	0.0053359
NM_001182317.1	8400.74	6755.9	10045.6	1.48693	0.572339	0.000195621	0.00537197
NM_001181404.3	745.865	535.096	956.634	1.78778	0.838171	0.000196292	0.00538765
NM_001180556.1	760.784	907.049	614.519	0.677493	-0.561723	0.000197207	0.00540723
NM_001183194.3	2846.5	3351.07	2341.93	0.698862	-0.516921	0.000197121	0.00540723
NM_001178560.3	6441.19	7805	5077.38	0.650529	-0.620314	0.000198132	0.00542985
NM_001182708.1	995.864	1199.34	792.384	0.660681	-0.597974	0.000199893	0.00547532
NM_001183137.1	836.406	679.858	992.955	1.46053	0.546496	0.000200685	0.00549424
NM_001179967.1	6603.85	5359.89	7847.81	1.46417	0.550085	0.000201859	0.00552356
NM_001180955.1	810.396	982.747	638.044	0.649245	-0.623164	0.000203665	0.00557015
NM_001182806.1	28753.1	33976.3	23529.9	0.692538	-0.530034	0.000204833	0.00559926
NM_001178790.1	9982.25	8005.58	11958.9	1.49382	0.57901	0.000205394	0.0056089
NM_001183920.1	106366	66664.3	146067	2.19108	1.13165	0.000205316	0.0056089
NM_001179987.3	1727.64	2071.36	1383.92	0.668121	-0.581819	0.000205672	0.00561364
NM_001183665.3	2778.38	2202.73	3354.04	1.52267	0.606604	0.000206957	0.00564587
NM_001181027.1	2941.22	3911.54	1970.9	0.503867	-0.988884	0.000207282	0.00565187
NM_001180722.4	988.773	787.11	1190.44	1.51241	0.596852	0.000208403	0.00567957
NM_001179365.1	1869.81	1186.11	2553.5	2.15285	1.10624	0.000208858	0.0056891
NM_001181622.1	7452.93	4323.83	10582	2.44737	1.29123	0.000209765	0.00571089
NM_001183180.1	1139.08	880.266	1397.9	1.58805	0.667253	0.000211004	0.00574174
NM_001181480.3	2145.64	2588.97	1702.31	0.657524	-0.604884	0.000211114	0.00574182
NM_001181755.3	180.548	133.789	227.307	1.69899	0.764677	0.000212429	0.0057747
NM_001178460.3	7882.34	6484.33	9280.35	1.4312	0.517221	0.000213964	0.00581348
NM_001184212.1	8584.15	10223.7	6944.6	0.679264	-0.557955	0.000215244	0.00584531
NM_001180298.1	1338.59	1614.38	1062.8	0.658333	-0.60311	0.000221924	0.00602368
NM_001179470.1	1641.94	2002.7	1281.19	0.639731	-0.644464	0.000223735	0.00606978
NM_001184107.1	15007.3	8270.95	21743.7	2.62892	1.39447	0.000225484	0.00611415
NM_001181258.3	527.582	633.864	421.299	0.664651	-0.589331	0.000226801	0.00614677
NM_001182161.1	3262.25	2693.41	3831.1	1.4224	0.508324	0.000227804	0.00617086
NM_001180490.1	3239.77	2609.72	3869.82	1.48285	0.568375	0.000228283	0.00618071
NM_001180368.3	6729	4471.31	8986.7	2.00986	1.00709	0.00022959	0.006213
NM_001180143.1	26299.9	17333.9	35265.9	2.0345	1.02468	0.00023039	0.0062315
NM_001180152.1	2458.07	1993.19	2922.96	1.46648	0.552354	0.00023057	0.00623324
NM_001183690.1	3249.67	2357.88	4141.47	1.75644	0.812653	0.000231939	0.00626713
NM_001178210.1	1391.36	1134.39	1648.34	1.45306	0.539096	0.000232167	0.00627014
NM_001181699.3	2801.66	1975.88	3627.44	1.83586	0.876459	0.000233211	0.00629518
NM_001183986.1	1383.93	1671.81	1096.05	0.655605	-0.609102	0.00023479	0.00633463
[truncated: 511 more rows]
