# Supplementary material for: The Phenotypic Plasticity of Duplicated Genes in Saccharomyces cerevisiae and the Origin of Adaptations
Source: G3 (Bethesda). 2016 Oct 31;7(1):63–75. doi: 10.1534/g3.116.035329 (PMC5217124; doi:10.1534/g3.116.035329)
Supplement: Supplementary file 4 [file 63FileS4.xls]

## Sheet: Oxidative_significant_expressio
Table S4. Significant transcriptions in Saccharomyces cerevisiae growing under Oxidative stress.
id	baseMean	baseMeanA	baseMeanB	foldChange	log2FoldChange	pval	padj
NR_132268.1	730.53	1301.95	159.107	0.122207	-3.0326	3.94e-24	2.12e-19
NM_001179782.1	4681.19	2989.27	6373.1	2.13199	1.0922	2.54e-20	6.83e-16
NM_001179407.3	234.189	141.154	327.224	2.31821	1.21301	1.3e-16	2.34e-12
NM_001181237.1	2334.4	3188.46	1480.34	0.464282	-1.10693	5.29e-14	7.13e-10
NM_001180688.3	5904.84	3826.61	7983.08	2.0862	1.06088	1.78e-11	1.91e-07
NM_001183108.1	306.599	215.502	397.696	1.84544	0.883963	6.61e-11	5.93e-07
NM_001182695.1	11767.6	15550.2	7985.07	0.513504	-0.961553	2.91e-10	1.98e-06
NR_132240.1	53.6367	84.052	23.2214	0.276274	-1.85583	2.94e-10	1.98e-06
NR_132190.1	2841.12	4348.12	1334.12	0.306826	-1.70451	2.41e-09	1.44e-05
NM_001178197.1	6468.24	5095.87	7840.6	1.53862	0.621634	7.96e-09	4.29e-05
NR_132266.1	12.6333	23.9757	1.29098	0.0538454	-4.21503	1.03e-08	5.02e-05
NM_001181706.1	1314.36	1703.31	925.413	0.543302	-0.880175	2.35e-08	0.000105298
NM_001178530.3	508.535	362.515	654.556	1.8056	0.852476	3.26e-08	0.000109853
NM_001181196.4	2995.76	2196.88	3794.64	1.72729	0.788509	3.19e-08	0.000109853
NR_132183.1	36.6575	66.6384	6.6767	0.100193	-3.31915	3.03e-08	0.000109853
NM_001180844.3	3932.41	2349.97	5514.84	2.34677	1.23067	3.26e-08	0.000109853
NM_001184099.1	1199.44	885.074	1513.81	1.71038	0.774316	3.59e-08	0.000113906
NM_001178493.3	1683.22	1237.05	2129.39	1.72135	0.783542	3.87e-08	0.000115718
NR_132200.1	16.1136	28.6617	3.56553	0.1244	-3.00694	6.32e-08	0.000154686
NM_001181275.3	2112.97	1561.28	2664.67	1.70672	0.771223	6.02e-08	0.000154686
NM_001178395.1	326.867	238.881	414.853	1.73665	0.79631	6.14e-08	0.000154686
NM_001184681.1	449.315	608.928	289.701	0.475756	-1.07171	6.23e-08	0.000154686
NR_132163.1	7615.27	11514.9	3715.6	0.322677	-1.63184	8.28e-08	0.000193799
NM_001178718.1	18855.5	12428.5	25282.5	2.03424	1.02449	9.48e-08	0.000212811
NM_001179714.1	6261.02	7930.76	4591.28	0.57892	-0.788563	1.11e-07	0.000238807
NM_001178433.3	675.037	472.735	877.338	1.85588	0.8921	1.73e-07	0.00035786
NM_001178270.1	17664.6	21945.1	13384.1	0.609888	-0.713385	1.9e-07	0.00037858
NM_001180327.1	4767.01	6360.78	3173.25	0.498877	-1.00324	1.98e-07	0.000381368
NM_001180241.1	1295.56	1605.66	985.449	0.613734	-0.704316	2.61e-07	0.000484736
NM_001179226.1	4575.83	3664.25	5487.4	1.49755	0.582608	2.84e-07	0.000510739
NM_001183359.1	1250.95	851.757	1650.15	1.93735	0.954083	3.04e-07	0.000527795
NM_001179753.1	1420.76	1119.04	1722.47	1.53923	0.62221	4.89e-07	0.000798657
NR_132160.1	1059.94	1548.52	571.365	0.368976	-1.4384	4.75e-07	0.000798657
NM_001178282.1	2532.52	3101.32	1963.73	0.633191	-0.659287	7.73e-07	0.00122488
NM_001182491.1	13640.2	17225.6	10054.9	0.583715	-0.776664	8.62e-07	0.00132648
NM_001178739.1	953.638	1260.07	647.204	0.513625	-0.961212	1.19e-06	0.00173882
NM_001180910.3	2747.69	2139.78	3355.61	1.5682	0.649113	1.17e-06	0.00173882
NM_001178318.1	718.676	558.876	878.476	1.57186	0.652476	1.27e-06	0.00180426
NM_001178681.1	1296.34	1601.65	991.03	0.618754	-0.692562	1.57e-06	0.0021753
NM_001183213.1	2552.45	3116.22	1988.69	0.638172	-0.647984	1.79e-06	0.00236951
NM_001178386.1	4516.36	5538.34	3494.37	0.630942	-0.66442	1.8e-06	0.00236951
NM_001182400.1	956.431	773.96	1138.9	1.47152	0.557312	2e-06	0.00256488
NM_001181666.1	30487.9	23193	37782.8	1.62906	0.704043	2.06e-06	0.0025789
NM_001184110.1	1065.69	812.398	1318.99	1.62358	0.699175	2.21e-06	0.00270242
NM_001181590.1	3581.53	4363.65	2799.4	0.641527	-0.640417	2.54e-06	0.00297471
NM_001181070.1	788.156	628.546	947.767	1.50787	0.592513	2.52e-06	0.00297471
NM_001182983.1	330.854	443.427	218.281	0.492259	-1.02251	3.25e-06	0.00372433
NM_001179267.1	10980.5	7285.5	14675.4	2.01434	1.01031	3.59e-06	0.00403362
NM_001178424.2	449.843	565.426	334.259	0.591162	-0.758374	4.13e-06	0.00453668
NM_001180098.1	1093.52	576.538	1610.49	2.79339	1.48202	4.26e-06	0.0045944
NM_001180340.1	5277.26	6495.19	4059.33	0.624975	-0.67813	6.6e-06	0.00696861
NM_001179686.1	3827.11	2967.36	4686.86	1.57947	0.659442	7.4e-06	0.00766256
NM_001180450.3	3407.53	2683.09	4131.98	1.54001	0.622939	8.67e-06	0.00880756
NM_001184043.1	422.892	317.947	527.837	1.66014	0.731306	9.9e-06	0.00983171
NM_001178402.1	3678.58	2867.15	4490.02	1.56602	0.647106	1e-05	0.00983171
NM_001179269.1	500.205	393.428	606.982	1.5428	0.625552	1.06e-05	0.0100286
NM_001181484.1	2780.1	3381.21	2178.99	0.644441	-0.63388	1.06e-05	0.0100286
NM_001179926.1	681.549	834.478	528.619	0.633473	-0.658644	1.46e-05	0.0135522
NM_001180982.3	890.799	703.616	1077.98	1.53206	0.615474	1.56e-05	0.0142795
NM_001182494.1	3160.84	2043.33	4278.36	2.09382	1.06614	1.7e-05	0.015271
NM_001184288.1	8602.34	10287.4	6917.26	0.672399	-0.57261	1.81e-05	0.0159698
NM_001179799.1	1648.54	1362.98	1934.11	1.41903	0.504907	1.87e-05	0.0159698
NR_132170.1	863.412	1143.18	583.642	0.510542	-0.969898	1.85e-05	0.0159698
NM_001183505.1	17809.9	21283.2	14336.5	0.673606	-0.570022	1.98e-05	0.0166244
NM_001178834.3	312.546	222.236	402.855	1.81273	0.858167	2.16e-05	0.0173792
NM_001180999.1	1766	1422.09	2109.9	1.48366	0.569165	2.13e-05	0.0173792
NM_001181614.1	1397.22	1101.26	1693.19	1.53751	0.620593	2.12e-05	0.0173792
NM_001181440.1	855.01	678.669	1031.35	1.51967	0.603754	2.22e-05	0.0175992
NM_001181359.3	320.906	396.998	244.814	0.616662	-0.697449	2.33e-05	0.0178685
NM_001183820.1	7140.35	8464.53	5816.17	0.687122	-0.541361	2.36e-05	0.0178685
NM_001184045.1	147794	175771	119817	0.681664	-0.552866	2.3e-05	0.0178685
NM_001179517.1	10722.8	12755.1	8690.4	0.681327	-0.55358	2.48e-05	0.018336
NR_132205.1	233.467	333.633	133.3	0.399543	-1.32358	2.48e-05	0.018336
NM_001181680.1	241.893	183.183	300.603	1.641	0.714575	2.63e-05	0.0191136
NM_001181084.1	3576.51	2901.28	4251.74	1.46547	0.551366	3.06e-05	0.0218705
NM_001179403.1	32366.6	25629.8	39103.5	1.52571	0.609476	3.09e-05	0.0218705
NM_001181779.3	76190.2	90454	61926.4	0.684618	-0.546629	3.21e-05	0.0224337
NM_001183468.1	1546.79	1233.41	1860.18	1.50816	0.59279	3.35e-05	0.0231217
NM_001183214.3	642.163	774.005	510.321	0.659325	-0.600939	3.63e-05	0.0246618
NR_132244.1	504.374	720.638	288.11	0.399798	-1.32266	3.66e-05	0.0246618
NM_001179532.3	3052.44	2461.74	3643.15	1.47991	0.565507	4.1e-05	0.0272864
NM_001182513.1	224.045	166.784	281.306	1.68665	0.754163	4.22e-05	0.0277312
NM_001184002.1	2445.24	1957.05	2933.43	1.4989	0.583908	4.38e-05	0.0283186
NM_001179014.3	8097.61	9565.85	6629.38	0.693026	-0.52902	4.42e-05	0.0283186
NM_001179473.1	21683	25729.1	17636.9	0.685484	-0.544806	4.56e-05	0.0289167
NM_001182514.1	239.981	183.929	296.034	1.6095	0.686609	5.75e-05	0.0345526
NM_001183519.1	284.538	232.419	336.657	1.44849	0.534552	5.72e-05	0.0345526
NM_001180790.3	430.588	521.142	340.034	0.652479	-0.615997	5.76e-05	0.0345526
NM_001182099.1	1741.49	1407.16	2075.83	1.47519	0.560902	5.77e-05	0.0345526
NM_001178339.2	40530.4	48044.2	33016.5	0.687212	-0.541172	5.64e-05	0.0345526
NM_001184086.1	858.731	690.838	1026.62	1.48606	0.571489	5.85e-05	0.034632
NM_001182101.1	13332	16127.8	10536.2	0.653294	-0.614195	5.96e-05	0.0349034
NM_001178173.1	1182.39	921.001	1443.79	1.56763	0.648582	6.03e-05	0.0349093
NM_001183758.1	380.82	308	453.639	1.47285	0.558611	7.29e-05	0.0417718
NM_001180692.1	1905.32	1499.03	2311.62	1.54208	0.624881	7.45e-05	0.0422462
NM_001181312.1	818.629	990.949	646.31	0.652214	-0.616584	7.64e-05	0.0428501
NM_001183314.1	7693.4	6208.75	9178.05	1.47824	0.563884	8.27e-05	0.0459072
NM_001181735.1	9694.73	11459.7	7929.78	0.691972	-0.531214	8.39e-05	0.0461351
NM_001183933.1	1544.13	1245.99	1842.26	1.47856	0.564189	8.75e-05	0.0476127
NM_001178887.1	418.812	319.241	518.382	1.62379	0.699368	9.22e-05	0.0496379
NM_001181052.1	2119.92	2529.1	1710.74	0.676425	-0.563998	9.34e-05	0.0498107
