# Supplementary material for: The Phenotypic Plasticity of Duplicated Genes in Saccharomyces cerevisiae and the Origin of Adaptations
Source: G3 (Bethesda). 2016 Oct 31;7(1):63–75. doi: 10.1534/g3.116.035329 (PMC5217124; doi:10.1534/g3.116.035329)
Supplement: Supplementary file 5 [file 63FileS5.xls]

## Sheet: OxidativeD_significant_expressi
Table S5. Significant transcriptions in Saccharomyces cerevisiae growing under Oxidative Stress in a medium supplemented with Dextrose.
id	baseMean	baseMeanA	baseMeanB	foldChange	log2FoldChange	pval	padj
NM_001182812.1	137667	274840	493.638	0.0017961	-9.12092	1.76e-275	9.47e-271
NM_001181753.1	7310.37	14414.2	206.579	0.0143317	-6.12465	1.3e-237	3.52e-233
NM_001182061.1	24933.2	49046.5	819.801	0.0167148	-5.90273	5.33e-232	9.58e-228
NM_001179407.3	8966.17	17605.1	327.224	0.0185869	-5.74957	4.83e-213	6.51e-209
NM_001182400.1	15234.7	29330.4	1138.9	0.0388301	-4.68668	7.62e-160	8.21e-156
NM_001178197.1	93907.3	179974	7840.6	0.0435652	-4.52068	5.48e-153	4.93e-149
NM_001180144.1	5815.42	11011.1	619.73	0.0562823	-4.15118	3.8e-137	2.93e-133
NM_001179782.1	65451.9	124531	6373.1	0.051177	-4.28836	2.08e-136	1.4e-132
NM_001178204.1	10218.1	19304.4	1131.79	0.0586286	-4.09225	7.8e-136	4.67e-132
NM_001180275.1	59011.2	111511	6510.96	0.0583883	-4.09818	2.66e-135	1.43e-131
NM_001181172.1	7181.39	13573.4	789.389	0.0581571	-4.1039	4.81e-133	2.36e-129
NM_001184103.1	7493.3	14141.8	844.777	0.0597361	-4.06525	5.57e-132	2.5e-128
NM_001179936.1	10166	19170.8	1161.07	0.0605643	-4.04539	2e-130	8.28e-127
NM_001183768.1	15833.7	30124.3	1543.12	0.051225	-4.28701	6.33e-130	2.44e-126
NM_001182955.1	44446.4	88445.1	447.69	0.00506179	-7.62614	2.09e-128	7.5e-125
NM_001179887.3	59082.8	117455	710.71	0.00605093	-7.36863	2.34e-126	7.89e-123
NM_001179753.1	13849.4	25976.2	1722.47	0.0663093	-3.91464	9.71e-121	3.08e-117
NM_001181478.1	1954.33	3690.84	217.833	0.0590198	-4.08266	1.58e-120	4.72e-117
NM_001179714.1	33389.6	62187.9	4591.28	0.0738291	-3.75967	1.93e-118	5.47e-115
NM_001179503.1	41155.6	76686	5625.19	0.0733534	-3.76899	2.94e-115	7.91e-112
NM_001182266.3	17563.9	34334.1	793.641	0.0231153	-5.43501	5e-115	1.28e-111
NM_001178915.1	19666.1	36612	2720.27	0.0742999	-3.7505	3.11e-114	7.62e-111
NM_001182412.1	10223.7	18886.7	1560.74	0.082637	-3.59707	2e-109	4.68e-106
NM_001178255.1	34986.2	64998.3	4974.11	0.0765268	-3.70789	1.62e-106	3.64e-103
NM_001183108.1	2903.43	5409.16	397.696	0.0735226	-3.76567	2.91e-104	6.28e-101
NM_001181522.1	2602.42	4806.78	398.057	0.0828115	-3.59402	1.32e-103	2.74e-100
NM_001184099.1	14047.2	26580.5	1513.81	0.056952	-4.13411	8.72e-99	1.74e-95
NM_001182853.3	6260.67	11457.7	1063.66	0.092834	-3.4292	2.08e-95	4.01e-92
NM_001183519.1	2084.52	3832.39	336.657	0.0878452	-3.50889	3.44e-94	6.39e-91
NM_001182681.1	4252.08	8421.75	82.4123	0.00978565	-6.67512	7.04e-93	1.26e-89
NM_001179473.1	86270.1	154903	17636.9	0.113857	-3.1347	1.79e-90	3.12e-87
NM_001184689.1	2270.08	4107.69	432.477	0.105285	-3.24763	1.22e-89	2.05e-86
NM_001178226.1	21081.4	41104.1	1058.65	0.0257554	-5.27898	1.53e-89	2.49e-86
NM_001179799.1	11167.2	20400.3	1934.11	0.094808	-3.39885	1.24e-87	1.96e-84
NM_001182067.1	15192.5	3172.72	27212.4	8.57699	3.10047	1e-86	1.54e-83
NM_001179592.3	1434.45	2593.42	275.482	0.106224	-3.23482	9.37e-86	1.4e-82
NM_001183406.1	7913.83	14158.4	1669.22	0.117896	-3.08442	2.71e-85	3.94e-82
NM_001180270.1	646.892	1191.33	102.454	0.086	-3.53952	1.12e-83	1.59e-80
NM_001181021.1	16249.9	28860.5	3639.35	0.126102	-2.98734	1.08e-79	1.5e-76
NM_001183948.1	4819.74	8575.93	1063.55	0.124016	-3.0114	6.24e-78	8.41e-75
NM_001179112.1	21649.4	38273.7	5025.07	0.131293	-2.92914	1.66e-76	2.19e-73
NM_001179226.1	24241	42994.7	5487.4	0.12763	-2.96996	6.21e-76	7.97e-73
NM_001183850.1	4429.96	7856.72	1003.21	0.127688	-2.96931	1.81e-75	2.27e-72
NM_001181861.1	9986.67	17557.7	2415.64	0.137583	-2.86163	2.14e-74	2.62e-71
NM_001184678.1	229.638	431.553	27.722	0.0642377	-3.96044	3.09e-73	3.7e-70
NM_001180485.1	4225.74	7404.59	1046.9	0.141386	-2.82229	6.25e-73	7.33e-70
NM_001180927.1	78462.7	137722	19203.4	0.139436	-2.84233	8.36e-73	9.59e-70
NM_001178157.1	14847.7	3833.01	25862.4	6.74728	2.75431	5.59e-72	6.27e-69
NM_001183040.1	2041.51	3618.65	464.374	0.128328	-2.96209	9.84e-72	1.08e-68
NM_001184248.1	2078.91	3645.53	512.291	0.140526	-2.83109	4.27e-71	4.61e-68
NM_001180455.3	27956.9	48595.4	7318.49	0.1506	-2.7312	1.53e-70	1.62e-67
NM_001181365.3	1676.66	3268.72	84.6082	0.0258842	-5.27178	3.3e-70	3.42e-67
NM_001181070.1	3924.39	6901.01	947.767	0.137337	-2.8642	4.05e-70	4.12e-67
NM_001183179.3	3825.99	6729.55	922.43	0.137072	-2.867	1.88e-69	1.87e-66
NM_001182195.1	319.023	583.906	54.1412	0.0927225	-3.43094	1.15e-68	1.13e-65
NM_001183337.1	2354.43	4120.78	588.072	0.142709	-2.80885	5.48e-68	5.28e-65
NM_001180378.1	2810.17	4915.66	704.67	0.143352	-2.80237	8.99e-68	8.5e-65
NM_001180986.1	1105.35	1939.3	271.412	0.139954	-2.83697	1.18e-67	1.09e-64
NM_001179866.3	3716.83	6407.26	1026.39	0.160191	-2.64213	1.16e-64	1.06e-61
NM_001184076.1	34097	58276.9	9917.23	0.170174	-2.55491	3.1e-64	2.78e-61
NM_001181925.1	2792.92	4820.03	765.814	0.158881	-2.65398	5.25e-64	4.64e-61
NM_001184000.1	2107.61	3670.3	544.915	0.148466	-2.75179	7.67e-64	6.67e-61
NM_001182713.1	3283.52	5985.43	581.612	0.0971712	-3.36333	8.67e-64	7.42e-61
NM_001178465.3	3887.19	6736.79	1037.59	0.154018	-2.69883	9.25e-64	7.79e-61
NM_001184684.1	241.424	440.936	41.912	0.0950523	-3.39513	6.61e-63	5.48e-60
NM_001183178.1	65328.1	111941	18715.2	0.167188	-2.58046	6.81e-63	5.56e-60
NM_001178433.3	482.827	88.3162	877.338	9.93406	3.31238	5.05e-62	4.07e-59
NM_001179508.1	2829.64	4887.76	771.519	0.157847	-2.6634	2.07e-60	1.64e-57
NM_001179403.1	23128.9	7154.37	39103.5	5.46568	2.4504	1.66e-58	1.3e-55
NM_001182491.1	33245.5	56436.1	10054.9	0.178164	-2.48873	2.67e-58	2.05e-55
NM_001178283.1	1914.13	3529.8	298.463	0.0845551	-3.56396	3.56e-57	2.71e-54
NM_001180108.1	1683.01	2861.95	504.069	0.176128	-2.50531	8.26e-57	6.18e-54
NM_001181650.1	20457.8	34333.4	6582.19	0.191714	-2.38297	1.27e-56	9.4e-54
NM_001181706.1	3658.88	6392.34	925.413	0.144769	-2.78817	1.6e-56	1.17e-53
NM_001181736.3	1599.58	2732.71	466.456	0.170693	-2.55052	2.23e-56	1.6e-53
NM_001178398.1	3526.71	5978.63	1074.78	0.17977	-2.47577	7.15e-56	5.07e-53
NM_001178578.1	6501.41	11043.5	1959.36	0.177423	-2.49474	2.63e-55	1.84e-52
NM_001179952.1	93475.1	164036	22914.6	0.139693	-2.83967	2.89e-54	2e-51
NM_001181426.1	1882.64	3171.26	594.02	0.187314	-2.41647	2.99e-54	2.04e-51
NM_001178495.1	1619.5	2744.26	494.733	0.180279	-2.4717	3.42e-54	2.3e-51
NM_001182200.1	3570.37	6023.76	1116.97	0.185428	-2.43107	7.61e-54	5.07e-51
NM_001181052.1	5257.46	8804.17	1710.74	0.194311	-2.36356	1.6e-53	1.05e-50
NM_001182029.1	3311.03	5549.48	1072.58	0.193276	-2.37127	3.14e-53	2.04e-50
NM_001184123.1	10276.2	17321.5	3230.95	0.186528	-2.42253	3.93e-53	2.52e-50
NM_001178956.3	55141.3	107013	3269.13	0.0305488	-5.03274	1.91e-52	1.21e-49
NM_001182554.1	1647.31	2780.85	513.774	0.184755	-2.43632	2.62e-52	1.64e-49
NM_001178208.1	170.919	309.086	32.7525	0.105966	-3.23833	1.41e-51	8.73e-49
NM_001181385.3	2202.43	3696.04	708.823	0.191779	-2.38248	1.79e-51	1.09e-48
NM_001180264.1	10875.2	18109.3	3641.18	0.201067	-2.31425	1.91e-51	1.16e-48
NM_001180021.1	1191.72	376.624	2006.82	5.32844	2.41371	2.43e-51	1.45e-48
NM_001181373.3	26476.3	43907.7	9044.82	0.205996	-2.27931	3.76e-50	2.23e-47
NM_001184288.1	19347.3	31777.4	6917.26	0.217679	-2.19973	1.62e-49	9.52e-47
NM_001183503.1	4795.7	7969.16	1622.24	0.203565	-2.29644	2.62e-49	1.52e-46
NM_001180692.1	6518.99	10726.4	2311.62	0.215508	-2.21418	3.98e-49	2.28e-46
NM_001181011.1	1845.39	3088.77	602.01	0.194903	-2.35917	9.42e-49	5.35e-46
NM_001184289.1	886.772	1500.97	272.577	0.181601	-2.46116	1.99e-48	1.12e-45
NM_001180234.1	21354.4	35341.6	7367.25	0.208459	-2.26217	3e-48	1.67e-45
NM_001179707.1	10063.3	16566.6	3559.88	0.214883	-2.21838	5.4e-48	2.97e-45
NM_001181337.1	1580.08	528.415	2631.75	4.98047	2.31628	6.43e-48	3.5e-45
NM_001182931.3	496.973	850.937	143.009	0.168061	-2.57294	6.64e-48	3.58e-45
NM_001179673.1	691.241	1164.65	217.836	0.187041	-2.41858	9.15e-48	4.88e-45
NM_001180810.3	7145.35	2568.28	11722.4	4.5643	2.19039	2.98e-47	1.58e-44
NM_001178270.1	36082.2	58780.3	13384.1	0.227696	-2.13482	1.17e-46	6.15e-44
NM_001182607.1	12358.2	23848	868.378	0.0364131	-4.7794	1.59e-46	8.26e-44
NM_001178339.2	88345.4	143674	33016.5	0.229801	-2.12154	2.72e-46	1.4e-43
NM_001184325.1	2533.59	4163.01	904.176	0.217193	-2.20295	3.31e-46	1.68e-43
NM_001179484.1	11169	20692.4	1645.67	0.0795303	-3.65235	3.57e-46	1.8e-43
NM_001178387.1	19791.7	32239.1	7344.32	0.227808	-2.13411	3.74e-46	1.86e-43
NM_001178839.3	5812.77	9513.84	2111.7	0.221961	-2.17162	7.53e-45	3.72e-42
NM_001184681.1	1094.97	1900.23	289.701	0.152456	-2.71354	9.65e-45	4.73e-42
NM_001178289.1	842.105	1401.62	282.586	0.201613	-2.31034	4.25e-44	2.06e-41
NM_001182787.1	12344	20332.1	4355.93	0.21424	-2.2227	8.04e-44	3.87e-41
NM_001182891.1	4728.01	7670.27	1785.75	0.232815	-2.10275	1.26e-43	6e-41
NM_001180014.3	1898.96	3102.59	695.337	0.224115	-2.15769	2.68e-43	1.26e-40
NM_001178374.1	7542.56	12161.6	2923.56	0.240394	-2.05653	2.67e-43	1.26e-40
NM_001180531.1	1533.41	2519.83	546.984	0.217072	-2.20375	5e-43	2.33e-40
NR_132197.1	1381.29	2256.73	505.843	0.224149	-2.15747	6.9e-43	3.18e-40
NM_001179011.3	335.817	570.974	100.66	0.176295	-2.50393	1.23e-42	5.63e-40
NM_001181666.1	23471.5	9160.14	37782.8	4.1247	2.04429	3.18e-42	1.44e-39
NM_001184037.1	4622.17	8969.63	274.706	0.0306262	-5.02909	3.37e-42	1.52e-39
NM_001181056.1	7538.58	12122.6	2954.58	0.243725	-2.03667	5.57e-42	2.48e-39
NM_001179857.3	10114.2	16295.9	3932.54	0.241322	-2.05097	1.44e-41	6.36e-39
NM_001181119.1	48477.1	19281.8	77672.4	4.02828	2.01016	1.49e-41	6.52e-39
NM_001181196.4	13983.6	24172.5	3794.64	0.156982	-2.67133	4e-41	1.74e-38
NM_001179104.1	9878.63	15866.6	3890.68	0.245213	-2.02789	8.85e-41	3.82e-38
NM_001179659.1	4684.3	7559.48	1809.12	0.239317	-2.063	1.18e-40	5.06e-38
NM_001178394.1	3393.84	5484.08	1303.59	0.237705	-2.07276	1.24e-40	5.24e-38
NM_001181161.3	46237.7	74366.8	18108.6	0.243504	-2.03798	1.6e-40	6.75e-38
NM_001180083.1	1510.64	2505.89	515.393	0.205673	-2.28158	5.05e-40	2.11e-37
NM_001181306.1	1436.17	481.162	2391.19	4.96961	2.31313	5.25e-40	2.18e-37
NM_001181806.1	8738.91	13966.1	3511.7	0.251444	-1.99169	1.04e-39	4.29e-37
NM_001180241.1	2426.64	3867.83	985.449	0.254781	-1.97267	1.18e-39	4.8e-37
NM_001182697.1	9282.67	14950.3	3615.03	0.241803	-2.0481	1.55e-39	6.27e-37
NM_001182680.1	1112.28	1819.07	405.489	0.22291	-2.16547	3.16e-39	1.27e-36
NM_001183923.1	3060.1	4875.08	1245.13	0.255408	-1.96912	8.25e-39	3.29e-36
NM_001179651.1	20452.2	32535	8369.43	0.257244	-1.95879	9.06e-39	3.59e-36
NM_001178982.3	40223.2	17022.7	63423.8	3.72585	1.89757	1.8e-38	7.09e-36
NM_001181779.3	145611	229296	61926.4	0.270071	-1.88859	2.27e-38	8.87e-36
NM_001182192.1	97718.3	154231	41205.8	0.267169	-1.90417	2.56e-38	9.93e-36
NM_001181735.1	18950.4	29971.1	7929.78	0.264581	-1.91822	2.72e-38	1.05e-35
NM_001182493.1	8651.52	3560.44	13742.6	3.8598	1.94853	3.37e-38	1.29e-35
NM_001181471.3	90.9993	165.763	16.236	0.0979475	-3.35185	4.81e-38	1.83e-35
NM_001184014.1	481.977	843.971	119.983	0.142165	-2.81437	5.78e-38	2.18e-35
NM_001178589.1	4374.48	6954.42	1794.55	0.258044	-1.95431	7.91e-38	2.96e-35
NM_001180282.1	4092.64	6606.1	1579.17	0.239048	-2.06463	1.08e-37	4.02e-35
NM_001182483.1	11304	17850	4758.05	0.266558	-1.90748	2.19e-37	8.09e-35
NM_001178381.1	2980.23	4771.62	1188.84	0.249148	-2.00493	2.31e-37	8.47e-35
NM_001182610.1	11998.4	18937.1	5059.75	0.267188	-1.90407	2.61e-37	9.51e-35
NM_001178285.1	24729.4	38999.4	10459.4	0.268194	-1.89865	4.2e-37	1.52e-34
NM_001182875.3	30525.4	47961.3	13089.5	0.272919	-1.87346	4.34e-37	1.56e-34
NM_001180524.3	25106.5	39856.8	10356.2	0.259835	-1.94433	9.64e-37	3.44e-34
NM_001183075.1	2219.93	3561.35	878.516	0.246681	-2.01928	1.31e-36	4.65e-34
NM_001179181.1	4118.45	6475.23	1761.66	0.272062	-1.87799	1.35e-36	4.76e-34
NM_001183704.1	6560.56	10316.2	2804.88	0.27189	-1.87891	1.4e-36	4.9e-34
NM_001179549.3	334.617	552.88	116.355	0.210452	-2.24844	2.52e-36	8.75e-34
NM_001183572.3	43945	18990.6	68899.5	3.62808	1.8592	3.27e-36	1.13e-33
NM_001179729.1	1719.3	2796.85	641.742	0.229452	-2.12374	6.02e-36	2.07e-33
NM_001270754.1	359.033	592.714	125.351	0.211487	-2.24136	7.29e-36	2.49e-33
NM_001179127.2	6293.7	9857.05	2730.35	0.276995	-1.85207	1.1e-35	3.72e-33
NM_001181312.1	1734.52	2822.74	646.31	0.228966	-2.1268	1.65e-35	5.55e-33
NM_001178480.1	9038.68	14348.4	3728.98	0.259889	-1.94403	1.9e-35	6.37e-33
NM_001181731.1	5349.45	8558.9	2140	0.250033	-1.99981	3.01e-35	1e-32
NM_001178633.4	813.814	1385.7	241.925	0.174587	-2.51799	3.29e-35	1.09e-32
NM_001182450.1	13242.7	20880.8	5604.59	0.268409	-1.89749	4.84e-35	1.59e-32
NM_001184348.1	1747.35	2752.08	742.62	0.26984	-1.88982	8.93e-35	2.92e-32
NM_001180229.1	1027.47	1654.82	400.119	0.241789	-2.04818	9.89e-35	3.21e-32
NM_001179582.3	7817.84	12181.3	3454.39	0.283582	-1.81816	1.07e-34	3.45e-32
NM_001183401.1	2035.19	3207.74	862.65	0.268928	-1.89471	1.23e-34	3.95e-32
NM_001181665.1	5039.94	7906.76	2173.12	0.274843	-1.86332	1.32e-34	4.21e-32
NM_001180606.1	9943.14	15448.2	4438.1	0.287289	-1.79942	1.74e-34	5.53e-32
NM_001181022.3	1755.09	307.043	3203.13	10.4322	3.38297	4.67e-34	1.47e-31
NM_001182376.1	1516.67	655.97	2377.37	3.62421	1.85767	8.37e-34	2.62e-31
NM_001180837.1	6455.03	10033.3	2876.74	0.286719	-1.80229	8.62e-34	2.69e-31
NM_001178695.1	6892.09	2793.82	10990.3	3.9338	1.97592	1.8e-33	5.59e-31
NM_001183484.1	8949.2	13923.4	3975.02	0.285492	-1.80848	2.62e-33	8.06e-31
NM_001182903.3	1368.12	586.166	2150.06	3.66801	1.875	3.37e-33	1.03e-30
NM_001181303.3	1310.9	2053.88	567.915	0.276509	-1.8546	5.01e-33	1.53e-30
NM_001181536.1	2430.48	3817.64	1043.32	0.273289	-1.8715	9.47e-33	2.87e-30
NM_001182614.1	2422.63	3790.97	1054.29	0.278105	-1.8463	1.71e-32	5.15e-30
NM_001181073.2	3023.93	4702.93	1344.93	0.285978	-1.80603	1.92e-32	5.74e-30
NM_001179163.1	8797.88	13598.3	3997.48	0.293969	-1.76626	2.79e-32	8.31e-30
NM_001184157.1	1015.81	433.433	1598.18	3.68726	1.88255	2.83e-32	8.39e-30
NM_001179998.3	7711.32	11876.9	3545.7	0.298536	-1.74402	3.86e-32	1.14e-29
NM_001181721.1	381.313	147.682	614.943	4.16396	2.05796	4.19e-32	1.23e-29
NM_001179222.2	4431.4	1101.95	7760.84	7.0428	2.81615	7.06e-32	2.06e-29
NM_001183358.1	537.835	215.595	860.076	3.98931	1.99614	9.25e-32	2.68e-29
NM_001178906.3	6044.75	9854.43	2235.07	0.226809	-2.14045	1.63e-31	4.71e-29
NM_001184015.1	4667.24	8676.62	657.868	0.0758207	-3.72126	1.68e-31	4.81e-29
NM_001182763.1	1488.61	2476.99	500.224	0.201949	-2.30794	1.7e-31	4.86e-29
NM_001179839.3	1634.02	2542.78	725.265	0.285225	-1.80983	2.12e-31	6.01e-29
NM_001179686.1	3043.94	1401.03	4686.86	3.3453	1.74214	2.21e-31	6.25e-29
NM_001183319.1	1746.38	786.326	2706.44	3.44188	1.7832	2.34e-31	6.57e-29
NM_001183892.1	9497.46	14630.6	4364.3	0.298299	-1.74517	2.58e-31	7.22e-29
NM_001180564.1	9969.84	17096.5	2843.19	0.166303	-2.58812	2.79e-31	7.75e-29
NM_001182036.1	9485.16	14800.1	4170.22	0.28177	-1.82741	2.8e-31	7.75e-29
NM_001181330.3	1860.73	2900.44	821.024	0.283069	-1.82077	3.31e-31	9.12e-29
NM_001180326.1	834.725	1323.6	345.846	0.261291	-1.93627	4.54e-31	1.24e-28
NM_001180126.1	1722.82	2662.08	783.569	0.294345	-1.76442	5.7e-31	1.55e-28
NM_001182942.1	41607.5	63546.1	19668.9	0.309521	-1.69189	1.59e-30	4.31e-28
NM_001178230.1	631.97	993.036	270.904	0.272803	-1.87407	3.41e-30	9.19e-28
NM_001183307.1	5550.1	9723.05	1377.16	0.141639	-2.81971	8.44e-30	2.26e-27
NM_001178570.3	15959.8	24494	7425.55	0.303157	-1.72186	9.57e-30	2.55e-27
NM_001179551.1	568.536	893.999	243.073	0.271894	-1.87888	1.27e-29	3.37e-27
NM_001183949.1	12904.8	21096.2	4713.28	0.223418	-2.16218	1.66e-29	4.38e-27
NM_001178797.2	3297.93	5072.81	1523.05	0.300238	-1.73582	1.68e-29	4.41e-27
NM_001183722.3	10977	16668.7	5285.29	0.317078	-1.65709	1.69e-29	4.43e-27
NM_001183634.1	3477.57	5334.66	1620.47	0.303763	-1.71898	1.89e-29	4.91e-27
NM_001180457.1	24512.1	37232.9	11791.3	0.31669	-1.65885	1.89e-29	4.91e-27
NM_001179561.3	2255.64	3459.11	1052.16	0.304171	-1.71705	1.98e-29	5.1e-27
NM_001178304.1	10095.9	15531	4660.81	0.300098	-1.73649	2.06e-29	5.28e-27
NM_001182160.1	1012.57	1582.26	442.884	0.279906	-1.83699	2.28e-29	5.82e-27
NM_001184036.1	7456.76	11397.7	3515.78	0.308463	-1.69683	4.81e-29	1.22e-26
NM_001179305.1	187530	28618.1	346442	12.1057	3.59761	4.99e-29	1.26e-26
NM_001180063.1	6505.72	9863.14	3148.3	0.319198	-1.64748	6.95e-29	1.75e-26
NM_001181535.1	3310.83	5065.86	1555.8	0.307115	-1.70315	1.07e-28	2.68e-26
NM_001184098.1	6066.94	11329.8	804.063	0.0709687	-3.81667	2.58e-28	6.43e-26
NM_001182051.1	650.55	1019.79	281.308	0.275849	-1.85805	3.72e-28	9.23e-26
NM_001178452.3	520.239	223.597	816.882	3.65337	1.86923	3.77e-28	9.33e-26
NM_001179694.1	2026.96	953.907	3100.01	3.24981	1.70035	3.8e-28	9.35e-26
NM_001184085.1	1601.56	2431.08	772.032	0.317568	-1.65486	6.42e-28	1.57e-25
NM_001179754.1	2008.43	3145.75	871.108	0.276915	-1.85248	1.1e-27	2.69e-25
NM_001179913.1	3117.01	4731.58	1502.45	0.317537	-1.65501	1.11e-27	2.7e-25
NM_001182481.1	1410.24	2156.44	664.032	0.307929	-1.69933	1.33e-27	3.23e-25
NM_001178827.1	2937.02	4497.12	1376.93	0.30618	-1.70755	1.6e-27	3.85e-25
NM_001184117.1	1946.51	2941.53	951.499	0.323471	-1.62829	1.85e-27	4.43e-25
NM_001181996.1	36041.6	10565.1	61518.2	5.8228	2.54171	2.04e-27	4.88e-25
NM_001184026.1	2694.33	1296.09	4092.56	3.15762	1.65884	2.13e-27	5.05e-25
NM_001183193.1	128225	190478	65971	0.346344	-1.52972	2.53e-27	5.98e-25
NM_001184329.1	787.826	1209.66	365.988	0.302554	-1.72474	3.55e-27	8.35e-25
NM_001183748.1	6271.04	9536.39	3005.69	0.315181	-1.66575	5.01e-27	1.17e-24
NM_001180685.3	2940.46	4421.65	1459.28	0.33003	-1.59933	5.42e-27	1.26e-24
NM_001183011.1	5494.08	8359	2629.16	0.31453	-1.66873	6.13e-27	1.43e-24
NM_001179310.1	13590	6733.77	20446.2	3.03637	1.60235	7.18e-27	1.66e-24
NM_001183906.1	4192.13	6250.77	2133.48	0.341315	-1.55083	9.99e-27	2.3e-24
NM_001178306.1	3946.44	5980.92	1911.97	0.319678	-1.64531	1.01e-26	2.32e-24
NM_001181314.3	8408.33	3992.16	12824.5	3.21242	1.68366	1.04e-26	2.38e-24
NM_001182189.1	3523.08	1754.83	5291.34	3.0153	1.5923	1.22e-26	2.79e-24
NM_001178205.1	692.589	1061.01	324.17	0.30553	-1.71061	1.29e-26	2.91e-24
NM_001181481.1	3126.39	4702.96	1549.83	0.329543	-1.60146	1.76e-26	3.97e-24
NM_001182946.1	1069.91	522.979	1616.83	3.09159	1.62835	1.85e-26	4.16e-24
NM_001179829.3	7007.6	10522.4	3492.81	0.33194	-1.591	2.31e-26	5.17e-24
NM_001182701.1	1966.06	878.791	3053.33	3.47447	1.79679	2.54e-26	5.66e-24
NM_001182283.1	1841.35	2902.7	779.993	0.268713	-1.89586	2.74e-26	6.08e-24
NM_001179176.1	631.528	294.868	968.188	3.28346	1.71522	2.84e-26	6.28e-24
NM_001183592.1	5693.69	8609.94	2777.44	0.322586	-1.63225	3e-26	6.59e-24
NM_001179314.3	17974.4	4277.93	31670.8	7.4033	2.88817	5e-26	1.09e-23
NM_001182301.1	7986.91	1223.63	14750.2	12.0545	3.5915	7.96e-26	1.74e-23
NM_001179737.1	7630.75	11501.8	3759.74	0.326884	-1.61315	9.07e-26	1.97e-23
NM_001181782.3	1409.98	685.912	2134.05	3.11126	1.6375	1.05e-25	2.27e-23
NM_001182778.1	1042.51	1582.12	502.905	0.317867	-1.6535	1.15e-25	2.48e-23
NM_001182183.1	4155.63	6167.26	2144.01	0.347643	-1.52432	1.38e-25	2.96e-23
NM_001182092.1	964.117	1477.47	450.762	0.30509	-1.71269	1.45e-25	3.1e-23
NM_001180419.1	4309.93	6446.6	2173.26	0.337118	-1.56867	1.97e-25	4.2e-23
NM_001181281.3	938.345	461.177	1415.51	3.06935	1.61793	2.3e-25	4.88e-23
NM_001184670.1	261.557	413.077	110.038	0.266386	-1.90841	2.59e-25	5.48e-23
NM_001178964.2	10873.3	5571.22	16175.3	2.90337	1.53773	4.42e-25	9.32e-23
NM_001178551.2	6025.53	9039.05	3012.01	0.333222	-1.58545	5.31e-25	1.11e-22
NM_001184059.1	1088.87	527.691	1650.06	3.12694	1.64475	5.93e-25	1.24e-22
NM_001178478.3	2195.96	1122.94	3268.97	2.91107	1.54155	6.75e-25	1.4e-22
NM_001183102.1	1592.66	812.447	2372.87	2.92064	1.54629	8.31e-25	1.72e-22
NM_001182596.1	1646.08	2590.66	701.496	0.270779	-1.88481	9.14e-25	1.89e-22
NM_001178617.1	1288.43	1937.25	639.598	0.330157	-1.59878	9.49e-25	1.95e-22
NM_001180961.1	1558.2	2323.83	792.567	0.34106	-1.5519	9.66e-25	1.98e-22
NM_001181549.1	1189.22	1798.08	580.359	0.322766	-1.63144	1.11e-24	2.27e-22
NM_001183653.3	3869.23	1689.39	6049.08	3.58063	1.84021	1.17e-24	2.38e-22
NM_001184660.1	31.5859	60.3284	2.8434	0.047132	-4.40715	1.17e-24	2.38e-22
NM_001184104.1	237.941	380.152	95.7305	0.251821	-1.98953	1.44e-24	2.9e-22
NM_001179633.1	6879.7	10177	3582.37	0.352006	-1.50633	1.58e-24	3.18e-22
NM_001182854.1	3525.66	6123.8	927.509	0.15146	-2.723	1.73e-24	3.46e-22
NM_001184535.1	1925.28	3831.21	19.3594	0.00505308	-7.62862	1.78e-24	3.55e-22
NM_001178943.1	7554.28	3443.88	11664.7	3.38708	1.76004	2e-24	3.99e-22
NM_001270741.1	114.408	191.476	37.3404	0.195014	-2.35835	2.22e-24	4.4e-22
NM_001184290.1	137.727	226.031	49.4226	0.218654	-2.19328	2.27e-24	4.48e-22
NM_001179948.1	24300.5	35771.8	12829.3	0.358642	-1.47938	2.28e-24	4.48e-22
NM_001181751.1	504.551	879.479	129.623	0.147386	-2.76233	3.05e-24	5.98e-22
NM_001184281.1	29198.1	43470.9	14925.3	0.343341	-1.54228	4.01e-24	7.84e-22
NM_001182538.1	2503.38	3731.16	1275.6	0.341879	-1.54844	4.89e-24	9.52e-22
NM_001179410.3	637.698	961.483	313.913	0.326488	-1.6149	1e-23	1.94e-21
NM_001182131.1	6522.95	3428.53	9617.37	2.80511	1.48805	1.43e-23	2.76e-21
NM_001180367.1	1188.24	1783.04	593.428	0.332818	-1.5872	1.57e-23	3.02e-21
NM_001178341.1	9422.18	13929.3	4915.07	0.352859	-1.50284	1.61e-23	3.08e-21
NM_001178628.3	3375.55	5006.31	1744.79	0.348519	-1.52069	1.66e-23	3.17e-21
NR_132268.1	702.835	1246.56	159.107	0.127637	-2.96988	1.94e-23	3.7e-21
NM_001181499.3	2857.12	4241.46	1472.78	0.347235	-1.52602	2.11e-23	4e-21
NM_001179786.2	149.187	238.56	59.8132	0.250726	-1.99582	2.63e-23	4.98e-21
NM_001179017.1	798.333	405.531	1191.14	2.93722	1.55445	3.23e-23	6.09e-21
NM_001184254.1	920.751	459.681	1381.82	3.00604	1.58787	3.82e-23	7.18e-21
NM_001180294.1	8525.21	12565	4485.42	0.356978	-1.48609	4.03e-23	7.54e-21
NM_001184120.1	5916.14	8652.17	3180.1	0.367549	-1.44399	7.59e-23	1.42e-20
NM_001178987.1	1254.38	1891.65	617.098	0.326222	-1.61607	9.29e-23	1.73e-20
NM_001181618.1	1113.5	1658.37	568.627	0.342882	-1.54422	9.95e-23	1.84e-20
NM_001182154.1	6007.87	9833.37	2182.38	0.221936	-2.17178	1.09e-22	2.01e-20
NM_001182809.1	3274.24	1724.66	4823.82	2.79697	1.48387	1.19e-22	2.19e-20
NM_001180539.1	1484.21	2197.79	770.633	0.350641	-1.51193	1.27e-22	2.33e-20
NM_001182953.1	5209.84	7630.92	2788.76	0.365455	-1.45223	1.52e-22	2.79e-20
NM_001179275.1	595.259	298.53	891.988	2.98794	1.57915	2.03e-22	3.69e-20
NM_001178523.1	659.563	340.105	979.022	2.87859	1.52536	2.23e-22	4.05e-20
NM_001178725.1	184504	92720.7	276288	2.97979	1.57521	2.63e-22	4.76e-20
NM_001184310.1	838.936	357.835	1320.04	3.68896	1.88321	3.6e-22	6.49e-20
NM_001179198.1	7017.26	2812.85	11221.7	3.98944	1.99619	3.69e-22	6.63e-20
NM_001182112.1	2800.9	1507.71	4094.1	2.71545	1.44119	4.13e-22	7.4e-20
NM_001178850.1	180.556	283.283	77.83	0.274744	-1.86384	4.35e-22	7.76e-20
NM_001179722.1	2685.39	1201.66	4169.11	3.46946	1.79471	4.79e-22	8.5e-20
NM_001179646.1	12206.7	6250.32	18163	2.90593	1.539	4.79e-22	8.5e-20
NM_001181909.1	1164.23	602.693	1725.77	2.86344	1.51775	5.41e-22	9.56e-20
NM_001178415.1	14116.3	21452.6	6780.02	0.316047	-1.66179	5.56e-22	9.8e-20
NM_001181821.1	7044.19	10273.7	3814.72	0.37131	-1.4293	6.63e-22	1.16e-19
NM_001181839.1	13919.8	20427.8	7411.71	0.362824	-1.46266	7.26e-22	1.27e-19
NM_001183390.1	1926.29	367.964	3484.62	9.47	3.24336	8.06e-22	1.41e-19
NM_001179538.1	3929.49	5743.25	2115.73	0.368386	-1.44071	1.15e-21	1.99e-19
NM_001182234.1	5438.67	7947.06	2930.27	0.368724	-1.43939	1.25e-21	2.16e-19
NM_001181832.1	1188.86	557.836	1819.88	3.26239	1.70593	1.66e-21	2.87e-19
NM_001179253.1	1413.23	750.867	2075.59	2.76426	1.46689	1.71e-21	2.95e-19
NM_001183380.1	17444.1	25578.9	9309.3	0.363944	-1.45821	1.77e-21	3.03e-19
NM_001183466.1	1287.69	492.83	2082.55	4.22571	2.07919	2.21e-21	3.79e-19
NM_001181848.1	4457.75	2412.54	6502.96	2.69548	1.43054	2.34e-21	4e-19
NM_001184180.1	2135.68	3152.15	1119.21	0.355063	-1.49385	3.18e-21	5.41e-19
NM_001183561.3	12499.2	18019.1	6979.41	0.387335	-1.36835	4.49e-21	7.61e-19
NM_001181359.3	475.243	705.672	244.814	0.346922	-1.52731	4.81e-21	8.13e-19
NM_001178678.1	1698.81	2459.44	938.185	0.381464	-1.39038	6.58e-21	1.11e-18
NM_001183820.1	10150.4	14484.7	5816.17	0.401538	-1.31639	8.77e-21	1.47e-18
NM_001179560.1	3775.47	5450.29	2100.64	0.385417	-1.37551	8.9e-21	1.49e-18
NM_001181239.3	1714.7	2545.13	884.259	0.347432	-1.5252	9.97e-21	1.66e-18
NM_001183020.1	1556.47	757.071	2355.86	3.11181	1.63775	1.09e-20	1.81e-18
NM_001179720.1	970.101	520.865	1419.34	2.72496	1.44623	1.15e-20	1.91e-18
NM_001178503.1	846.674	444.65	1248.7	2.80827	1.48968	1.61e-20	2.66e-18
NM_001182507.1	41270.3	5174.45	77366.1	14.9516	3.90222	1.78e-20	2.94e-18
NM_001181433.3	221.336	337.575	105.096	0.311326	-1.6835	1.91e-20	3.14e-18
NM_001180340.1	7356.46	10653.6	4059.33	0.38103	-1.39203	2.19e-20	3.59e-18
NM_001183038.1	2445.98	3524.1	1367.86	0.388145	-1.36533	2.5e-20	4.08e-18
NM_001180744.1	2062.2	2985.54	1138.86	0.38146	-1.3904	2.68e-20	4.36e-18
NM_001181510.1	753.043	1099.96	406.125	0.369218	-1.43746	2.73e-20	4.43e-18
NM_001179912.1	741.174	1089.76	392.589	0.360253	-1.47292	3.04e-20	4.92e-18
NM_001180985.1	6310.58	2497.39	10123.8	4.05373	2.01925	3.28e-20	5.29e-18
NM_001179836.3	6095.72	8812.49	3378.94	0.383427	-1.38298	3.98e-20	6.4e-18
NM_001181807.4	1466.13	2137.97	794.286	0.371514	-1.42851	4.14e-20	6.63e-18
NM_001181738.1	3505.92	5029.55	1982.29	0.394128	-1.34326	4.25e-20	6.8e-18
NM_001184440.1	749.614	1088.2	411.033	0.37772	-1.40461	4.26e-20	6.8e-18
NM_001180722.4	810.528	430.619	1190.44	2.76447	1.467	4.47e-20	7.11e-18
NM_001181855.1	1018.97	544.68	1493.27	2.74155	1.45499	4.8e-20	7.61e-18
NM_001184679.1	589.361	873.732	304.99	0.349066	-1.51843	4.83e-20	7.63e-18
NM_001178723.1	22545.4	42759	2331.88	0.0545354	-4.19666	5.72e-20	9.01e-18
NM_001183794.1	117701	187972	47429.7	0.252323	-1.98665	6.46e-20	1.02e-17
NM_001183673.1	7548.73	4224.06	10873.4	2.57416	1.3641	6.81e-20	1.07e-17
NM_001181844.1	68875.1	15328.3	122422	7.98665	2.99759	6.91e-20	1.08e-17
NM_001180317.1	845.689	1216.33	475.045	0.390555	-1.3564	1.08e-19	1.69e-17
NM_001183112.1	2767.57	3970.41	1564.73	0.394098	-1.34337	1.09e-19	1.7e-17
NM_001183171.1	54.2361	94.0628	14.4095	0.15319	-2.7066	1.25e-19	1.94e-17
NM_001181967.1	790.394	1157.48	423.303	0.365709	-1.45123	1.31e-19	2.02e-17
NM_001183340.1	185930	93926.8	277932	2.95903	1.56513	1.34e-19	2.06e-17
NM_001180137.1	8336.48	11885.7	4787.29	0.402779	-1.31194	1.35e-19	2.07e-17
NM_001184124.1	767.921	1126.22	409.627	0.36372	-1.4591	1.36e-19	2.08e-17
NM_001179032.1	1052.18	1525.41	578.942	0.379532	-1.39771	1.39e-19	2.13e-17
NM_001180838.1	3216	4626.62	1805.38	0.390216	-1.35766	1.47e-19	2.23e-17
NM_001183927.1	1554.41	2274.08	834.747	0.36707	-1.44587	1.57e-19	2.39e-17
NM_001181941.1	605.137	888.802	321.473	0.361692	-1.46717	1.64e-19	2.48e-17
NM_001181638.1	1313.18	1895.05	731.314	0.385907	-1.37367	2.01e-19	3.04e-17
NM_001180283.1	20228.9	32621.9	7835.98	0.240206	-2.05766	2.06e-19	3.1e-17
NM_001183985.1	360.739	545.019	176.458	0.323765	-1.62698	2.11e-19	3.17e-17
NM_001179816.1	1275.21	702.17	1848.25	2.6322	1.39627	2.71e-19	4.06e-17
NM_001179712.1	7657.63	10990	4325.25	0.393562	-1.34534	2.8e-19	4.18e-17
NM_001178881.1	1104.86	1594.41	615.318	0.385923	-1.37362	2.81e-19	4.19e-17
NM_001179424.1	3528.75	1995.18	5062.32	2.53728	1.34328	3.3e-19	4.9e-17
NM_001178940.1	4030.16	2252.04	5808.29	2.57913	1.36688	3.39e-19	5.02e-17
NM_001182168.1	200.402	307.843	92.96	0.301972	-1.72751	3.43e-19	5.05e-17
NM_001181334.3	3803.24	5477.05	2129.42	0.38879	-1.36294	3.42e-19	5.05e-17
NM_001184242.1	19869.3	7521.9	32216.7	4.28305	2.09864	3.63e-19	5.33e-17
NM_001179341.3	299.003	148.897	449.109	3.01623	1.59275	4.84e-19	7.09e-17
NM_001182488.1	3094.83	1450.86	4738.8	3.26621	1.70762	5.09e-19	7.43e-17
NM_001179263.1	2283.38	1261.29	3305.47	2.62071	1.38996	5.25e-19	7.65e-17
NM_001181876.1	593.781	876.637	310.926	0.35468	-1.49541	5.38e-19	7.82e-17
NM_001183708.1	1431.1	2055.89	806.306	0.392192	-1.35037	5.52e-19	8e-17
NM_001180358.1	55757.7	27199.9	84315.4	3.09984	1.6322	5.72e-19	8.27e-17
NM_001181586.1	9493.86	16591.2	2396.48	0.144443	-2.79143	5.93e-19	8.55e-17
NM_001182593.1	1844.76	958.625	2730.9	2.84876	1.51033	6.28e-19	9.01e-17
NM_001178393.2	1267.67	1891.47	643.86	0.340401	-1.55469	6.28e-19	9.01e-17
NM_001180397.1	3803.03	1777.66	5828.41	3.2787	1.71313	6.61e-19	9.46e-17
NM_001182073.1	1245.25	685.593	1804.91	2.63262	1.3965	7.36e-19	1.05e-16
NM_001183077.1	12966.2	18369.7	7562.76	0.411697	-1.28035	8.12e-19	1.15e-16
NM_001183334.1	499.15	265.522	732.778	2.75977	1.46455	9.52e-19	1.35e-16
NM_001181493.3	3963.75	2271.31	5656.2	2.49029	1.31631	1.01e-18	1.43e-16
NM_001182072.1	6056.98	2535.4	9578.56	3.77792	1.91759	1.16e-18	1.64e-16
NM_001179988.1	116.259	183.027	49.4915	0.270406	-1.8868	1.23e-18	1.73e-16
NM_001178299.1	484.532	706.671	262.394	0.37131	-1.4293	1.49e-18	2.09e-16
NM_001182773.1	14727.9	8465.83	20989.9	2.47937	1.30997	1.69e-18	2.36e-16
NM_001179550.3	258.347	385.73	130.964	0.339524	-1.55841	1.77e-18	2.47e-16
NM_001182181.1	14069.5	6596.26	21542.7	3.2659	1.70748	1.9e-18	2.65e-16
NM_001183520.1	1453.94	808.743	2099.14	2.59556	1.37605	2.05e-18	2.85e-16
NM_001178757.1	678.664	349.631	1007.7	2.88217	1.52716	2.12e-18	2.94e-16
NM_001182103.1	13845.1	7332.67	20357.4	2.77626	1.47315	3e-18	4.12e-16
NM_001181457.1	1271.46	1827.12	715.804	0.391767	-1.35193	3e-18	4.12e-16
NM_001179976.1	733.87	1059.21	408.526	0.385688	-1.37449	3e-18	4.12e-16
NM_001178355.2	1799.66	974.61	2624.72	2.6931	1.42927	3.17e-18	4.35e-16
NM_001181701.1	683.849	385.277	982.42	2.54991	1.35044	3.93e-18	5.38e-16
NM_001181468.3	72477.9	42541.4	102414	2.4074	1.26748	4.49e-18	6.13e-16
NM_001182446.1	814.993	1180.72	449.27	0.380506	-1.39401	4.51e-18	6.14e-16
NM_001179908.1	31.9336	58.4622	5.40512	0.0924549	-3.43511	4.54e-18	6.15e-16
NM_001179718.1	158302	64164.5	252440	3.93426	1.97609	4.53e-18	6.15e-16
NM_001180395.3	1341.36	765.105	1917.61	2.50633	1.32558	4.55e-18	6.15e-16
NM_001178717.1	9993.92	14098.4	5889.42	0.417736	-1.25934	6.29e-18	8.48e-16
NM_001182894.1	45306.5	64547.8	26065.2	0.403813	-1.30824	7.46e-18	1e-15
NM_001179291.1	605.8	889.702	321.897	0.361803	-1.46672	7.8e-18	1.05e-15
NM_001179534.1	3593.83	1771.99	5415.67	3.05627	1.61177	8.73e-18	1.17e-15
NM_001181995.1	1776.27	823.3	2729.25	3.31501	1.72902	9.01e-18	1.2e-15
NM_001181833.1	7535.27	10666	4404.53	0.41295	-1.27596	9.14e-18	1.22e-15
NM_001183204.1	900.755	450.198	1351.31	3.0016	1.58573	9.74e-18	1.29e-15
NM_001180254.1	3057.33	4468.11	1646.55	0.368512	-1.44022	9.81e-18	1.3e-15
NM_001182172.1	1131.76	638.314	1625.21	2.5461	1.34829	1.11e-17	1.47e-15
NM_001183018.1	5795.93	8233.06	3358.8	0.407964	-1.29349	1.16e-17	1.53e-15
NM_001181924.1	134.123	209.499	58.7471	0.280417	-1.83435	1.38e-17	1.81e-15
NM_001182066.1	4375.43	2171.46	6579.4	3.02994	1.59929	1.5e-17	1.97e-15
NM_001182934.3	6027.38	2777.99	9276.77	3.33938	1.73958	1.53e-17	2e-15
NR_132250.1	547050	759389	334710	0.440762	-1.18193	1.59e-17	2.08e-15
NM_001178519.3	1548.02	895.612	2200.43	2.4569	1.29684	1.73e-17	2.26e-15
NM_001183838.1	1042.05	1477.28	606.807	0.410758	-1.28364	1.74e-17	2.26e-15
NM_001184377.1	1197.61	1769.06	626.165	0.353954	-1.49837	2.19e-17	2.83e-15
NM_001183241.1	360.132	525.335	194.928	0.371054	-1.4303	2.3e-17	2.97e-15
NM_001180451.3	2473.13	929.336	4016.92	4.32235	2.11182	2.62e-17	3.38e-15
NM_001181599.1	2582.84	3652.88	1512.8	0.41414	-1.27181	2.88e-17	3.7e-15
NM_001178902.1	1101.58	187.424	2015.74	10.755	3.42694	3.51e-17	4.5e-15
NM_001178855.3	7034.7	1567.31	12502.1	7.97676	2.9958	3.97e-17	5.08e-15
NM_001184448.1	1634.16	2330.28	938.034	0.402541	-1.31279	4.65e-17	5.94e-15
NM_001183311.1	639.318	257.373	1021.26	3.96804	1.98843	5.38e-17	6.86e-15
NM_001182379.1	876.754	504.179	1249.33	2.47795	1.30914	6.14e-17	7.8e-15
NM_001181108.1	685.525	385.421	985.629	2.55728	1.35461	6.35e-17	8.06e-15
NM_001181224.1	1035.84	611.444	1460.23	2.38816	1.2559	6.88e-17	8.7e-15
NM_001181660.1	1210.96	681.631	1740.29	2.55312	1.35226	8.01e-17	1.01e-14
NM_001178804.1	1116.63	1562.1	671.167	0.429656	-1.21875	1.03e-16	1.29e-14
NM_001180393.1	3088.03	4331.04	1845.02	0.425999	-1.23108	1.02e-16	1.29e-14
NM_001181102.1	1589.02	2215.67	962.362	0.434344	-1.20309	1.08e-16	1.35e-14
NM_001181813.1	667.649	963.384	371.913	0.386049	-1.37314	1.29e-16	1.61e-14
NM_001179514.1	919.726	1321.98	517.473	0.391439	-1.35314	1.31e-16	1.64e-14
NM_001180339.3	801.538	1138.56	464.515	0.407984	-1.29341	1.55e-16	1.93e-14
NM_001178152.1	2917.26	1694.59	4139.94	2.44303	1.28867	1.59e-16	1.98e-14
NM_001183498.1	576.94	332.344	821.535	2.47194	1.30565	1.78e-16	2.2e-14
NM_001184471.3	400.869	579.837	221.902	0.382697	-1.38573	1.78e-16	2.2e-14
NM_001182245.1	1192.99	1685.19	700.78	0.415845	-1.26588	1.85e-16	2.28e-14
NM_001179744.1	191.067	285.583	96.5514	0.338085	-1.56454	1.99e-16	2.45e-14
NM_001180871.1	17812.3	24925.6	10699	0.429237	-1.22015	2.15e-16	2.64e-14
NM_001182180.1	1209.55	702.314	1716.78	2.44447	1.28952	2.23e-16	2.73e-14
NM_001184158.1	1327.02	1883.7	770.328	0.408943	-1.29003	2.52e-16	3.08e-14
NM_001181219.3	6485.61	3877.07	9094.15	2.34562	1.22997	3.17e-16	3.87e-14
NM_001182721.1	1801.75	1046.2	2557.29	2.44436	1.28946	3.41e-16	4.15e-14
NM_001182961.1	4919.16	2955.44	6882.88	2.32889	1.21964	3.42e-16	4.16e-14
NM_001179924.1	3225.14	4512.02	1938.25	0.429575	-1.21902	3.65e-16	4.42e-14
NM_001180688.3	17235.3	26487.5	7983.08	0.301391	-1.73029	3.66e-16	4.42e-14
NM_001181284.3	18962.1	11491.4	26432.9	2.30023	1.20178	3.68e-16	4.44e-14
NM_001179138.1	9986.75	13800.7	6172.78	0.447279	-1.16075	4.07e-16	4.9e-14
NM_001183459.1	1681.83	2344.84	1018.81	0.43449	-1.2026	5.71e-16	6.85e-14
NM_001183828.1	2669.74	660.138	4679.35	7.08844	2.82547	6.02e-16	7.21e-14
NM_001178395.1	789.679	1164.51	414.853	0.356248	-1.48905	6.12e-16	7.31e-14
NM_001184215.1	3028.29	1692.91	4363.67	2.57762	1.36604	6.4e-16	7.63e-14
NM_001183364.1	832.57	1163.09	502.045	0.431646	-1.21208	6.44e-16	7.66e-14
NM_001184102.1	973.474	1367.58	579.369	0.423646	-1.23907	7.94e-16	9.43e-14
NM_001183957.1	12509.6	5213.05	19806.2	3.79936	1.92576	8.57e-16	1.01e-13
NM_001179558.3	2947.22	4112.5	1781.94	0.433297	-1.20657	1.05e-15	1.24e-13
NM_001178675.1	20167.9	11132.6	29203.2	2.62322	1.39134	1.12e-15	1.32e-13
NM_001181947.1	14328.7	7734.6	20922.8	2.70509	1.43568	1.39e-15	1.63e-13
NM_001182299.3	541.858	784.634	299.082	0.381175	-1.39148	1.39e-15	1.63e-13
NM_001184195.1	1787.37	2467.49	1107.25	0.448736	-1.15606	1.45e-15	1.7e-13
NM_001182683.1	943.884	571.341	1316.43	2.3041	1.2042	1.65e-15	1.93e-13
NM_001184079.1	20837.5	29753.2	11921.8	0.400688	-1.31945	1.75e-15	2.05e-13
NM_001180639.1	1744.48	1067.58	2421.39	2.2681	1.18148	1.96e-15	2.28e-13
NM_001182280.3	1560.91	2175.82	945.995	0.434777	-1.20165	1.99e-15	2.31e-13
NM_001183611.3	523.58	743.847	303.313	0.407764	-1.2942	1.99e-15	2.31e-13
NM_001179776.1	3699.94	2278.88	5121.01	2.24716	1.16811	2.03e-15	2.35e-13
NM_001179145.1	223.992	323.738	124.246	0.383786	-1.38163	2.14e-15	2.47e-13
NM_001181742.3	2220.16	3084.6	1355.71	0.43951	-1.18603	2.46e-15	2.84e-13
NM_001179781.1	17480	10640.8	24319.1	2.28545	1.19248	2.51e-15	2.89e-13
NM_001182998.1	16600.8	23188.9	10012.6	0.431783	-1.21162	2.69e-15	3.09e-13
NM_001180363.1	9839.16	13476.1	6202.23	0.46024	-1.11954	2.86e-15	3.27e-13
NM_001181156.1	10695.5	5215.38	16175.6	3.10152	1.63298	2.91e-15	3.32e-13
NM_001181570.1	3056.54	4230.02	1883.05	0.445163	-1.16759	3.01e-15	3.43e-13
NM_001179824.1	85.4295	135.539	35.3197	0.260586	-1.94017	3.11e-15	3.54e-13
NM_001183539.1	3582.6	4946.86	2218.33	0.448433	-1.15704	3.12e-15	3.54e-13
NM_001179077.1	133.578	203.954	63.2025	0.309886	-1.69019	3.25e-15	3.68e-13
NM_001183961.1	8284.23	14076.9	2491.53	0.176994	-2.49823	3.47e-15	3.93e-13
NM_001181697.1	3109.7	4331.26	1888.13	0.435931	-1.19783	3.49e-15	3.94e-13
NM_001178934.3	30163.3	13547.3	46779.4	3.45305	1.78787	3.53e-15	3.98e-13
NM_001181475.1	13378.3	18404.9	8351.64	0.453774	-1.13996	3.72e-15	4.18e-13
NM_001182634.1	682.454	964.785	400.122	0.414726	-1.26977	3.87e-15	4.34e-13
NM_001181875.1	2014.69	2890.23	1139.15	0.394137	-1.34323	3.89e-15	4.35e-13
NM_001180012.3	4245.95	5834.82	2657.08	0.455383	-1.13485	3.93e-15	4.39e-13
NM_001184473.1	46.6006	77.4267	15.7745	0.203734	-2.29524	4.3e-15	4.79e-13
NM_001179955.1	202.103	296.208	107.997	0.364598	-1.45562	5.41e-15	6.01e-13
NM_001178586.1	2985.54	792.711	5178.37	6.53248	2.70763	5.83e-15	6.46e-13
NM_001183795.3	34535.7	21528.1	47543.3	2.20843	1.14302	7.08e-15	7.84e-13
NM_001182647.1	31618.6	42958.4	20278.8	0.472057	-1.08297	7.15e-15	7.9e-13
NM_001184338.1	1137.61	1588.66	686.566	0.432167	-1.21034	7.48e-15	8.25e-13
NM_001183983.1	3153.19	1992.26	4314.12	2.16544	1.11466	7.51e-15	8.26e-13
NM_001181012.3	8459.59	2460.52	14458.7	5.87627	2.5549	7.64e-15	8.39e-13
NM_001178895.1	3496.64	4816.05	2177.23	0.452077	-1.14536	7.82e-15	8.57e-13
NM_001180041.1	155.946	232.634	79.2579	0.340698	-1.55343	8.2e-15	8.97e-13
NM_001183970.1	2948.3	4090.4	1806.2	0.441569	-1.17929	9.25e-15	1.01e-12
NM_001184671.1	246.496	357.425	135.568	0.379289	-1.39863	9.23e-15	1.01e-12
NM_001181957.1	608.003	857.041	358.965	0.418842	-1.25552	9.29e-15	1.01e-12
NM_001182514.1	629.814	963.595	296.034	0.307218	-1.70267	1.02e-14	1.11e-12
NM_001183238.1	1417.43	874.004	1960.86	2.24354	1.16578	1.12e-14	1.21e-12
NM_001182811.1	9147.65	12551.1	5744.15	0.457659	-1.12765	1.18e-14	1.28e-12
NM_001178588.3	374.993	539.087	210.899	0.391214	-1.35397	1.2e-14	1.29e-12
NM_001178488.3	19893.6	27364.2	12423.1	0.453991	-1.13926	1.22e-14	1.32e-12
NM_001179361.1	676.254	359.254	993.255	2.76477	1.46716	1.25e-14	1.34e-12
NM_001182174.1	1453.12	881.76	2024.49	2.29596	1.1991	1.3e-14	1.39e-12
NM_001181160.1	1306.31	1810.59	802.034	0.442969	-1.17472	1.39e-14	1.49e-12
NM_001179716.1	14995.9	20716.6	9275.29	0.447723	-1.15932	1.44e-14	1.54e-12
NM_001180399.3	6583.06	3493.66	9672.45	2.76858	1.46914	1.48e-14	1.57e-12
NM_001183078.1	2788.14	3850	1726.28	0.448386	-1.15719	1.75e-14	1.86e-12
NM_001179572.1	2764.48	1042.8	4486.16	4.30202	2.10501	1.76e-14	1.86e-12
NM_001181125.1	53.7856	87.0535	20.5178	0.235692	-2.08503	1.81e-14	1.92e-12
NM_001179300.1	1077.67	656.37	1498.98	2.28374	1.1914	1.84e-14	1.94e-12
NM_001184146.1	3665.07	5098.45	2231.7	0.43772	-1.19192	1.85e-14	1.95e-12
NM_001182682.1	5452.09	7461.17	3443.01	0.461457	-1.11573	1.93e-14	2.04e-12
NM_001180299.2	1630.42	2257.15	1003.69	0.444671	-1.16919	2.08e-14	2.19e-12
NM_001178720.1	489.7	684.228	295.172	0.431394	-1.21292	2.13e-14	2.24e-12
NM_001183403.1	1056.01	642.444	1469.58	2.28748	1.19376	2.43e-14	2.55e-12
NM_001183351.1	4831.17	1978.92	7683.42	3.88264	1.95704	2.67e-14	2.79e-12
NM_001183326.1	735.009	1023.72	446.3	0.43596	-1.19773	2.74e-14	2.86e-12
NM_001180813.2	10341.7	14154.8	6528.55	0.461226	-1.11645	2.84e-14	2.96e-12
NM_001179806.1	8092.82	11160.3	5025.3	0.450282	-1.1511	3.37e-14	3.5e-12
NM_001179770.1	4309.87	2669.97	5949.77	2.2284	1.15601	3.5e-14	3.63e-12
NM_001178430.1	7825.82	4079.33	11572.3	2.83682	1.50427	3.64e-14	3.76e-12
NM_001178856.1	938.367	1309.53	567.206	0.433138	-1.2071	3.75e-14	3.88e-12
NM_001179993.3	3637.39	2319.26	4955.52	2.13668	1.09537	3.93e-14	4.05e-12
NM_001179808.1	14752.4	19924.1	9580.74	0.480862	-1.05631	4.17e-14	4.29e-12
NM_001181253.1	23629.9	13176.4	34083.4	2.58669	1.37111	4.43e-14	4.55e-12
NM_001178163.1	45.9042	76.4356	15.3728	0.201122	-2.31386	4.6e-14	4.71e-12
NM_001180209.1	2588.7	3598.27	1579.13	0.438859	-1.18817	4.64e-14	4.75e-12
NM_001181436.3	9487.42	5949.71	13025.1	2.1892	1.1304	5.53e-14	5.64e-12
NM_001178911.3	6902.78	9464.37	4341.19	0.458688	-1.12442	6.21e-14	6.31e-12
NM_001183649.3	28336.3	38848.5	17824.2	0.458813	-1.12402	6.22e-14	6.31e-12
NM_001183139.1	891.817	461.602	1322.03	2.86401	1.51804	6.21e-14	6.31e-12
NM_001181626.1	695.721	424.095	967.347	2.28097	1.18965	6.59e-14	6.67e-12
NM_001182669.1	4951.79	6807.16	3096.42	0.454877	-1.13645	6.65e-14	6.73e-12
NM_001178509.3	1244.32	690.999	1797.64	2.60151	1.37935	6.93e-14	7e-12
NM_001181188.3	258.489	369.028	147.95	0.400917	-1.31862	7.29e-14	7.35e-12
NM_001179435.3	924.249	1271.52	576.979	0.453772	-1.13996	7.64e-14	7.68e-12
NM_001183802.1	8035.27	11946.8	4123.73	0.345174	-1.5346	7.65e-14	7.68e-12
NM_001183295.1	2617.81	1628.63	3606.99	2.21474	1.14714	7.98e-14	8e-12
NM_001179974.1	10061.6	6372.23	13750.9	2.15795	1.10966	8.07e-14	8.07e-12
NM_001178782.1	1087.63	633.597	1541.67	2.4332	1.28285	8.97e-14	8.95e-12
NM_001184340.1	1413.2	2048.55	777.86	0.379713	-1.39702	9.42e-14	9.38e-12
NM_001179617.1	1753.23	1104.32	2402.13	2.17521	1.12116	1.02e-13	1.01e-11
NM_001181668.3	1539.26	983.846	2094.67	2.12906	1.09022	1.08e-13	1.07e-11
NM_001181393.3	16517.4	6727.46	26307.3	3.91044	1.96733	1.16e-13	1.15e-11
NM_001183527.1	4627.11	1974.45	7279.78	3.68699	1.88245	1.17e-13	1.16e-11
NM_001180468.1	1691.11	1053.41	2328.82	2.21075	1.14454	1.19e-13	1.17e-11
NM_001184210.1	3526.02	1955.89	5096.15	2.60554	1.38158	1.19e-13	1.18e-11
NM_001183744.3	3943.38	5428.81	2457.95	0.45276	-1.14318	1.21e-13	1.19e-11
NM_001180170.1	1383.16	868.773	1897.54	2.18416	1.12708	1.23e-13	1.21e-11
NM_001183416.1	92.4588	141.382	43.5357	0.30793	-1.69933	1.27e-13	1.24e-11
NM_001184252.1	4216.49	5749.98	2683	0.466609	-1.09971	1.8e-13	1.76e-11
NM_001179120.1	3181.48	4385.34	1977.63	0.450963	-1.14892	1.85e-13	1.81e-11
NM_001180665.1	643.534	877.444	409.624	0.466838	-1.09901	1.9e-13	1.85e-11
NM_001180134.1	14013.4	6784	21242.7	3.1313	1.64676	1.92e-13	1.86e-11
NM_001179449.1	3898.34	5402.57	2394.11	0.443143	-1.17416	1.97e-13	1.91e-11
NM_001179693.1	4744.89	3015.54	6474.24	2.14696	1.10229	2.32e-13	2.25e-11
NM_001182079.1	4565.65	2848.13	6283.17	2.20607	1.14148	2.43e-13	2.35e-11
NM_001183883.1	876.619	551.817	1201.42	2.17721	1.12248	2.5e-13	2.41e-11
NM_001184214.1	9895.05	13492.4	6297.67	0.466756	-1.09926	2.53e-13	2.44e-11
NM_001180770.1	1014.94	1397.7	632.167	0.452289	-1.14468	2.53e-13	2.44e-11
NM_001180945.1	1172.49	1609.99	734.993	0.45652	-1.13125	2.81e-13	2.7e-11
NM_001181567.1	2454.76	1590.83	3318.7	2.08614	1.06084	3.28e-13	3.15e-11
NM_001183338.1	73198.5	123510	22887.4	0.185309	-2.432	3.3e-13	3.16e-11
NM_001180679.1	509.996	314.332	705.659	2.24495	1.16668	3.45e-13	3.3e-11
NM_001182991.1	1008.34	626.836	1389.85	2.21724	1.14877	3.6e-13	3.43e-11
NM_001182414.1	6747.41	1582.11	11912.7	7.52964	2.91258	3.75e-13	3.57e-11
NM_001184511.1	731.141	1001.33	460.951	0.460338	-1.11923	3.8e-13	3.61e-11
NM_001182171.1	1470.41	2125.08	815.746	0.383867	-1.38132	3.81e-13	3.62e-11
NM_001182876.1	21275	28500.5	14049.6	0.492958	-1.02046	3.82e-13	3.62e-11
NM_001182674.1	1315.35	1803.59	827.111	0.458591	-1.12472	3.83e-13	3.62e-11
NM_001179595.1	7207.23	3663.62	10750.8	2.93448	1.55311	3.98e-13	3.76e-11
NM_001179575.1	1650.43	727.1	2573.77	3.53978	1.82366	4.13e-13	3.89e-11
NM_001179763.1	3017.33	4074.56	1960.09	0.481057	-1.05572	4.28e-13	4.02e-11
NM_001179940.2	3897.99	1394.96	6401.03	4.5887	2.19808	4.42e-13	4.15e-11
NM_001181907.1	1804.82	1149.53	2460.1	2.14008	1.09766	4.62e-13	4.33e-11
NM_001179415.3	1206.39	1641.05	771.73	0.470265	-1.08846	4.67e-13	4.37e-11
NM_001184022.1	2002.22	1293.23	2711.21	2.09646	1.06795	4.93e-13	4.6e-11
NM_001178327.1	4089.74	1477.09	6702.39	4.53756	2.18192	5.22e-13	4.87e-11
NM_001184284.1	1739.83	981.45	2498.21	2.54543	1.34791	5.41e-13	5.04e-11
NM_001179281.1	2035.07	2781.69	1288.45	0.463189	-1.11033	5.48e-13	5.1e-11
NM_001182388.1	867.232	1193.6	540.86	0.453132	-1.142	5.53e-13	5.13e-11
NM_001182963.1	6390.84	8815.04	3966.65	0.449987	-1.15205	5.56e-13	5.15e-11
NM_001178841.1	2476.94	778.234	4175.65	5.36555	2.42373	5.61e-13	5.19e-11
NM_001183465.1	5935.63	3855.28	8015.97	2.07922	1.05604	5.63e-13	5.2e-11
NM_001178882.1	408.232	571.827	244.637	0.427816	-1.22494	5.78e-13	5.33e-11
NM_001183285.1	1663.59	1075.56	2251.63	2.09346	1.06589	6.16e-13	5.67e-11
NM_001183069.1	2722.36	1761.06	3683.65	2.09173	1.0647	6.37e-13	5.85e-11
NM_001178390.1	1316.36	833.803	1798.91	2.15748	1.10934	6.71e-13	6.15e-11
NM_001184264.1	428.673	263.258	594.089	2.25668	1.1742	6.98e-13	6.39e-11
NM_001181368.3	962.073	1320.35	603.798	0.457302	-1.12878	7.19e-13	6.57e-11
NM_001178676.1	2406.99	1559.69	3254.28	2.0865	1.06108	7.44e-13	6.79e-11
NM_001179268.1	1833.21	2495.75	1170.68	0.46907	-1.09212	7.66e-13	6.97e-11
NM_001183566.3	5126.15	6961.16	3291.14	0.472786	-1.08074	7.76e-13	7.05e-11
NM_001179046.3	3265.87	1904.5	4627.25	2.42964	1.28074	7.79e-13	7.07e-11
NM_001178209.1	3433.9	2232.52	4635.29	2.07626	1.05399	7.93e-13	7.18e-11
NM_001179567.3	785.982	462.532	1109.43	2.39861	1.2622	8.16e-13	7.38e-11
NM_001183375.1	5651.61	2698.81	8604.41	3.18822	1.67275	8.37e-13	7.56e-11
NM_001182636.1	2790.97	3924.85	1657.1	0.422206	-1.24398	8.71e-13	7.85e-11
NM_001182814.1	10932.7	14745.3	7120.08	0.482871	-1.05029	8.78e-13	7.91e-11
NM_001179429.1	471.533	217.42	725.646	3.33753	1.73878	8.95e-13	8.04e-11
NM_001180189.1	8673.79	4825.23	12522.4	2.59518	1.37584	8.97e-13	8.04e-11
NM_001178609.1	877.002	531.525	1222.48	2.29995	1.2016	8.98e-13	8.04e-11
NM_001184224.1	3505.12	4725.05	2285.2	0.483635	-1.04801	9.26e-13	8.27e-11
NM_001181044.3	1728.21	775.772	2680.65	3.45545	1.78888	9.52e-13	8.49e-11
NM_001181916.1	35836.2	19399.7	52272.8	2.69452	1.43003	9.74e-13	8.68e-11
NM_001180098.1	963.945	317.396	1610.49	5.07408	2.34315	9.84e-13	8.75e-11
NM_001180345.1	22864.6	9102.42	36626.9	4.02386	2.00858	1.02e-12	9.06e-11
NM_001183207.1	3307.14	2138.17	4476.1	2.09342	1.06586	1.03e-12	9.14e-11
NM_001178402.1	6820.15	9150.27	4490.02	0.490698	-1.02709	1.04e-12	9.19e-11
NM_001182336.1	12034.7	4181.31	19888	4.75641	2.24987	1.22e-12	1.08e-10
NM_001178391.2	4453.05	6034.34	2871.77	0.475904	-1.07126	1.22e-12	1.08e-10
NM_001179298.1	351.638	203.729	499.548	2.45202	1.29397	1.24e-12	1.1e-10
NM_001181164.1	972.124	123.712	1820.54	14.7159	3.8793	1.26e-12	1.1e-10
NM_001180842.1	1265.78	1736.78	794.787	0.457621	-1.12778	1.27e-12	1.11e-10
NM_001184080.1	2403.8	1237.84	3569.77	2.88388	1.52801	1.28e-12	1.12e-10
NM_001182342.1	20301.5	27165.1	13438	0.494678	-1.01544	1.33e-12	1.16e-10
NM_001178592.3	504.841	178.18	831.501	4.66662	2.22238	1.36e-12	1.19e-10
NM_001181295.1	1694.47	1102.74	2286.2	2.0732	1.05186	1.37e-12	1.19e-10
NM_001182269.3	2285.41	1476.66	3094.16	2.09538	1.06721	1.38e-12	1.2e-10
NM_001178826.1	29487.1	39814	19160.2	0.481242	-1.05517	1.37e-12	1.2e-10
NM_001180923.1	1669.3	1091.24	2247.36	2.05945	1.04226	1.4e-12	1.22e-10
NM_001180005.2	14379.1	19321.9	9436.3	0.488373	-1.03394	1.44e-12	1.25e-10
NM_001181588.1	3816.48	5189.99	2442.97	0.470708	-1.0871	1.45e-12	1.26e-10
NM_001183128.1	1613.21	1052.93	2173.49	2.06423	1.04561	1.46e-12	1.26e-10
NM_001181809.2	661.783	1027.72	295.843	0.287863	-1.79654	1.58e-12	1.36e-10
NM_001182509.1	1036.91	666.413	1407.41	2.11192	1.07855	1.61e-12	1.39e-10
NM_001179886.1	6498.51	8814.96	4182.06	0.474427	-1.07574	1.84e-12	1.58e-10
NM_001181950.1	500.667	310.978	690.356	2.21995	1.15053	1.91e-12	1.64e-10
NM_001183776.1	5435.56	7280.46	3590.65	0.493191	-1.01978	2.26e-12	1.93e-10
NM_001178373.1	14842.4	7179.59	22505.2	3.13461	1.64829	2.3e-12	1.97e-10
NM_001183937.1	1540.3	2099	981.602	0.467652	-1.09649	2.33e-12	1.99e-10
NM_001181183.4	8711.15	5682.71	11739.6	2.06584	1.04673	2.37e-12	2.02e-10
NM_001179923.1	1957.39	2620.32	1294.45	0.494005	-1.0174	2.62e-12	2.23e-10
NM_001179462.3	1148.13	734.523	1561.75	2.12621	1.08828	2.77e-12	2.35e-10
NM_001180454.3	1531.45	1010.09	2052.8	2.03229	1.02311	3.03e-12	2.58e-10
NM_001182589.1	9128.43	12118.4	6138.51	0.506546	-0.981234	3.1e-12	2.62e-10
NM_001183844.1	1135.49	512.873	1758.1	3.42795	1.77735	3.1e-12	2.62e-10
NM_001182618.1	602.45	837.492	367.408	0.4387	-1.18869	3.18e-12	2.68e-10
NM_001178328.2	7725.99	10366.7	5085.26	0.490536	-1.02757	3.27e-12	2.76e-10
NM_001179400.3	1563.3	2110.82	1015.79	0.481231	-1.0552	3.29e-12	2.77e-10
NM_001180563.3	2611.6	3505.55	1717.64	0.489978	-1.02921	3.96e-12	3.33e-10
NM_001184234.1	1669.95	1091.92	2247.97	2.05873	1.04176	4.4e-12	3.7e-10
NM_001179459.1	1149.86	743.001	1556.73	2.09519	1.06708	4.73e-12	3.97e-10
NM_001182222.1	4892.01	2175.75	7608.27	3.49685	1.80606	5.26e-12	4.4e-10
NM_001183415.1	83.3269	125.895	40.7589	0.323754	-1.62703	5.36e-12	4.48e-10
NM_001181755.3	155.85	84.394	227.307	2.6934	1.42943	5.44e-12	4.54e-10
NM_001178946.3	8635.78	3491.51	13780	3.94673	1.98066	5.61e-12	4.67e-10
NM_001179469.1	5750.22	3377.36	8123.09	2.40516	1.26613	5.62e-12	4.67e-10
NM_001182432.1	12672.8	5725.14	19620.5	3.42708	1.77698	5.7e-12	4.73e-10
NM_001178276.1	1256.09	811.208	1700.97	2.09683	1.06821	5.8e-12	4.81e-10
NM_001179344.1	150.783	216.244	85.3218	0.394564	-1.34167	5.86e-12	4.85e-10
NM_001181414.1	21743.4	9640.94	33845.8	3.51064	1.81173	6.03e-12	4.98e-10
NM_001183695.3	3285.88	1990.11	4581.64	2.3022	1.20302	6.07e-12	5.01e-10
NM_001178243.1	3479.78	2201.39	4758.16	2.16144	1.11199	6.21e-12	5.11e-10
NM_001179034.3	4329.73	5782.9	2876.56	0.497425	-1.00745	6.23e-12	5.13e-10
NM_001178535.1	2440.26	1416.21	3464.31	2.44618	1.29053	6.27e-12	5.15e-10
NM_001181811.3	383.329	527.268	239.391	0.45402	-1.13917	6.45e-12	5.29e-10
NM_001179650.1	398.424	241.1	555.747	2.30505	1.2048	6.54e-12	5.36e-10
NM_001183688.1	1386.79	840.65	1932.93	2.29933	1.20121	6.61e-12	5.4e-10
NM_001180512.1	2833.42	3796.65	1870.2	0.492592	-1.02154	6.67e-12	5.44e-10
NM_001183596.1	444.29	677.286	211.294	0.311971	-1.68051	6.78e-12	5.51e-10
NM_001180854.3	237.632	331.131	144.132	0.43527	-1.20002	6.76e-12	5.51e-10
NM_001181865.1	14465.9	5879.73	23052.2	3.92062	1.97108	6.77e-12	5.51e-10
NM_001183203.1	1255.76	834.59	1676.93	2.00929	1.00668	7.01e-12	5.69e-10
NM_001179156.1	6009.78	3937.09	8082.46	2.05291	1.03767	7.05e-12	5.71e-10
NM_001182848.3	2836.17	3858.78	1813.56	0.469983	-1.08932	7.05e-12	5.71e-10
NM_001183004.1	2223.81	1484.49	2963.13	1.99606	0.997158	7.36e-12	5.95e-10
NM_001183377.1	10544.4	7061.35	14027.4	1.98651	0.990233	7.73e-12	6.24e-10
NM_001184457.1	1313.74	1757.04	870.446	0.495404	-1.01332	7.74e-12	6.24e-10
NM_001182158.1	688.659	935.159	442.16	0.472818	-1.08064	7.8e-12	6.28e-10
NM_001183604.1	3992.49	5382.74	2602.24	0.483441	-1.04859	7.91e-12	6.35e-10
NM_001179370.3	576.205	361.062	791.349	2.19173	1.13207	8.06e-12	6.46e-10
NM_001182256.1	3045.93	1673.4	4418.46	2.64041	1.40076	8.4e-12	6.72e-10
NM_001178880.3	18170.6	24305.4	12035.9	0.495197	-1.01393	8.9e-12	7.12e-10
NM_001181774.1	1001.73	644.288	1359.18	2.10959	1.07696	9.2e-12	7.35e-10
NM_001179970.1	1223.73	810.275	1637.18	2.02052	1.01473	9.32e-12	7.43e-10
NM_001181829.1	399.786	549.226	250.347	0.455817	-1.13347	1e-11	7.98e-10
NM_001180304.1	15.8352	29.9646	1.7057	0.0569239	-4.13482	1.11e-11	8.83e-10
NM_001181935.1	20178.8	8307.14	32050.4	3.85818	1.94792	1.15e-11	9.13e-10
NM_001182030.1	1297.35	852.639	1742.06	2.04314	1.03079	1.19e-11	9.45e-10
NM_001179405.1	4280.36	5729.27	2831.44	0.494207	-1.01681	1.23e-11	9.73e-10
NM_001178745.1	18135.8	7917.13	28354.4	3.5814	1.84052	1.29e-11	1.02e-09
NM_001181623.1	12911.8	3559.74	22263.9	6.25437	2.64486	1.29e-11	1.02e-09
NM_001183783.3	2668.73	3586.39	1751.07	0.488254	-1.0343	1.29e-11	1.02e-09
NM_001180298.1	1633.48	2204.16	1062.8	0.482178	-1.05236	1.3e-11	1.03e-09
NM_001181267.1	1822.49	516.165	3128.82	6.06167	2.59971	1.4e-11	1.1e-09
NM_001182651.1	4551.05	3028.52	6073.59	2.00546	1.00394	1.41e-11	1.11e-09
NM_001178271.1	866.836	567.851	1165.82	2.05304	1.03776	1.42e-11	1.12e-09
NM_001180921.2	5846.89	7871.12	3822.66	0.485657	-1.04199	1.45e-11	1.13e-09
NM_001181533.1	2054.58	2764.27	1344.88	0.486523	-1.03942	1.47e-11	1.14e-09
NM_001182311.3	804.128	1094.44	513.816	0.469479	-1.09087	1.46e-11	1.14e-09
NM_001183247.4	1897.58	2537.56	1257.6	0.495593	-1.01277	1.54e-11	1.2e-09
NM_001181604.2	10047.8	6683.59	13412.1	2.00672	1.00484	1.55e-11	1.21e-09
NM_001178917.3	6827.44	9014.39	4640.49	0.514788	-0.957951	1.64e-11	1.27e-09
NM_001180841.1	1882.78	2510.6	1254.97	0.499869	-1.00038	1.67e-11	1.3e-09
NM_001179494.1	2118.51	2868.91	1368.1	0.476872	-1.06833	1.7e-11	1.32e-09
NM_001179746.1	15925.4	7050.92	24799.9	3.51725	1.81445	1.72e-11	1.33e-09
NM_001180565.1	2565.07	1622.08	3508.06	2.16269	1.11283	1.79e-11	1.38e-09
NM_001181948.1	12244.9	5237.53	19252.2	3.67581	1.87806	1.88e-11	1.45e-09
NM_001179278.1	1593.84	2109.22	1078.45	0.511303	-0.967749	1.99e-11	1.53e-09
NM_001183538.3	1719.01	2269.57	1168.45	0.514833	-0.957824	2.02e-11	1.56e-09
NM_001179699.2	1511.59	2042.95	980.225	0.479808	-1.05947	2.07e-11	1.59e-09
NM_001182951.1	755.421	491.27	1019.57	2.07538	1.05338	2.1e-11	1.61e-09
NM_001183072.1	955.324	628.145	1282.5	2.04173	1.02979	2.1e-11	1.61e-09
NM_001179074.1	1596.83	2153.62	1040.05	0.48293	-1.05012	2.27e-11	1.73e-09
NM_001183643.1	2314.16	1226.81	3401.5	2.77264	1.47126	2.28e-11	1.74e-09
NM_001178872.1	271.336	371.786	170.886	0.459634	-1.12144	2.28e-11	1.74e-09
NM_001180904.1	1291.81	847.168	1736.45	2.04971	1.03542	2.31e-11	1.76e-09
NM_001179179.1	3043.54	1890.68	4196.4	2.21952	1.15025	2.31e-11	1.76e-09
NM_001183222.3	2466.79	3312.84	1620.74	0.489231	-1.03141	2.33e-11	1.77e-09
NM_001182645.1	7664.8	4021.05	11308.5	2.81233	1.49177	2.39e-11	1.81e-09
NM_001180812.1	229.974	333.115	126.833	0.380749	-1.39309	2.41e-11	1.82e-09
NM_001181428.1	104.049	46.5787	161.519	3.46767	1.79397	2.44e-11	1.85e-09
NM_001181652.1	52.4529	82.5623	22.3434	0.270625	-1.88563	2.46e-11	1.86e-09
NM_001178751.1	4823.19	6418.25	3228.14	0.502963	-0.991477	2.49e-11	1.88e-09
NM_001182830.2	2271.27	3050.32	1492.22	0.489201	-1.0315	2.5e-11	1.88e-09
NM_001180569.1	3758.76	2481.98	5035.55	2.02885	1.02066	2.6e-11	1.95e-09
NM_001179458.1	1524.14	952.887	2095.39	2.19899	1.13684	2.7e-11	2.03e-09
NM_001182938.1	2935.28	3925.12	1945.45	0.495641	-1.01263	2.72e-11	2.04e-09
NM_001181090.1	4167.48	1991.85	6343.11	3.18453	1.67108	2.73e-11	2.05e-09
NM_001179329.1	1575.79	2099.6	1051.98	0.501036	-0.997014	2.8e-11	2.09e-09
NM_001179455.1	8234.02	11031.9	5436.11	0.492762	-1.02104	2.96e-11	2.21e-09
NM_001179215.1	578.066	372.418	783.714	2.10439	1.0734	3.04e-11	2.27e-09
NM_001182436.1	480.463	305.131	655.794	2.14922	1.10381	3.21e-11	2.39e-09
NM_001183893.1	5948.78	2393.21	9504.35	3.97138	1.98964	3.33e-11	2.48e-09
NM_001178543.1	771.136	483.557	1058.71	2.18943	1.13056	3.39e-11	2.52e-09
NM_001180595.3	1474.22	1960.45	987.979	0.503955	-0.988634	3.46e-11	2.56e-09
NM_001180260.1	584.437	789.542	379.332	0.480446	-1.05755	3.61e-11	2.67e-09
NM_001179764.2	3439.55	4582.87	2296.24	0.501049	-0.996976	3.63e-11	2.68e-09
NM_001180107.1	3265.95	2204.64	4327.26	1.9628	0.972911	3.82e-11	2.82e-09
NM_001180436.3	4884.84	6428.12	3341.56	0.519834	-0.943877	4.16e-11	3.07e-09
NM_001181788.1	2919.03	3891.45	1946.61	0.500227	-0.999344	4.34e-11	3.2e-09
NM_001182805.1	5724.06	3336.65	8111.47	2.43102	1.28156	4.43e-11	3.26e-09
NM_001181781.1	50953	21922.9	79983.1	3.64838	1.86726	4.52e-11	3.32e-09
NM_001181616.2	2851.25	1904.24	3798.26	1.99464	0.996127	4.55e-11	3.34e-09
NM_001178444.3	1430.48	893.459	1967.49	2.20211	1.13889	4.59e-11	3.36e-09
NM_001178242.1	6488.51	3932.07	9044.94	2.3003	1.20182	4.63e-11	3.39e-09
NM_001178887.1	364.959	211.537	518.382	2.45055	1.29311	4.67e-11	3.41e-09
NM_001179193.1	2525.72	1687.76	3363.67	1.99297	0.994923	4.67e-11	3.41e-09
NM_001180372.3	23328.5	10003.9	36653.1	3.66389	1.87337	4.84e-11	3.53e-09
NM_001183672.3	1064.96	683.193	1446.73	2.1176	1.08243	4.87e-11	3.54e-09
NM_001178389.1	3217.64	2157.46	4277.82	1.9828	0.987542	4.89e-11	3.55e-09
NM_001179007.3	4222.63	2197.17	6248.09	2.84369	1.50777	5.21e-11	3.78e-09
NM_001179210.1	7835.84	10408.6	5263.07	0.505645	-0.983803	5.22e-11	3.78e-09
NM_001180433.3	693.083	931.194	454.972	0.48859	-1.0333	5.35e-11	3.86e-09
NM_001181594.1	529.668	711.619	347.717	0.488627	-1.03319	5.34e-11	3.86e-09
NM_001182277.3	1770.32	818.563	2722.07	3.32543	1.73354	5.39e-11	3.89e-09
NM_001184510.3	390.213	536.841	243.585	0.453737	-1.14007	5.53e-11	3.98e-09
NM_001181163.1	6983.92	2870.9	11096.9	3.86531	1.95059	5.53e-11	3.98e-09
NM_001183808.1	1812.85	3303.48	322.211	0.0975368	-3.35791	5.99e-11	4.31e-09
NM_001179269.1	981.4	1355.82	606.982	0.447686	-1.15944	6.69e-11	4.79e-09
NM_001178183.1	394096	128484	659708	5.13454	2.36024	6.69e-11	4.79e-09
NM_001179402.1	7598.95	3773.92	11424	3.02709	1.59793	6.7e-11	4.79e-09
NM_001182118.1	2283.36	3020.52	1546.2	0.5119	-0.966066	6.74e-11	4.82e-09
NM_001184237.1	1926.23	2558.51	1293.95	0.505743	-0.983523	6.76e-11	4.83e-09
NM_001180920.3	29927.3	41667.2	18187.4	0.436492	-1.19597	6.86e-11	4.89e-09
NM_001183733.3	111.247	158.706	63.7884	0.401929	-1.31499	6.88e-11	4.9e-09
NM_001181891.1	494.347	670.409	318.285	0.474763	-1.07472	7.04e-11	5.01e-09
NM_001183641.1	3458.38	2302.6	4614.16	2.00389	1.0028	7.33e-11	5.21e-09
NM_001181149.1	3109.34	1835.11	4383.58	2.38873	1.25625	7.4e-11	5.25e-09
NM_001180711.1	347.63	472.78	222.479	0.470576	-1.0875	7.43e-11	5.27e-09
NM_001183082.1	2214.02	1476.41	2951.64	1.9992	0.999424	7.48e-11	5.29e-09
NM_001179347.3	509.88	225.317	794.444	3.52589	1.81799	7.53e-11	5.32e-09
NM_001181302.1	1802.51	1198.07	2406.94	2.00901	1.00649	7.6e-11	5.36e-09
NM_001182521.1	440.344	593.126	287.562	0.484825	-1.04446	7.66e-11	5.4e-09
NM_001179844.1	11606.7	15234.3	7979.18	0.523766	-0.933006	7.73e-11	5.44e-09
NM_001180651.1	39.6889	67.7594	11.6184	0.171466	-2.54401	7.75e-11	5.44e-09
NM_001183119.1	3078.36	1613.51	4543.21	2.81572	1.49351	7.79e-11	5.47e-09
NM_001181645.1	2978.42	2020.17	3936.67	1.94868	0.962498	7.96e-11	5.58e-09
NM_001179445.1	2315.33	3074.2	1556.46	0.506296	-0.981948	8.22e-11	5.76e-09
NM_001180895.1	11734.4	6038.4	17430.4	2.88659	1.52937	8.43e-11	5.9e-09
NM_001180826.1	3753.97	2567.95	4939.98	1.9237	0.943887	8.54e-11	5.97e-09
NM_001178629.3	2767.12	1907.17	3627.08	1.90182	0.927378	9.05e-11	6.31e-09
NM_001180030.3	8496.52	3555.08	13438	3.77993	1.91836	9.17e-11	6.39e-09
NM_001181445.2	325.282	208.016	442.549	2.12748	1.08915	9.52e-11	6.62e-09
NM_001180320.3	514.198	305.061	723.334	2.37111	1.24556	9.91e-11	6.88e-09
NM_001183610.1	8510.72	11236.5	5784.93	0.514834	-0.957822	1.03e-10	7.17e-09
NM_001184446.3	1672.41	2388.94	955.866	0.400121	-1.32149	1.07e-10	7.42e-09
NM_001183647.3	1093.22	1462.71	723.732	0.494788	-1.01512	1.09e-10	7.52e-09
NM_001184087.1	2894.46	1501.68	4287.25	2.85497	1.51348	1.11e-10	7.66e-09
NM_001181093.1	6158.29	8160.79	4155.79	0.509238	-0.973587	1.16e-10	7.99e-09
NM_001179982.1	5759.6	7781.14	3738.07	0.480402	-1.05769	1.16e-10	8.01e-09
NM_001182487.1	5313.6	3626.66	7000.54	1.9303	0.948826	1.18e-10	8.14e-09
NM_001178435.3	1748.4	1196.87	2299.94	1.92162	0.942325	1.22e-10	8.4e-09
NM_001179339.3	13409.9	7038	19781.8	2.81071	1.49094	1.26e-10	8.68e-09
NM_001181157.3	2333.01	3075.79	1590.22	0.517013	-0.951728	1.27e-10	8.69e-09
NM_001183140.1	11729.3	5402.95	18055.7	3.34183	1.74064	1.29e-10	8.84e-09
NM_001181321.3	336891	175427	498355	2.84082	1.50631	1.3e-10	8.92e-09
NM_001180492.1	891.701	585.874	1197.53	2.044	1.0314	1.32e-10	9.02e-09
NM_001183163.1	1576.7	2067.3	1086.11	0.525378	-0.928573	1.47e-10	1e-08
NM_001183913.1	693.165	915.912	470.419	0.513607	-0.961264	1.48e-10	1.01e-08
NM_001178432.1	13616.1	6899.8	20332.4	2.9468	1.55915	1.48e-10	1.01e-08
NM_001183408.1	25991.3	33813.2	18169.5	0.537348	-0.89607	1.51e-10	1.03e-08
NM_001179944.2	8326.04	4783.24	11868.8	2.48134	1.31112	1.52e-10	1.03e-08
NM_001180027.1	4135.78	2815.07	5456.49	1.93831	0.954803	1.54e-10	1.05e-08
NR_132154.1	1.70387e+06	2.32354e+06	1.0842e+06	0.466615	-1.0997	1.6e-10	1.08e-08
NM_001281536.2	890.309	1176.12	604.495	0.513974	-0.960234	1.62e-10	1.1e-08
NM_001178846.3	24280.1	16044.1	32516.1	2.02666	1.01911	1.63e-10	1.1e-08
NM_001178731.1	679.483	421.58	937.387	2.22351	1.15284	1.66e-10	1.12e-08
NM_001183214.3	752.663	995.005	510.321	0.512883	-0.9633	1.76e-10	1.18e-08
NM_001181408.1	32510.7	42257.4	22763.9	0.538697	-0.892454	1.8e-10	1.21e-08
NM_001184212.1	10125.8	13306.9	6944.6	0.521878	-0.938216	1.83e-10	1.23e-08
NM_001178690.1	11565.7	7890.91	15240.5	1.9314	0.949643	1.87e-10	1.25e-08
NM_001183213.1	2842.91	3697.14	1988.69	0.537898	-0.894595	1.89e-10	1.27e-08
NM_001180518.3	678.83	371.87	985.79	2.6509	1.40648	1.89e-10	1.27e-08
NM_001181265.1	4625.25	3171.55	6078.96	1.91671	0.938634	1.97e-10	1.32e-08
NM_001183780.1	3095.28	2119.99	4070.58	1.92009	0.941177	2.17e-10	1.45e-08
NM_001179647.1	35925.1	14888.6	56961.6	3.82586	1.93578	2.17e-10	1.45e-08
NM_001182742.1	5749.75	3259.05	8240.46	2.52849	1.33827	2.28e-10	1.52e-08
NM_001181722.1	8706.51	5244.17	12168.9	2.32045	1.21441	2.4e-10	1.6e-08
NM_001184327.3	75.3034	114.043	36.5641	0.320617	-1.64108	2.48e-10	1.65e-08
NM_001182591.1	2105.07	1452.4	2757.74	1.89874	0.925044	2.5e-10	1.66e-08
NM_001183000.1	318.376	163.199	473.553	2.9017	1.5369	2.62e-10	1.74e-08
NM_001182532.1	775.934	1035.2	516.669	0.499101	-1.0026	2.7e-10	1.79e-08
NM_001180279.1	554.415	358.163	750.668	2.09589	1.06756	2.73e-10	1.81e-08
NM_001184108.1	1460.41	1917.98	1002.83	0.522859	-0.935505	2.77e-10	1.83e-08
NM_001181173.1	3594.68	4697.99	2491.37	0.530306	-0.915104	2.85e-10	1.88e-08
NM_001183586.1	4341.07	2126.46	6555.68	3.08291	1.62429	2.95e-10	1.94e-08
NM_001180333.3	5821.04	2298.02	9344.05	4.06613	2.02366	2.95e-10	1.94e-08
NM_001183514.1	1893.54	2488.88	1298.21	0.521604	-0.938973	3.12e-10	2.05e-08
NM_001182807.1	1424.75	959.272	1890.23	1.97049	0.978551	3.13e-10	2.05e-08
NM_001181545.2	3677.81	4862.22	2493.41	0.512813	-0.963496	3.15e-10	2.07e-08
NM_001182070.1	1860.25	1291.46	2429.04	1.88085	0.911383	3.29e-10	2.15e-08
NM_001181259.1	18460	24201	12718.9	0.525552	-0.928095	3.4e-10	2.22e-08
NM_001179850.1	505.805	329.998	681.612	2.06551	1.04649	3.42e-10	2.23e-08
NM_001180246.1	265.375	120.776	409.974	3.3945	1.7632	3.75e-10	2.45e-08
NM_001182857.3	129.017	184.992	73.0431	0.394846	-1.34064	3.87e-10	2.52e-08
NM_001184138.1	5506.98	3560.34	7453.62	2.09351	1.06593	3.88e-10	2.53e-08
NM_001180140.1	18246	9686.32	26805.6	2.76737	1.46852	3.91e-10	2.54e-08
NM_001180614.1	2286.14	3006.15	1566.14	0.520981	-0.940698	3.92e-10	2.55e-08
NM_001181569.1	6996.2	3680.63	10311.8	2.80163	1.48627	4.04e-10	2.62e-08
NM_001180805.1	25779	33205	18353	0.552718	-0.855385	4.34e-10	2.81e-08
NM_001178153.1	916.614	1200.81	632.415	0.526657	-0.925066	4.4e-10	2.85e-08
NM_001183605.3	371.494	496.987	246.001	0.494984	-1.01454	4.46e-10	2.88e-08
NM_001180996.1	4688.5	6101.2	3275.8	0.536912	-0.897243	4.62e-10	2.98e-08
NM_001181962.1	71156.9	37196.3	105117	2.82602	1.49877	4.77e-10	3.07e-08
NM_001178436.1	2001.92	1367.59	2636.25	1.92766	0.946852	4.84e-10	3.12e-08
NM_001180617.1	1467.67	1020.24	1915.11	1.87712	0.908519	4.98e-10	3.2e-08
NM_001182687.1	1617.83	2121.63	1114.02	0.525076	-0.929402	5.08e-10	3.27e-08
NM_001178497.3	14729.8	19042.1	10417.4	0.547075	-0.87019	5.23e-10	3.35e-08
NM_001183228.1	3776.18	2614.57	4937.79	1.88857	0.917294	5.22e-10	3.35e-08
NM_001178332.1	26084.7	11400.4	40768.9	3.57609	1.83838	5.41e-10	3.46e-08
NM_001183348.1	910.741	624.234	1197.25	1.91795	0.939564	5.42e-10	3.47e-08
NM_001178921.1	2297.66	3002.92	1592.4	0.530286	-0.915158	5.46e-10	3.49e-08
NM_001181089.1	1277.49	864.415	1690.57	1.95574	0.967715	5.51e-10	3.51e-08
NM_001182868.3	951.381	656.894	1245.87	1.89661	0.923419	5.62e-10	3.58e-08
NM_001179081.1	920.578	492.267	1348.89	2.74015	1.45426	5.61e-10	3.58e-08
NM_001181634.1	2779.18	1953.96	3604.4	1.84466	0.883355	5.65e-10	3.59e-08
NM_001179639.1	6159.74	4291.72	8027.76	1.87052	0.903441	5.65e-10	3.59e-08
NM_001182439.1	663.413	453.432	873.394	1.92619	0.945748	5.77e-10	3.66e-08
NM_001180720.3	827.211	506.744	1147.68	2.26481	1.17939	5.93e-10	3.76e-08
NM_001179644.1	807.39	466.466	1148.31	2.46173	1.29967	5.97e-10	3.78e-08
NM_001183933.1	3062.99	4283.71	1842.26	0.430062	-1.21738	6.11e-10	3.86e-08
NM_001184171.1	46072	20196.9	71947	3.56227	1.8328	6.12e-10	3.87e-08
NM_001180968.1	28704.8	13924.6	43485	3.1229	1.64289	6.13e-10	3.87e-08
NM_001181226.1	5834.4	3997.04	7671.76	1.91936	0.940626	6.21e-10	3.91e-08
NM_001183995.1	4388.41	5773.32	3003.49	0.520236	-0.942761	6.25e-10	3.93e-08
NM_001183865.1	628.314	377.636	878.991	2.32761	1.21885	6.32e-10	3.97e-08
NM_001181501.1	3881.78	5009.29	2754.26	0.54983	-0.862941	6.4e-10	4.02e-08
NM_001178168.1	18997.3	13099.7	24895	1.90043	0.926324	6.46e-10	4.05e-08
NM_001182530.1	2579.72	1796.81	3362.63	1.87144	0.904148	6.53e-10	4.09e-08
NM_001181448.1	7435.5	5143.76	9727.25	1.89108	0.919209	6.67e-10	4.17e-08
NM_001183470.1	2711.55	1270.48	4152.62	3.26854	1.70865	6.68e-10	4.17e-08
NM_001180896.1	9002.3	4454.77	13549.8	3.04164	1.60485	6.73e-10	4.2e-08
NM_001180758.1	9433.32	4182.23	14684.4	3.51115	1.81194	6.75e-10	4.21e-08
NM_001181639.1	133.496	187.865	79.1265	0.421189	-1.24746	6.85e-10	4.27e-08
NM_001179294.1	2433.81	1072.53	3795.09	3.53846	1.82312	6.88e-10	4.28e-08
NM_001179622.1	25517.5	12310	38725	3.14582	1.65344	6.9e-10	4.29e-08
NM_001178539.1	9090.15	3880.63	14299.7	3.68488	1.88162	6.96e-10	4.32e-08
NM_001183190.3	5584.63	3883.01	7286.26	1.87645	0.908004	6.98e-10	4.32e-08
NM_001179452.3	730.533	499.418	961.648	1.92554	0.945261	7.15e-10	4.43e-08
NM_001181418.3	2705.66	3564.97	1846.34	0.517912	-0.949222	7.6e-10	4.7e-08
NM_001183959.1	7621.35	5109.7	10133	1.98309	0.98775	7.9e-10	4.88e-08
NM_001182153.1	2694.69	3531.28	1858.1	0.526183	-0.926363	7.91e-10	4.88e-08
NM_001179033.3	3146.97	4133.75	2160.19	0.522573	-0.936294	7.93e-10	4.88e-08
NM_001183094.1	2247.25	1538.66	2955.84	1.92106	0.941899	8.04e-10	4.95e-08
NM_001184287.1	2527.87	1740.28	3315.46	1.90513	0.92989	8.09e-10	4.97e-08
NM_001184106.1	1133.46	778.643	1488.28	1.91138	0.934611	8.18e-10	5.02e-08
NM_001183997.1	2903.04	1884.53	3921.55	2.08091	1.05721	8.31e-10	5.1e-08
NM_001182902.1	16713.4	7467.79	25959.1	3.47614	1.79748	8.52e-10	5.22e-08
NM_001183789.3	35321.9	17736.9	52906.9	2.98287	1.5767	8.66e-10	5.3e-08
NM_001179892.1	695.185	932.955	457.414	0.490285	-1.02831	8.78e-10	5.37e-08
NM_001180918.1	990.305	1293.25	687.357	0.531494	-0.911874	8.83e-10	5.39e-08
NM_001179821.3	7037.92	9197.06	4878.78	0.530472	-0.914652	9.07e-10	5.53e-08
NM_001178514.1	1741.8	1207.23	2276.37	1.88561	0.91503	9.1e-10	5.54e-08
NM_001182972.3	10420.9	13629	7212.84	0.529227	-0.918041	9.19e-10	5.59e-08
NM_001179214.1	1482.17	1015.68	1948.67	1.91859	0.940047	9.24e-10	5.61e-08
NM_001180296.1	2397.1	1658.78	3135.42	1.8902	0.91854	9.57e-10	5.81e-08
NM_001180678.3	702.397	488.922	915.873	1.87325	0.905544	9.7e-10	5.88e-08
NM_001181803.3	3827.17	1635.55	6018.79	3.67999	1.8797	9.79e-10	5.92e-08
NM_001184312.1	5408.73	3142.89	7674.56	2.44188	1.28799	9.79e-10	5.92e-08
NM_001182384.1	8369.87	3505.59	13234.1	3.77515	1.91654	9.82e-10	5.93e-08
NM_001181262.1	693.599	915.955	471.243	0.514482	-0.958806	9.81e-10	5.93e-08
NM_001184062.1	2106.66	2808.1	1405.22	0.500418	-0.998794	1.01e-09	6.11e-08
NM_001183137.1	757.444	521.934	992.955	1.90245	0.927862	1.03e-09	6.21e-08
NM_001181008.3	1426.71	1853.96	999.466	0.539099	-0.891379	1.1e-09	6.59e-08
NM_001183143.1	3976.05	5203.31	2748.78	0.528275	-0.920639	1.11e-09	6.66e-08
NM_001179140.1	16682.4	6974.83	26390	3.7836	1.91976	1.14e-09	6.82e-08
NM_001178837.1	7341.67	5094.45	9588.89	1.88222	0.912438	1.15e-09	6.91e-08
NM_001182831.3	6604.1	4548.1	8660.09	1.90411	0.929117	1.19e-09	7.13e-08
NM_001183189.1	1174.29	784.376	1564.21	1.99421	0.995818	1.21e-09	7.26e-08
NM_001179447.3	2151.64	2942.8	1360.48	0.462306	-1.11308	1.22e-09	7.28e-08
NM_001183336.1	4304.75	5631.61	2977.89	0.528781	-0.919256	1.25e-09	7.47e-08
NM_001178241.1	1963.71	2527.49	1399.93	0.55388	-0.852355	1.28e-09	7.62e-08
NM_001182526.1	836.148	1112.71	559.589	0.502907	-0.991637	1.3e-09	7.71e-08
NM_001180808.1	8253.78	4187.99	12319.6	2.94165	1.55662	1.3e-09	7.74e-08
NM_001179227.1	4974.18	6675.06	3273.3	0.490377	-1.02804	1.36e-09	8.06e-08
NM_001181512.1	8664.32	12482.8	4845.83	0.3882	-1.36513	1.37e-09	8.12e-08
NM_001179312.3	1348.5	929.266	1767.73	1.90229	0.927737	1.38e-09	8.21e-08
NM_001180141.1	8106.04	2828.44	13383.6	4.73182	2.2424	1.39e-09	8.22e-08
NM_001180703.3	8157.05	5249.05	11065.1	2.10801	1.07588	1.41e-09	8.32e-08
NM_001184587.3	17.3489	30.8646	3.8333	0.124197	-3.00929	1.41e-09	8.35e-08
NM_001181207.3	1411.83	959.093	1864.56	1.94409	0.959093	1.47e-09	8.68e-08
NM_001180583.1	1359.13	1775.29	942.977	0.531169	-0.912757	1.48e-09	8.73e-08
NM_001183074.1	3142.69	2243.11	4042.27	1.80209	0.849669	1.53e-09	9e-08
NM_001180570.3	3503.07	4589.7	2416.44	0.526492	-0.925516	1.53e-09	9e-08
NM_001183293.1	15516.8	7919.31	23114.3	2.91873	1.54534	1.53e-09	9.02e-08
NM_001181104.1	10905.5	7539.56	14271.4	1.89287	0.920572	1.56e-09	9.16e-08
NM_001179095.1	37592.6	17216.3	57968.8	3.36709	1.7515	1.59e-09	9.31e-08
NM_001182054.1	67279.7	32259	102300	3.17122	1.66504	1.6e-09	9.38e-08
NM_001178396.1	5462.11	2391.04	8533.18	3.56882	1.83545	1.61e-09	9.4e-08
NM_001181502.1	1562.52	870.284	2254.75	2.59082	1.37341	1.61e-09	9.4e-08
NM_001179884.3	8529.37	3451.65	13607.1	3.9422	1.979	1.62e-09	9.46e-08
NM_001184001.1	13.9017	25.1073	2.69602	0.10738	-3.21921	1.67e-09	9.73e-08
NM_001182065.1	8812.37	11483.6	6141.15	0.534776	-0.902995	1.68e-09	9.79e-08
NM_001183882.1	722.664	422.362	1022.97	2.42201	1.27621	1.71e-09	9.95e-08
NM_001179097.1	3109.77	2190.77	4028.76	1.83897	0.878897	1.77e-09	1.03e-07
NM_001182949.3	496.908	328.863	664.952	2.02197	1.01576	1.82e-09	1.06e-07
NM_001180988.1	59785.4	28538.2	91032.5	3.18985	1.67349	1.84e-09	1.07e-07
NM_001179777.1	8908.14	6190.35	11625.9	1.87807	0.909252	1.94e-09	1.13e-07
NM_001178993.1	2751.34	1057.54	4445.15	4.20328	2.07152	1.95e-09	1.13e-07
NM_001183646.1	6115.69	7916.25	4315.13	0.545098	-0.875413	2.02e-09	1.17e-07
NM_001179708.1	10143.3	13085.3	7201.3	0.550334	-0.861619	2.03e-09	1.17e-07
NM_001178307.2	6630.23	8571.75	4688.7	0.546995	-0.8704	2.07e-09	1.19e-07
NM_001179732.1	816.08	571.24	1060.92	1.85723	0.893149	2.09e-09	1.2e-07
NM_001178992.1	1404.94	1837.43	972.455	0.529248	-0.917984	2.11e-09	1.21e-07
NM_001183974.1	35795.2	17575.5	54014.8	3.07329	1.61978	2.12e-09	1.22e-07
NM_001179731.1	4175.25	2968.63	5381.87	1.81291	0.858308	2.12e-09	1.22e-07
NM_001180016.3	6955.37	4899.96	9010.78	1.83895	0.878881	2.16e-09	1.24e-07
NM_001181610.1	8695.43	3687.71	13703.2	3.7159	1.89371	2.21e-09	1.27e-07
NM_001180243.1	857.286	1142.38	572.191	0.500876	-0.997475	2.24e-09	1.28e-07
NM_001179848.1	7162.98	9523.67	4802.3	0.504249	-0.987793	2.24e-09	1.28e-07
NM_001184025.1	876.521	477.865	1275.18	2.66848	1.41602	2.28e-09	1.3e-07
NM_001183261.1	1278.73	873.474	1683.99	1.92793	0.947049	2.41e-09	1.38e-07
NM_001179815.3	939.244	644.588	1233.9	1.91425	0.936775	2.44e-09	1.39e-07
NM_001178537.3	22512.6	10612.1	34413.1	3.24282	1.69725	2.55e-09	1.45e-07
NM_001181705.3	183.583	73.0721	294.094	4.02471	2.00888	2.64e-09	1.5e-07
NM_001184257.1	37583.9	50534.9	24633	0.487445	-1.03669	2.67e-09	1.52e-07
NM_001180621.1	2003.7	2620.08	1387.31	0.529493	-0.917318	2.71e-09	1.54e-07
NM_001183381.1	25649.3	12206.4	39092.2	3.20259	1.67924	2.78e-09	1.58e-07
NM_001183101.1	2305.83	1637.25	2974.42	1.81672	0.861336	2.91e-09	1.65e-07
NM_001182080.1	1455.89	1897.24	1014.55	0.534747	-0.903072	3.01e-09	1.7e-07
NM_001180096.1	377.108	135.74	618.476	4.55633	2.18787	3.07e-09	1.73e-07
NM_001180964.3	3096.93	2031.37	4162.49	2.04911	1.03499	3.11e-09	1.76e-07
NM_001183526.3	1814.54	2505.2	1123.89	0.448623	-1.15642	3.33e-09	1.88e-07
NM_001180779.1	5636.62	2772.49	8500.75	3.0661	1.61641	3.33e-09	1.88e-07
NM_001182037.1	41460.6	22298.7	60622.5	2.71865	1.44289	3.63e-09	2.04e-07
NM_001182550.1	321.635	429.621	213.65	0.4973	-1.00781	3.66e-09	2.06e-07
NM_001181825.1	1247.28	1626.43	868.128	0.533762	-0.905731	3.68e-09	2.07e-07
NM_001181237.1	2082.22	2684.09	1480.34	0.551526	-0.8585	3.74e-09	2.1e-07
NM_001184532.1	283.968	379.813	188.122	0.495303	-1.01362	3.76e-09	2.11e-07
NM_001179086.1	215.206	290.061	140.352	0.483872	-1.0473	3.8e-09	2.13e-07
NM_001179840.1	3747.58	4821.11	2674.06	0.554658	-0.85033	3.88e-09	2.17e-07
NM_001180755.3	2106.79	1043.36	3170.23	3.03848	1.60335	3.89e-09	2.17e-07
NM_001179532.3	2842.04	2040.93	3643.15	1.78504	0.835957	3.9e-09	2.18e-07
NM_001180206.1	1401.02	987.977	1814.06	1.83613	0.876671	3.92e-09	2.18e-07
NM_001183378.1	847.628	526.177	1169.08	2.22184	1.15175	3.97e-09	2.21e-07
NM_001182372.1	866.874	606.146	1127.6	1.86028	0.895522	4e-09	2.23e-07
NM_001182214.1	6639.77	3168.3	10111.2	3.19137	1.67418	4.03e-09	2.24e-07
NM_001179420.1	2562.02	3334.89	1789.16	0.536495	-0.898362	4.06e-09	2.26e-07
NM_001181767.3	25173.7	31972.4	18374.9	0.574713	-0.799087	4.07e-09	2.26e-07
NM_001183126.1	1635.86	1150.99	2120.73	1.84252	0.881683	4.08e-09	2.26e-07
NM_001182196.1	57.0332	85.7431	28.3233	0.330328	-1.59803	4.16e-09	2.3e-07
NM_001179324.3	13512.8	8302.03	18723.5	2.2553	1.17332	4.41e-09	2.44e-07
NM_001178318.1	1306.08	1733.69	878.476	0.506708	-0.980773	4.45e-09	2.46e-07
NM_001181074.1	1049.61	1362.08	737.138	0.541184	-0.885808	4.71e-09	2.6e-07
NM_001181611.1	1782.47	1250.14	2314.81	1.85165	0.88881	4.76e-09	2.62e-07
NM_001183088.1	2844.08	3653.68	2034.49	0.556833	-0.844683	5e-09	2.76e-07
NM_001178401.1	3441.44	4435.35	2447.54	0.551825	-0.857716	5.18e-09	2.85e-07
NM_001180550.3	1872.49	2439.72	1305.26	0.535003	-0.90238	5.2e-09	2.86e-07
NM_001179151.1	13859.8	5798.16	21921.4	3.78074	1.91867	5.24e-09	2.88e-07
NM_001183732.1	7307.05	3147.16	11466.9	3.64359	1.86536	5.28e-09	2.9e-07
NM_001179931.1	1092.11	577.421	1606.8	2.78272	1.4765	5.5e-09	3.02e-07
NM_001182751.1	477.481	624.392	330.569	0.529425	-0.917502	5.72e-09	3.13e-07
NM_001182644.1	20735	10328.5	31141.6	3.01511	1.59221	5.8e-09	3.17e-07
NM_001182111.1	2246.54	1615.85	2877.24	1.78064	0.832392	6.07e-09	3.32e-07
NR_132266.1	12.768	24.245	1.29098	0.0532472	-4.23115	6.19e-09	3.38e-07
NM_001181692.1	298.215	397.265	199.165	0.50134	-0.996138	6.19e-09	3.38e-07
NM_001178602.1	437.554	295.022	580.087	1.96625	0.975449	6.28e-09	3.42e-07
NM_001182925.1	9634.99	5665.87	13604.1	2.40106	1.26367	6.55e-09	3.57e-07
NM_001180387.1	413.968	544.385	283.55	0.520864	-0.941023	6.63e-09	3.61e-07
NM_001182251.1	2193.41	2842.12	1544.71	0.543505	-0.879636	6.64e-09	3.61e-07
NM_001180450.3	3223.81	2315.65	4131.98	1.78437	0.835419	6.68e-09	3.63e-07
NM_001181078.1	1725.2	1235.83	2214.56	1.79196	0.841541	6.71e-09	3.64e-07
NM_001181733.3	4546.68	3199.59	5893.78	1.84204	0.881305	6.72e-09	3.64e-07
NM_001184598.3	69.7385	101.78	37.6969	0.370376	-1.43294	6.76e-09	3.66e-07
NM_001179481.1	11850.9	5942.79	17758.9	2.98832	1.57933	6.79e-09	3.67e-07
NM_001184113.1	4890.63	3431.46	6349.79	1.85046	0.887885	6.99e-09	3.77e-07
NM_001183947.1	1901.05	2470.33	1331.77	0.539105	-0.891363	6.99e-09	3.77e-07
NM_001182631.1	568.969	387.461	750.476	1.93691	0.953755	7.07e-09	3.81e-07
NM_001182531.1	1641.74	2241.05	1042.44	0.465156	-1.10421	7.13e-09	3.84e-07
NM_001180970.1	14286.7	9096.39	19477	2.14118	1.09841	7.15e-09	3.85e-07
NM_001182179.1	3844.23	2694.24	4994.22	1.85366	0.89038	7.16e-09	3.85e-07
NM_001181130.3	1498.78	1043.5	1954.06	1.8726	0.90504	7.2e-09	3.86e-07
NM_001181513.1	18885.9	10278	27493.8	2.67501	1.41955	7.26e-09	3.9e-07
NM_001181727.1	891.753	542.723	1240.78	2.28622	1.19296	7.45e-09	3.99e-07
NM_001180824.3	15101.2	7702.63	22499.9	2.92106	1.54649	7.62e-09	4.08e-07
NM_001184077.1	3852.82	2297.13	5408.52	2.35447	1.2354	7.83e-09	4.19e-07
NM_001179419.1	733.623	345.728	1121.52	3.24394	1.69775	7.85e-09	4.19e-07
NM_001180352.1	4116.66	2651.93	5581.39	2.10465	1.07358	8e-09	4.27e-07
NM_001182151.1	1175.83	409.607	1942.06	4.74127	2.24527	8.04e-09	4.29e-07
NM_001183851.1	9754.47	5687.05	13821.9	2.43041	1.2812	8.12e-09	4.32e-07
NM_001179374.3	700.357	926.727	473.987	0.511464	-0.967296	8.21e-09	4.37e-07
NM_001180036.1	5103.17	1967.33	8239	4.18792	2.06623	8.22e-09	4.37e-07
NM_001184207.1	5154.4	2708.21	7600.6	2.80651	1.48878	8.24e-09	4.37e-07
NM_001181691.3	5698.54	7308.23	4088.85	0.559485	-0.837828	8.25e-09	4.38e-07
NM_001183310.1	1211.67	1567.95	855.404	0.545557	-0.874197	8.26e-09	4.38e-07
NM_001178264.1	5578.16	3964	7192.33	1.81441	0.859503	8.6e-09	4.55e-07
NM_001179490.1	8062.82	5498.77	10626.9	1.93259	0.950534	8.69e-09	4.6e-07
NM_001183335.1	32484.5	41209.3	23759.6	0.576559	-0.794459	8.98e-09	4.74e-07
NM_001180553.1	3848.95	2745.83	4952.07	1.80349	0.850791	9.1e-09	4.8e-07
NM_001181326.1	2265.7	2928.03	1603.38	0.547597	-0.868814	9.1e-09	4.8e-07
NM_001182527.1	14413.5	18527.2	10299.8	0.55593	-0.847025	9.48e-09	5e-07
NM_001178201.2	573.131	393.416	752.847	1.91362	0.936302	9.66e-09	5.09e-07
NM_001181013.1	7957.68	4367.67	11547.7	2.6439	1.40267	9.85e-09	5.18e-07
NM_001184140.1	12606.8	6310.04	18903.6	2.99579	1.58294	1e-08	5.25e-07
NM_001178965.3	2425.46	1114.79	3736.14	3.35143	1.74478	1.07e-08	5.61e-07
NM_001184486.1	174.759	106.918	242.601	2.26904	1.18208	1.08e-08	5.64e-07
NM_001181693.1	2218.65	2876.68	1560.62	0.542509	-0.882281	1.08e-08	5.67e-07
NM_001184132.2	25332	18045.9	32618.1	1.80751	0.854	1.09e-08	5.71e-07
NM_001184575.1	25.2804	41.1812	9.37947	0.227761	-2.13441	1.1e-08	5.75e-07
NM_001182233.1	4713.26	2333.03	7093.49	3.04047	1.60429	1.11e-08	5.8e-07
NM_001184221.1	17980.6	23196.8	12764.5	0.550272	-0.861784	1.11e-08	5.81e-07
NM_001182210.1	1891.01	1361.18	2420.85	1.7785	0.830658	1.12e-08	5.84e-07
NM_001181364.1	2338.46	3014.87	1662.04	0.55128	-0.859142	1.15e-08	6.01e-07
NM_001183779.3	726.652	511.246	942.058	1.84267	0.8818	1.16e-08	6.02e-07
NM_001178749.1	1925.31	1400.08	2450.55	1.75029	0.807594	1.16e-08	6.03e-07
NM_001180708.3	1247.07	875.134	1619	1.85	0.887525	1.2e-08	6.21e-07
NM_001183417.1	1228.52	1604.88	852.15	0.530974	-0.913287	1.22e-08	6.32e-07
NR_132190.1	2698.07	4062.02	1334.12	0.328437	-1.60631	1.22e-08	6.34e-07
NM_001178361.1	266.873	350.22	183.525	0.524028	-0.932285	1.22e-08	6.34e-07
NM_001178600.3	720.8	501.217	940.382	1.8762	0.90781	1.23e-08	6.34e-07
NM_001181390.3	5683.98	4036.08	7331.88	1.81658	0.861227	1.23e-08	6.35e-07
NM_001178162.2	14269	18388.3	10149.7	0.551966	-0.857349	1.23e-08	6.35e-07
NM_001180086.1	2645.05	3412.53	1877.57	0.550198	-0.861978	1.23e-08	6.35e-07
NM_001179076.3	1774.46	2275	1273.92	0.559967	-0.836586	1.25e-08	6.46e-07
NM_001178610.3	956.906	1250.27	663.539	0.530716	-0.913989	1.29e-08	6.65e-07
NM_001178947.1	4817.67	3422.45	6212.89	1.81533	0.860234	1.31e-08	6.76e-07
NM_001178354.1	4481.43	5790.97	3171.88	0.54773	-0.868464	1.34e-08	6.89e-07
NM_001183486.1	2373.49	1629.12	3117.86	1.91383	0.936461	1.41e-08	7.24e-07
NM_001178619.3	702.059	490.219	913.899	1.86427	0.898608	1.41e-08	7.25e-07
NM_001182930.1	606.625	816.633	396.618	0.485675	-1.04194	1.41e-08	7.25e-07
NM_001183346.1	2396.65	1692.14	3101.16	1.83268	0.873956	1.5e-08	7.67e-07
NM_001183770.1	2337.61	3008.73	1666.48	0.553882	-0.852349	1.51e-08	7.72e-07
NM_001181612.2	383.901	260.309	507.492	1.94957	0.963159	1.52e-08	7.78e-07
NM_001183515.1	15588	7517.08	23659	3.14736	1.65414	1.55e-08	7.89e-07
NM_001179564.1	183.995	247.936	120.055	0.484217	-1.04628	1.66e-08	8.45e-07
NM_001184521.1	577.912	758.076	397.747	0.524679	-0.930492	1.68e-08	8.58e-07
NM_001183302.1	2483.95	3193.75	1774.15	0.555507	-0.848122	1.72e-08	8.75e-07
NM_001179783.1	1015.54	1306.81	724.279	0.554236	-0.851428	1.75e-08	8.92e-07
NM_001180530.1	1800.57	1168.82	2432.32	2.081	1.05728	1.76e-08	8.93e-07
NM_001178702.1	96.1829	134.894	57.4719	0.426052	-1.2309	1.8e-08	9.13e-07
NM_001179882.3	3604.36	1806.74	5401.99	2.98991	1.5801	1.86e-08	9.41e-07
NM_001179258.1	2755.19	1204.68	4305.71	3.57415	1.8376	1.91e-08	9.65e-07
NM_001182712.1	66501.6	42916.8	90086.4	2.09909	1.06977	1.99e-08	1.01e-06
NM_001183683.3	3553.01	4536.09	2569.94	0.566554	-0.819714	2e-08	1.01e-06
NM_001179020.1	2361.11	1679.73	3042.48	1.81129	0.857021	2e-08	1.01e-06
NM_001183294.1	21603.5	9725.97	33481	3.44243	1.78343	2.08e-08	1.05e-06
NM_001180557.3	649.868	458.923	840.814	1.83215	0.873536	2.09e-08	1.06e-06
NM_001183872.1	8276.78	6010	10543.6	1.75433	0.810923	2.11e-08	1.06e-06
NM_001180661.1	9773.24	5913.72	13632.8	2.30528	1.20494	2.11e-08	1.06e-06
NM_001179367.3	5656.34	7294.11	4018.58	0.550936	-0.860045	2.12e-08	1.07e-06
NM_001179180.1	6409.97	8250.03	4569.91	0.553927	-0.852233	2.15e-08	1.08e-06
NR_132200.1	16.652	29.7385	3.56553	0.119896	-3.06014	2.17e-08	1.09e-06
NM_001182907.1	28154.1	11149.1	45159.1	4.05048	2.01809	2.2e-08	1.1e-06
NM_001178427.1	14346.8	10140.5	18553.1	1.8296	0.871528	2.22e-08	1.11e-06
NM_001181911.2	3422.13	4360.83	2483.42	0.569484	-0.812274	2.22e-08	1.11e-06
NM_001178532.3	383.428	266.963	499.894	1.87252	0.904984	2.22e-08	1.11e-06
NM_001179482.3	618.184	367.427	868.94	2.36493	1.2418	2.29e-08	1.14e-06
NM_001181212.1	5917.96	4254.53	7581.39	1.78196	0.833463	2.32e-08	1.16e-06
NM_001184603.1	40.0842	62.348	17.8205	0.285823	-1.80681	2.37e-08	1.18e-06
NM_001182032.1	315.211	212.371	418.051	1.96849	0.977091	2.37e-08	1.18e-06
NM_001183080.1	4787.44	6216.28	3358.6	0.540291	-0.888192	2.4e-08	1.2e-06
NM_001178729.1	1017.68	719.02	1316.33	1.83073	0.87242	2.44e-08	1.21e-06
NM_001181369.1	56073.7	36741.7	75405.7	2.05232	1.03725	2.51e-08	1.25e-06
NM_001180329.3	572.464	397.289	747.639	1.88185	0.912155	2.52e-08	1.25e-06
NM_001178824.3	33002.4	41694.7	24310.2	0.583053	-0.778301	2.53e-08	1.26e-06
NM_001181490.3	1715.95	2216.46	1215.43	0.548367	-0.866788	2.65e-08	1.31e-06
NM_001181677.3	2379.9	3092.55	1667.25	0.539117	-0.891329	2.67e-08	1.32e-06
NM_001182382.1	6307.32	2840.69	9773.94	3.44069	1.7827	2.69e-08	1.33e-06
NM_001183869.1	3767.67	4768.57	2766.77	0.580209	-0.785355	2.75e-08	1.36e-06
NM_001179072.3	1309.95	1680.31	939.592	0.559178	-0.838619	2.91e-08	1.44e-06
NM_001182551.1	2621.6	3424.04	1819.15	0.531289	-0.912431	2.97e-08	1.47e-06
NM_001182749.1	7523.69	2386.23	12661.2	5.30593	2.40761	3.03e-08	1.49e-06
NM_001184040.1	16124.3	7810.61	24437.9	3.12881	1.64561	3.08e-08	1.51e-06
NM_001183016.3	48735.4	25202.7	72268.1	2.86747	1.51978	3.12e-08	1.53e-06
NM_001183534.3	945.271	663.843	1226.7	1.84787	0.885865	3.21e-08	1.58e-06
NM_001182855.1	14675.9	10573.1	18778.6	1.77606	0.828684	3.22e-08	1.58e-06
NM_001183581.3	2370.22	3033.18	1707.27	0.562864	-0.829141	3.23e-08	1.58e-06
NM_001178309.1	1967.06	1406.5	2527.63	1.79711	0.845677	3.28e-08	1.61e-06
NM_001179453.1	5348.9	6858.04	3839.77	0.559893	-0.836777	3.31e-08	1.62e-06
NM_001182362.1	7321.41	9280.26	5362.56	0.577846	-0.791244	3.34e-08	1.63e-06
NM_001183237.1	809.069	578.729	1039.41	1.79602	0.844803	3.34e-08	1.63e-06
NM_001181974.1	9124.5	11542.5	6706.5	0.581027	-0.783324	3.37e-08	1.65e-06
NM_001178454.1	6704.35	3788.8	9619.9	2.53903	1.34428	3.43e-08	1.67e-06
NM_001178259.1	855.835	1100.13	611.54	0.55588	-0.847155	3.43e-08	1.67e-06
NM_001182692.1	124020	61480.6	186559	3.03444	1.60143	3.43e-08	1.67e-06
NM_001179394.3	1731.29	1240.51	2222.07	1.79126	0.840974	3.44e-08	1.67e-06
NM_001180286.1	2837.14	2033.95	3640.33	1.78978	0.839784	3.52e-08	1.71e-06
NM_001180574.3	3250.56	2377.07	4124.06	1.73493	0.794877	3.53e-08	1.71e-06
NM_001182285.1	2021.38	1446.66	2596.09	1.79454	0.843617	3.56e-08	1.73e-06
NM_001180761.1	785.596	1011.59	559.599	0.553185	-0.854166	3.56e-08	1.73e-06
NM_001178866.1	7158.54	5060.19	9256.9	1.82936	0.871336	3.59e-08	1.74e-06
NM_001183944.1	58.1065	29.5799	86.6331	2.92878	1.5503	3.59e-08	1.74e-06
NM_001180120.1	1761.02	1033.87	2488.17	2.40667	1.26704	3.66e-08	1.77e-06
NM_001181707.1	3450.1	4393.11	2507.09	0.570687	-0.80923	3.67e-08	1.77e-06
NM_001179307.3	622.405	807.979	436.831	0.540646	-0.887243	3.76e-08	1.82e-06
NM_001182678.1	9988.48	5836.16	14140.8	2.42296	1.27677	3.81e-08	1.84e-06
NM_001179847.3	3548.71	1882.24	5215.19	2.77074	1.47027	3.95e-08	1.9e-06
NM_001180057.1	14454.6	7315.79	21593.4	2.95162	1.5615	4.02e-08	1.93e-06
NM_001180314.3	6748.62	8668.16	4829.09	0.557106	-0.843975	4.16e-08	2e-06
NM_001183482.1	181950	96905.3	266996	2.75522	1.46217	4.17e-08	2e-06
NM_001179334.1	3931.56	1884.38	5978.73	3.17278	1.66575	4.18e-08	2.01e-06
NM_001178767.1	10431.3	6465.53	14397.1	2.22674	1.15493	4.25e-08	2.04e-06
NM_001179517.1	11632	14573.7	8690.4	0.596307	-0.745872	4.27e-08	2.04e-06
NM_001178894.1	9288.58	6740.02	11837.1	1.75625	0.812497	4.36e-08	2.09e-06
NM_001179392.1	1943.87	2505.16	1382.58	0.551894	-0.857537	4.48e-08	2.14e-06
NM_001180836.3	1533.24	524.528	2541.96	4.84618	2.27685	4.58e-08	2.19e-06
NM_001180432.3	531.44	690.376	372.504	0.539566	-0.890127	4.68e-08	2.23e-06
NM_001182792.1	1286.55	912.797	1660.3	1.81892	0.863078	4.68e-08	2.23e-06
NM_001180706.1	2433.34	1560.83	3305.86	2.11801	1.08271	4.74e-08	2.26e-06
NM_001181945.1	17679.8	10859.1	24500.5	2.25623	1.17391	4.78e-08	2.28e-06
NM_001182821.1	848.92	588.642	1109.2	1.88433	0.914054	4.83e-08	2.3e-06
NM_001179833.1	3930.8	1807.3	6054.31	3.34991	1.74412	4.9e-08	2.33e-06
NM_001178533.3	1439.6	1847.22	1031.99	0.558672	-0.839928	4.99e-08	2.37e-06
NM_001182806.1	31936.4	40342.8	23529.9	0.583249	-0.777815	5.2e-08	2.46e-06
NM_001179773.1	594.185	769.873	418.497	0.543592	-0.879404	5.19e-08	2.46e-06
NM_001180084.1	5842.2	7447.64	4236.76	0.568873	-0.813823	5.22e-08	2.47e-06
NM_001184349.1	510.116	656.438	363.795	0.554195	-0.851535	5.23e-08	2.47e-06
NM_001183185.1	1524.14	1088.71	1959.56	1.79989	0.847906	5.24e-08	2.48e-06
NM_001182709.1	7005.8	3322.73	10688.9	3.21689	1.68567	5.28e-08	2.49e-06
NM_001178321.1	517.505	246.726	788.284	3.19498	1.67581	5.35e-08	2.52e-06
NM_001182329.1	28221.5	14319	42123.9	2.94182	1.55671	5.37e-08	2.53e-06
NM_001179676.1	1865.65	1192.09	2539.21	2.13005	1.09089	5.46e-08	2.57e-06
NM_001178762.1	3084.37	2242.07	3926.68	1.75137	0.808482	5.5e-08	2.59e-06
NM_001184455.1	308.453	205.734	411.171	1.99855	0.998957	5.65e-08	2.66e-06
NM_001183629.3	644.446	457.742	831.15	1.81576	0.860575	5.74e-08	2.7e-06
NM_001183423.1	532.877	343.151	722.604	2.10579	1.07436	5.75e-08	2.7e-06
NM_001180142.1	10959.4	4458.35	17460.5	3.91635	1.96951	5.94e-08	2.78e-06
NM_001182737.1	4848.02	2389.5	7306.54	3.05777	1.61248	5.96e-08	2.79e-06
NM_001183754.1	743.513	537.846	949.18	1.76478	0.819489	6.06e-08	2.84e-06
NM_001182992.1	6627.87	4826.36	8429.38	1.74653	0.804493	6.09e-08	2.85e-06
NM_001180689.1	10838	8082.46	13593.6	1.68187	0.750063	6.09e-08	2.85e-06
NM_001183815.1	806.362	582.29	1030.43	1.76962	0.823443	6.28e-08	2.93e-06
NM_001184041.1	1530.56	1011.83	2049.29	2.02534	1.01816	6.35e-08	2.96e-06
NM_001182422.1	31507.6	13072.2	49942.9	3.82053	1.93377	6.47e-08	3.02e-06
NM_001179021.1	7627.17	2763.51	12490.8	4.51992	2.1763	6.5e-08	3.03e-06
NM_001184298.1	432.904	565.285	300.522	0.531629	-0.911508	6.77e-08	3.15e-06
NM_001181175.3	2465.15	3169.19	1761.1	0.555693	-0.84764	6.77e-08	3.15e-06
NM_001178746.1	4933.2	6237.39	3629.02	0.581817	-0.781363	6.83e-08	3.17e-06
NM_001180261.1	1542.07	1097.77	1986.37	1.80945	0.85555	6.83e-08	3.17e-06
NM_001182308.1	6208.95	3668.15	8749.76	2.38533	1.25419	6.9e-08	3.2e-06
NM_001181860.1	26654.6	33681.6	19627.6	0.582741	-0.779073	7.06e-08	3.27e-06
NM_001179199.1	1785.34	1320.04	2250.64	1.70498	0.769751	7.06e-08	3.27e-06
NM_001178346.2	1959.13	2497.14	1421.12	0.569098	-0.813251	7.12e-08	3.29e-06
NM_001180605.1	4115.96	3006.1	5225.83	1.73841	0.797768	7.17e-08	3.32e-06
NM_001178789.1	848.397	1089.24	607.556	0.557781	-0.84223	7.28e-08	3.36e-06
NM_001182537.1	372.862	490.859	254.864	0.519221	-0.94558	7.34e-08	3.39e-06
NM_001180268.1	2132.63	1153.38	3111.89	2.69806	1.43192	7.4e-08	3.41e-06
NM_001179332.1	1164.97	819.673	1510.27	1.84253	0.881689	7.45e-08	3.43e-06
NM_001179814.1	1043.54	757.624	1329.45	1.75476	0.811277	7.6e-08	3.5e-06
NM_001182386.1	32770.4	22185.8	43355	1.95418	0.966561	7.7e-08	3.54e-06
NM_001181511.1	6454.3	8121.7	4786.9	0.589396	-0.762691	7.83e-08	3.6e-06
NM_001178359.1	31456.4	22298.8	40614	1.82136	0.865013	7.91e-08	3.63e-06
NM_001182389.1	3678.27	2724.4	4632.15	1.70025	0.765746	8.02e-08	3.68e-06
NM_001182523.1	7380.49	9323.82	5437.16	0.583148	-0.778067	8.02e-08	3.68e-06
NM_001183797.3	2873.39	3668.48	2078.31	0.566532	-0.81977	8.19e-08	3.75e-06
NM_001178560.3	7068.16	9058.94	5077.38	0.560483	-0.835258	8.19e-08	3.75e-06
NM_001178544.1	81889.4	52750.3	111028	2.10479	1.07368	8.33e-08	3.81e-06
NM_001182774.1	1959.38	2505.03	1413.72	0.564353	-0.82533	8.54e-08	3.9e-06
NM_001180966.1	1271.33	921.76	1620.91	1.75849	0.814341	8.6e-08	3.93e-06
NM_001180486.1	290.002	377.048	202.957	0.538278	-0.893577	8.66e-08	3.94e-06
NM_001178278.1	1654.57	2107.04	1202.1	0.570515	-0.809664	8.66e-08	3.94e-06
NM_001180610.1	944.209	673.627	1214.79	1.80336	0.850688	8.69e-08	3.96e-06
NM_001184614.1	126.675	173.148	80.2016	0.463196	-1.1103	8.72e-08	3.97e-06
NM_001181062.2	10673.5	13435.1	7911.91	0.588899	-0.763908	8.76e-08	3.98e-06
NM_001184084.1	5127.27	6447.08	3807.47	0.590573	-0.759811	8.77e-08	3.98e-06
NM_001181287.3	1073.05	783.853	1362.26	1.7379	0.797344	9e-08	4.08e-06
NM_001183731.3	1574.28	1144.2	2004.35	1.75175	0.8088	9.06e-08	4.11e-06
NM_001180881.1	5228.95	3135.01	7322.88	2.33584	1.22394	9.1e-08	4.12e-06
NM_001178540.1	745.994	545.455	946.533	1.73531	0.795192	9.25e-08	4.19e-06
NM_001183656.3	315.441	217.279	413.603	1.90356	0.928697	9.26e-08	4.19e-06
NM_001178338.1	1583.85	1994.5	1173.19	0.588215	-0.765583	9.29e-08	4.2e-06
NM_001184336.1	611.489	781.58	441.398	0.564752	-0.824312	9.4e-08	4.24e-06
NM_001183855.1	272.245	185.343	359.148	1.93775	0.95438	9.47e-08	4.27e-06
NM_001183840.1	2885.13	3679.08	2091.18	0.568398	-0.815027	9.54e-08	4.3e-06
NM_001184145.1	1226.32	897.069	1555.57	1.73406	0.794152	9.64e-08	4.34e-06
NM_001181991.1	558.292	401.052	715.533	1.78414	0.835229	1.01e-07	4.53e-06
NM_001183495.1	1554.83	1157.82	1951.84	1.6858	0.753429	1.03e-07	4.62e-06
NM_001179983.1	2276.31	2838.74	1713.87	0.603744	-0.727991	1.04e-07	4.66e-06
NM_001183660.1	2188.49	1593.9	2783.08	1.74608	0.804118	1.05e-07	4.71e-06
NR_132183.1	34.3393	62.0019	6.6767	0.107685	-3.21511	1.07e-07	4.8e-06
NM_001182374.1	5628.39	4177.13	7079.66	1.69486	0.76117	1.08e-07	4.85e-06
NM_001178596.3	2640.7	1789.58	3491.82	1.95119	0.964357	1.12e-07	5.02e-06
NM_001183510.1	2805.58	1627.34	3983.82	2.44805	1.29163	1.13e-07	5.06e-06
NM_001182913.3	1731.94	1062.34	2401.55	2.26062	1.17672	1.14e-07	5.1e-06
NM_001179238.1	6405.73	4674.87	8136.6	1.7405	0.7995	1.18e-07	5.27e-06
NM_001180330.1	668.079	841.896	494.262	0.587081	-0.768367	1.2e-07	5.33e-06
NM_001179849.3	45.6091	21.9778	69.2404	3.15047	1.65557	1.2e-07	5.33e-06
NM_001181614.1	1333.86	974.534	1693.19	1.73743	0.796957	1.2e-07	5.33e-06
NM_001181406.3	829.086	600.036	1058.14	1.76346	0.818405	1.21e-07	5.39e-06
NM_001179861.3	4178.74	3085.33	5272.16	1.70878	0.77297	1.23e-07	5.48e-06
NM_001182099.1	1654.5	1233.18	2075.83	1.68332	0.751306	1.25e-07	5.56e-06
NM_001182979.1	1579.68	807.266	2352.09	2.91365	1.54283	1.26e-07	5.59e-06
NM_001182819.1	10693.2	6847.44	14539	2.12328	1.0863	1.26e-07	5.59e-06
NM_001183298.1	1276.43	1645.65	907.198	0.551269	-0.85917	1.3e-07	5.75e-06
NM_001180278.1	446.758	604.665	288.852	0.477706	-1.06581	1.3e-07	5.78e-06
NM_001182187.1	2844.7	3590.25	2099.14	0.584677	-0.774289	1.31e-07	5.81e-06
NM_001183764.3	5350.58	3789.35	6911.8	1.82401	0.867111	1.33e-07	5.87e-06
NM_001182418.1	5197.4	3884.4	6510.41	1.67604	0.745056	1.33e-07	5.88e-06
NM_001181324.3	1514.58	1118.12	1911.05	1.70917	0.773293	1.35e-07	5.95e-06
NM_001179703.1	583.583	741.687	425.48	0.573665	-0.80172	1.35e-07	5.96e-06
NM_001180729.1	2777.94	3531.14	2024.73	0.573393	-0.802405	1.36e-07	6.01e-06
NM_001180588.1	1132.44	833.808	1431.07	1.7163	0.779302	1.38e-07	6.1e-06
NM_001182624.1	892.64	527.497	1257.78	2.38444	1.25365	1.43e-07	6.27e-06
NM_001182746.1	855.496	610.293	1100.7	1.80356	0.850847	1.51e-07	6.65e-06
NM_001179257.1	706.35	518.571	894.128	1.72421	0.78594	1.52e-07	6.69e-06
NM_001183781.3	15902.6	11590.7	20214.6	1.74404	0.802434	1.57e-07	6.91e-06
NM_001183013.2	2302.66	1463.25	3142.06	2.14732	1.10254	1.59e-07	6.99e-06
NM_001182616.1	79635.4	40218.4	119052	2.96014	1.56567	1.61e-07	7.05e-06
NM_001181440.1	817.949	604.547	1031.35	1.70599	0.770608	1.63e-07	7.13e-06
NM_001184130.1	8419.69	6109.55	10729.8	1.75624	0.812489	1.66e-07	7.27e-06
NM_001182347.1	1358.6	984.255	1732.95	1.76067	0.816126	1.69e-07	7.38e-06
NM_001179200.1	1874.69	1381.01	2368.37	1.71496	0.778176	1.69e-07	7.38e-06
NM_001183359.1	1234.5	818.85	1650.15	2.0152	1.01093	1.7e-07	7.41e-06
NM_001179271.1	709.717	369.212	1050.22	2.84449	1.50817	1.7e-07	7.41e-06
NM_001184010.1	1717.6	2169.35	1265.84	0.583508	-0.777175	1.71e-07	7.44e-06
NM_001178365.1	7563.99	5594.63	9533.36	1.70402	0.768944	1.74e-07	7.57e-06
NM_001183032.1	8589.4	12296.8	4882.03	0.397017	-1.33273	1.75e-07	7.6e-06
NM_001182863.1	188.284	123.726	252.843	2.04357	1.03109	1.76e-07	7.65e-06
NM_001183093.1	4782.96	3500.13	6065.79	1.73302	0.79329	1.8e-07	7.8e-06
NM_001183305.1	6681.94	8475.61	4888.27	0.576746	-0.793992	1.81e-07	7.85e-06
NM_001183208.1	6229.94	7865.97	4593.91	0.584024	-0.775901	1.83e-07	7.92e-06
NM_001178693.1	149.644	202.317	96.9708	0.479302	-1.06099	1.87e-07	8.09e-06
NM_001179116.1	2406.42	995.053	3817.78	3.83676	1.93989	1.87e-07	8.1e-06
NM_001183635.3	1898.89	1402.93	2394.84	1.70703	0.771488	1.91e-07	8.24e-06
NM_001181951.1	2277.47	1421.24	3133.71	2.20492	1.14072	1.92e-07	8.32e-06
NM_001180319.1	20225.6	14845	25606.2	1.72491	0.786521	1.94e-07	8.38e-06
NM_001183376.1	3191.5	3985.46	2397.54	0.601572	-0.733191	2e-07	8.63e-06
NM_001183690.1	3049.18	1956.89	4141.47	2.11635	1.08158	2e-07	8.64e-06
NM_001182060.1	2825.88	3594.32	2057.44	0.572413	-0.80487	2.08e-07	8.97e-06
NM_001180690.3	26319.5	13477.5	39161.6	2.90571	1.53889	2.09e-07	8.98e-06
NM_001183269.1	662.585	446.436	878.733	1.96833	0.976973	2.11e-07	9.06e-06
NM_001180080.1	2100.02	2710.47	1489.58	0.549567	-0.863633	2.12e-07	9.1e-06
NM_001180757.1	927.541	570.136	1284.95	2.25375	1.17233	2.16e-07	9.26e-06
NM_001182261.3	5275.89	2098.61	8453.16	4.02799	2.01006	2.2e-07	9.42e-06
NM_001180366.1	778.89	1001.56	556.226	0.555362	-0.848499	2.2e-07	9.42e-06
NM_001182229.1	101847	54568.1	149126	2.73284	1.4504	2.2e-07	9.44e-06
NM_001179155.1	6255.26	3238.79	9271.73	2.86271	1.51738	2.25e-07	9.63e-06
NM_001179256.1	16.9137	27.9811	5.84641	0.208942	-2.25883	2.25e-07	9.63e-06
NM_001179584.3	879.083	644.292	1113.87	1.72884	0.7898	2.3e-07	9.82e-06
NM_001183747.3	2315.11	2900.56	1729.67	0.596322	-0.745836	2.32e-07	9.92e-06
NM_001180116.1	694.131	888.564	499.699	0.562366	-0.830418	2.33e-07	9.93e-06
NM_001179505.1	1538.56	1936.44	1140.69	0.589064	-0.763505	2.33e-07	9.93e-06
NM_001178312.1	6352.93	2879.51	9826.35	3.4125	1.77083	2.37e-07	1.01e-05
NM_001180404.1	9388.98	11881.6	6896.4	0.580428	-0.784811	2.4e-07	1.02e-05
NM_001182928.3	938.009	694.869	1181.15	1.69982	0.765379	2.46e-07	1.05e-05
NM_001179067.3	25605.6	18865.9	32345.4	1.71449	0.777781	2.59e-07	1.1e-05
NM_001178974.1	2293.78	1684.99	2902.57	1.7226	0.784592	2.59e-07	1.1e-05
NM_001184676.3	171.345	226.489	116.201	0.513051	-0.962826	2.59e-07	1.1e-05
NM_001181831.1	1817.13	1324.06	2310.2	1.74478	0.803046	2.6e-07	1.1e-05
NM_001181849.1	13672	17178.3	10165.7	0.591775	-0.75688	2.6e-07	1.1e-05
NM_001184051.1	7431.78	4879.81	9983.76	2.04593	1.03276	2.65e-07	1.12e-05
NM_001179467.3	1347.09	929.698	1764.49	1.89792	0.924417	2.67e-07	1.13e-05
NM_001184536.1	956.985	1203.91	710.063	0.589798	-0.761707	2.69e-07	1.14e-05
NM_001180935.1	455.285	330.344	580.226	1.75643	0.812648	2.7e-07	1.14e-05
NM_001181651.1	342.508	441.785	243.231	0.550564	-0.861017	2.83e-07	1.19e-05
NM_001179239.1	666.857	848.545	485.169	0.571765	-0.806505	2.91e-07	1.23e-05
NM_001179293.1	6458.02	4834.82	8081.21	1.67146	0.741109	2.92e-07	1.23e-05
NM_001180718.1	631.836	360.908	902.763	2.50137	1.32272	2.92e-07	1.23e-05
NM_001181247.3	2176.01	1051.93	3300.09	3.13719	1.64947	2.93e-07	1.23e-05
NM_001178626.1	762.769	957.378	568.161	0.593455	-0.752789	2.94e-07	1.24e-05
NM_001184283.1	579.368	424.793	733.942	1.72777	0.788907	3e-07	1.26e-05
NM_001182155.1	1222.1	895.72	1548.49	1.72876	0.789741	3.02e-07	1.27e-05
NM_001181521.1	372.27	481.946	262.594	0.544862	-0.876038	3.02e-07	1.27e-05
NM_001181159.1	579.614	730.557	428.672	0.586774	-0.769124	3.04e-07	1.27e-05
NM_001184683.1	573.314	321.43	825.199	2.56727	1.36024	3.08e-07	1.29e-05
NM_001183438.1	3673.76	4824.3	2523.22	0.523024	-0.935052	3.08e-07	1.29e-05
NM_001178994.3	63177	24312.8	102041	4.19702	2.06937	3.12e-07	1.31e-05
NM_001181454.1	15389.9	19118.4	11661.4	0.609955	-0.713224	3.13e-07	1.31e-05
NM_001181566.1	1500.01	1106.46	1893.55	1.71136	0.775146	3.15e-07	1.31e-05
NM_001184260.1	10819.2	5977.01	15661.3	2.62027	1.38971	3.15e-07	1.31e-05
NM_001183712.1	6922.61	3445.83	10399.4	3.01796	1.59358	3.16e-07	1.32e-05
NM_001181544.1	5129.3	3385	6873.6	2.03061	1.02191	3.19e-07	1.33e-05
NM_001182962.3	1007.63	753.273	1261.99	1.67535	0.744459	3.22e-07	1.34e-05
NM_001181764.4	1886.82	2354.25	1419.39	0.602903	-0.730002	3.24e-07	1.35e-05
NM_001184038.2	2657.62	3360.47	1954.76	0.581693	-0.78167	3.27e-07	1.36e-05
NM_001178645.3	3008.76	4076.45	1941.07	0.476167	-1.07046	3.32e-07	1.38e-05
NM_001182297.3	3275.31	2077.34	4473.29	2.15338	1.1066	3.33e-07	1.38e-05
NM_001179327.1	2019.24	1439.35	2599.13	1.80576	0.852608	3.33e-07	1.38e-05
NM_001184271.1	736.066	546.827	925.306	1.69214	0.758847	3.35e-07	1.39e-05
NM_001179115.1	10204.4	12902.2	7506.64	0.581812	-0.781376	3.41e-07	1.41e-05
NM_001182888.1	4726.83	3511.59	5942.07	1.69213	0.758841	3.45e-07	1.43e-05
NM_001182659.1	510.38	650.747	370.013	0.568597	-0.814521	3.5e-07	1.45e-05
NM_001179604.3	6395.4	8031.74	4759.06	0.592531	-0.755036	3.5e-07	1.45e-05
NM_001183852.1	454.662	332.144	577.179	1.73774	0.797209	3.51e-07	1.45e-05
NM_001182108.1	987.329	706.113	1268.55	1.79652	0.845203	3.53e-07	1.46e-05
NM_001179559.1	3961.52	4911.29	3011.75	0.61323	-0.705499	3.61e-07	1.49e-05
NM_001182870.1	6663.96	5007.39	8320.54	1.66165	0.732618	3.63e-07	1.49e-05
NM_001183836.1	5363.37	6727.62	3999.11	0.594431	-0.750419	3.68e-07	1.52e-05
NM_001180629.3	5530.85	2699.27	8362.43	3.09804	1.63135	3.72e-07	1.53e-05
NM_001179626.1	378589	237064	520115	2.19399	1.13356	3.81e-07	1.56e-05
NM_001179279.1	425.462	302.905	548.018	1.80921	0.855356	3.93e-07	1.61e-05
NM_001181550.1	4940.9	3597.2	6284.6	1.74708	0.804946	4.03e-07	1.65e-05
NM_001178516.3	1081	1355.76	806.23	0.594668	-0.749843	4.15e-07	1.7e-05
NM_001182038.1	1117.55	1509.22	725.878	0.480962	-1.05601	4.19e-07	1.72e-05
NM_001182877.1	647.328	469.123	825.533	1.75974	0.81536	4.23e-07	1.73e-05
NM_001182767.1	5503.71	3457.14	7550.28	2.18397	1.12695	4.28e-07	1.75e-05
NM_001179496.1	10568.5	5556.4	15580.5	2.80407	1.48752	4.3e-07	1.76e-05
NM_001183273.1	3151.52	3940.6	2362.44	0.599512	-0.738139	4.35e-07	1.78e-05
NM_001183736.3	4782.74	6023.4	3542.08	0.588054	-0.76598	4.37e-07	1.78e-05
NM_001179655.1	962.081	678.264	1245.9	1.83689	0.877268	4.44e-07	1.81e-05
NM_001179674.1	940.321	703.188	1177.45	1.67445	0.743686	4.46e-07	1.82e-05
NM_001178598.1	100.703	136.823	64.5823	0.472013	-1.0831	4.52e-07	1.84e-05
NM_001179368.1	14103.5	5991.23	22215.8	3.70804	1.89066	4.55e-07	1.85e-05
NM_001182320.3	6267.43	2824.67	9710.2	3.43764	1.78142	4.56e-07	1.85e-05
NM_001180203.1	7950.21	5558.5	10341.9	1.86056	0.895737	4.63e-07	1.88e-05
NM_001183198.3	7815.63	5624.01	10007.2	1.77938	0.831374	4.66e-07	1.89e-05
NM_001178505.3	2691.21	3428.45	1953.96	0.569927	-0.811151	4.67e-07	1.89e-05
NM_001178812.1	174.063	229.198	118.927	0.518884	-0.946516	4.68e-07	1.9e-05
NM_001180740.3	13053.9	8412.33	17695.4	2.10351	1.0728	4.74e-07	1.92e-05
NM_001183645.3	1198.13	846.813	1549.45	1.82974	0.871636	4.79e-07	1.94e-05
NM_001178527.1	4497.76	5702.85	3292.66	0.57737	-0.792431	4.8e-07	1.94e-05
NM_001182216.1	27538.2	38240	16836.5	0.440285	-1.18349	4.82e-07	1.95e-05
NM_001179123.1	214.526	280.174	148.878	0.531378	-0.912189	4.84e-07	1.95e-05
NM_001181584.1	4316.71	5348.03	3285.39	0.614317	-0.702944	4.85e-07	1.96e-05
NR_132240.1	43.6276	64.0339	23.2214	0.362642	-1.46338	4.98e-07	2.01e-05
NM_001182408.1	403.444	522.103	284.784	0.545456	-0.874465	5.04e-07	2.03e-05
NM_001178620.3	1329.29	1674.05	984.521	0.588107	-0.76585	5.05e-07	2.03e-05
NM_001179417.1	1425.03	1012.61	1837.45	1.81457	0.85963	5.07e-07	2.04e-05
NM_001183369.1	2354.43	1774.88	2933.97	1.65305	0.725131	5.07e-07	2.04e-05
NM_001179464.1	4175.88	3085.88	5265.88	1.70645	0.770996	5.08e-07	2.04e-05
NM_001181956.1	4489.02	5620.43	3357.61	0.597394	-0.743246	5.1e-07	2.05e-05
NM_001183192.1	2119.59	1510.33	2728.85	1.80679	0.853428	5.14e-07	2.06e-05
NM_001181835.1	8164.78	10135.6	6193.94	0.611106	-0.710506	5.22e-07	2.09e-05
NM_001181121.1	1683.46	1238.01	2128.91	1.71963	0.782097	5.31e-07	2.13e-05
NM_001181444.3	1954.6	1199.18	2710.01	2.25988	1.17625	5.38e-07	2.15e-05
NM_001181578.1	1818.42	1331.37	2305.46	1.73164	0.792139	5.38e-07	2.15e-05
NM_001178844.1	661.807	482.393	841.221	1.74385	0.802276	5.4e-07	2.16e-05
NM_001181622.1	6975.11	3368.19	10582	3.14176	1.65157	5.45e-07	2.17e-05
NM_001181343.1	20012.9	9482.11	30543.7	3.2212	1.6876	5.51e-07	2.2e-05
NM_001179621.2	694.208	887.374	501.042	0.564635	-0.82461	5.52e-07	2.2e-05
NM_001179504.1	2760.43	3428.43	2092.43	0.610317	-0.71237	5.56e-07	2.21e-05
NM_001182136.1	287870	107534	468206	4.35403	2.12235	5.58e-07	2.22e-05
NM_001184595.3	14.1311	25.7132	2.54906	0.0991345	-3.33447	5.65e-07	2.25e-05
NM_001180726.3	18690.6	8782.35	28598.8	3.2564	1.70328	5.69e-07	2.26e-05
NM_001182525.1	3537.74	4403.03	2672.44	0.606955	-0.720338	5.74e-07	2.28e-05
NR_132205.1	262.501	391.701	133.3	0.340312	-1.55507	5.79e-07	2.3e-05
NM_001181469.1	470.421	343.651	597.19	1.73778	0.797245	5.85e-07	2.32e-05
NM_001179178.1	1280.58	1637.4	923.758	0.564162	-0.825819	5.93e-07	2.35e-05
NM_001178485.2	1051.94	1305.86	798.025	0.611113	-0.71049	6e-07	2.38e-05
NM_001183446.1	39958.3	25665.1	54251.4	2.11382	1.07986	6.09e-07	2.41e-05
NM_001182650.1	922.448	1166.23	678.661	0.581926	-0.781093	6.16e-07	2.44e-05
NM_001182097.1	982.364	700.59	1264.14	1.80439	0.851512	6.29e-07	2.49e-05
NM_001181768.1	2554.19	1818.22	3290.16	1.80956	0.855635	6.32e-07	2.5e-05
NM_001183665.3	2659.74	1965.43	3354.04	1.70651	0.771051	6.41e-07	2.53e-05
NM_001179631.2	7089.29	8799.32	5379.27	0.611328	-0.709981	6.44e-07	2.54e-05
NM_001179008.1	1966.04	1450.37	2481.72	1.7111	0.774923	6.46e-07	2.55e-05
NM_001180249.1	1847.52	1380.88	2314.17	1.67587	0.744908	6.48e-07	2.55e-05
NM_001181379.3	15036.4	18475.2	11597.6	0.627739	-0.671764	6.72e-07	2.64e-05
NM_001183713.1	903.143	660.237	1146.05	1.73581	0.795612	6.73e-07	2.65e-05
NM_001179502.3	3989.16	4946.45	3031.86	0.612937	-0.706189	7.11e-07	2.79e-05
NM_001183617.1	13197.2	9522.68	16871.7	1.77174	0.825168	7.19e-07	2.82e-05
NM_001180289.1	24089.8	8521.75	39657.9	4.65373	2.21839	7.28e-07	2.86e-05
NM_001182252.3	585.717	430.909	740.525	1.71852	0.781165	7.52e-07	2.95e-05
NM_001181897.1	174.068	229.522	118.614	0.516785	-0.952365	7.59e-07	2.97e-05
NM_001181111.1	40224.3	27410.9	53037.7	1.93492	0.952271	7.59e-07	2.97e-05
NM_001181674.1	26702.7	18398.4	35007	1.90272	0.928064	7.7e-07	3.01e-05
NM_001182213.1	3784.16	4719.36	2848.97	0.603677	-0.728152	7.98e-07	3.12e-05
NM_001183374.1	8267.5	3458.6	13076.4	3.78084	1.91871	7.99e-07	3.12e-05
NM_001178151.1	133368	93326.9	173409	1.85808	0.893811	8.31e-07	3.25e-05
NM_001181291.3	17709.1	10779.9	24638.3	2.28558	1.19256	8.32e-07	3.25e-05
NM_001183726.4	1909.28	1446.84	2371.72	1.63925	0.713032	8.35e-07	3.25e-05
NM_001183562.1	580.86	426.845	734.875	1.72164	0.783785	8.35e-07	3.25e-05
NM_001184311.3	5430.07	3087.02	7773.11	2.51799	1.33227	8.41e-07	3.27e-05
NM_001178191.1	596.26	750.002	442.517	0.590021	-0.761161	8.42e-07	3.27e-05
NM_001180580.3	2136.56	2667.01	1606.11	0.602213	-0.731653	8.54e-07	3.32e-05
NM_001182522.1	1351.8	1692.66	1010.94	0.59725	-0.743593	8.99e-07	3.49e-05
NM_001184176.1	1278.32	901.803	1654.84	1.83504	0.875809	9.04e-07	3.51e-05
NM_001179690.1	3142.71	3980.06	2305.37	0.579229	-0.787795	9.13e-07	3.54e-05
NM_001179768.1	9971.74	12442.4	7501.12	0.60287	-0.730082	9.23e-07	3.58e-05
NM_001180406.4	2723.2	2031.32	3415.08	1.68121	0.749503	9.58e-07	3.71e-05
NM_001178491.3	9218.28	6103.03	12333.5	2.02088	1.01499	9.81e-07	3.8e-05
NM_001179798.4	2616.43	1994.82	3238.04	1.62323	0.698863	9.84e-07	3.81e-05
NM_001184118.1	2723.87	3391.57	2056.17	0.606258	-0.721996	9.86e-07	3.81e-05
NM_001178417.1	16120.1	20313.4	11926.7	0.587137	-0.768231	9.89e-07	3.82e-05
NM_001182629.1	4435.24	3100.69	5769.79	1.86081	0.895929	1e-06	3.86e-05
NM_001181231.3	830.051	1035.59	624.507	0.603043	-0.729668	1e-06	3.87e-05
NM_001178682.1	4585.96	2178.46	6993.46	3.21027	1.6827	1.02e-06	3.93e-05
NM_001181148.3	6484.07	8095.49	4872.64	0.601896	-0.732413	1.02e-06	3.94e-05
NM_001182726.1	7126.52	8908.84	5344.19	0.599874	-0.737268	1.03e-06	3.94e-05
NM_001181476.1	121.257	162.003	80.5109	0.496972	-1.00876	1.03e-06	3.95e-05
NM_001182728.1	2017.7	1500.8	2534.6	1.68883	0.756024	1.04e-06	3.97e-05
NM_001179333.3	1461.44	1837.47	1085.4	0.590705	-0.75949	1.03e-06	3.97e-05
NM_001180521.1	6178.89	2525.49	9832.28	3.89321	1.96096	1.04e-06	3.97e-05
NM_001178718.1	40672.9	56063.3	25282.5	0.450963	-1.14892	1.05e-06	4.03e-05
NM_001183743.1	7314.64	5277.96	9351.32	1.77177	0.825191	1.06e-06	4.05e-05
NM_001183442.1	2903.59	3620.99	2186.18	0.603754	-0.727968	1.06e-06	4.06e-05
NM_001182475.1	574.06	424.463	723.657	1.70488	0.769668	1.07e-06	4.09e-05
NM_001179984.2	8877.43	11085	6669.85	0.6017	-0.732883	1.07e-06	4.09e-05
NM_001182602.1	5183.29	3108.95	7257.64	2.33444	1.22307	1.07e-06	4.09e-05
NM_001181054.1	22181.7	9979.4	34384.1	3.4455	1.78472	1.08e-06	4.11e-05
NM_001181728.1	3599.52	2164.64	5034.41	2.32574	1.21769	1.08e-06	4.13e-05
NM_001178468.3	589.458	734.047	444.869	0.60605	-0.722491	1.11e-06	4.21e-05
NM_001180353.1	463.192	339.476	586.907	1.72886	0.789824	1.12e-06	4.25e-05
NM_001179014.3	8434.47	10239.6	6629.38	0.647428	-0.627209	1.12e-06	4.25e-05
NM_001181624.1	2568.59	1333.66	3803.53	2.85195	1.51195	1.14e-06	4.34e-05
NM_001180273.1	1179.39	854.264	1504.52	1.76119	0.816553	1.15e-06	4.38e-05
NM_001184632.3	104.473	67.3312	141.614	2.10324	1.07262	1.16e-06	4.41e-05
NM_001182337.3	5799.36	3394.22	8204.5	2.41719	1.27333	1.16e-06	4.42e-05
NM_001180171.1	5567.24	4158.06	6976.43	1.67781	0.746577	1.17e-06	4.43e-05
NM_001178869.1	12746.5	5625.78	19867.3	3.53148	1.82027	1.17e-06	4.43e-05
NM_001182340.1	1423.84	985.56	1862.12	1.8894	0.917931	1.17e-06	4.45e-05
NM_001179666.1	9511.52	11721.2	7301.84	0.622959	-0.68279	1.19e-06	4.52e-05
NM_001180653.1	9177.74	1820.54	16534.9	9.08245	3.18308	1.21e-06	4.59e-05
NM_001180172.1	3929.62	4930.48	2928.77	0.594012	-0.751436	1.22e-06	4.6e-05
NM_001179472.3	4439	5473.76	3404.25	0.621921	-0.685198	1.24e-06	4.67e-05
NM_001183086.1	2076.54	919.538	3233.55	3.51649	1.81414	1.24e-06	4.67e-05
NM_001181139.1	1888.38	2348.47	1428.29	0.608176	-0.71744	1.24e-06	4.67e-05
NM_001182447.1	2296.83	1773.81	2819.84	1.58971	0.668762	1.25e-06	4.71e-05
NM_001179956.1	2563.79	1921.08	3206.49	1.66911	0.739078	1.27e-06	4.78e-05
NM_001182595.1	452.883	576.466	329.301	0.571241	-0.807829	1.28e-06	4.82e-05
NM_001180499.3	504.997	303.136	706.859	2.33182	1.22146	1.28e-06	4.82e-05
NM_001180274.1	5887.86	8095.07	3680.65	0.454678	-1.13708	1.29e-06	4.83e-05
NM_001181066.1	4119.89	3176.99	5062.8	1.59359	0.672276	1.31e-06	4.91e-05
NM_001181601.2	2568.77	1962.89	3174.64	1.61733	0.693613	1.32e-06	4.94e-05
NM_001180032.3	1657.81	1230.64	2084.97	1.69422	0.760623	1.32e-06	4.95e-05
NM_001183623.3	29613.2	22343.8	36882.6	1.65068	0.723064	1.33e-06	4.97e-05
NM_001183621.1	1056.84	673.578	1440.11	2.138	1.09626	1.33e-06	4.99e-05
NM_001181754.1	2855.87	3525.36	2186.38	0.620185	-0.689228	1.37e-06	5.13e-05
NM_001181664.3	5983.07	4481.66	7484.49	1.67003	0.73987	1.37e-06	5.14e-05
NM_001179043.1	1049.82	1318.11	781.529	0.592918	-0.754097	1.39e-06	5.2e-05
NM_001181126.1	27.1467	41.6431	12.6502	0.303777	-1.71891	1.39e-06	5.2e-05
NM_001183630.1	5309.02	6637.55	3980.48	0.599691	-0.73771	1.44e-06	5.38e-05
NM_001181288.1	5570.71	2282	8859.42	3.88231	1.95691	1.45e-06	5.41e-05
NM_001178316.1	48728.9	26819.4	70638.4	2.63385	1.39717	1.47e-06	5.47e-05
NM_001178279.1	7170.2	2576.41	11764	4.56604	2.19094	1.48e-06	5.5e-05
NM_001179038.3	2169.59	1639.46	2699.72	1.64671	0.71959	1.49e-06	5.56e-05
NM_001182453.1	635.446	465.11	805.782	1.73246	0.792818	1.5e-06	5.57e-05
NM_001180310.1	7587.46	5764.76	9410.16	1.63236	0.706958	1.51e-06	5.62e-05
NM_001184346.3	22166.5	14377.3	29955.8	2.08355	1.05904	1.54e-06	5.7e-05
NM_001179270.1	420.613	535.064	306.163	0.572198	-0.805413	1.54e-06	5.7e-05
NM_001180540.1	13279.5	16383.3	10175.8	0.621109	-0.687083	1.55e-06	5.74e-05
NM_001179427.3	1865.65	2331.94	1399.35	0.600082	-0.736768	1.57e-06	5.83e-05
NM_001178907.1	1280.73	959.624	1601.83	1.66922	0.739175	1.58e-06	5.84e-05
NM_001181605.1	19224.6	23537.5	14911.7	0.63353	-0.658516	1.58e-06	5.85e-05
NM_001178888.1	297.941	381.177	214.705	0.563269	-0.828105	1.58e-06	5.86e-05
NM_001179613.1	1525	1168.11	1881.88	1.61105	0.688003	1.59e-06	5.88e-05
NM_001180707.3	2798.98	1778.62	3819.33	2.14736	1.10256	1.62e-06	5.97e-05
NM_001178779.1	2147.87	2689.67	1606.08	0.597129	-0.743885	1.63e-06	6.02e-05
NM_001179066.1	3743.45	2880.19	4606.72	1.59945	0.677574	1.66e-06	6.14e-05
NM_001184604.1	20.8723	32.5323	9.21227	0.283173	-1.82024	1.67e-06	6.14e-05
NM_001183153.1	2472.86	3047.15	1898.56	0.623062	-0.682553	1.67e-06	6.14e-05
NM_001182513.1	419.12	556.934	281.306	0.505098	-0.985366	1.68e-06	6.17e-05
NR_132163.1	6823.62	9931.65	3715.6	0.374117	-1.41844	1.68e-06	6.19e-05
NM_001181472.1	98.8652	130.437	67.2932	0.515906	-0.954821	1.69e-06	6.21e-05
NM_001181350.2	1489.92	1841.35	1138.5	0.618296	-0.69363	1.75e-06	6.41e-05
NM_001181060.3	37834.1	28065	47603.2	1.69618	0.762287	1.78e-06	6.54e-05
NM_001183662.1	3168.46	2054.62	4282.3	2.08423	1.05951	1.79e-06	6.56e-05
NM_001179468.1	897.421	1119.06	675.786	0.60389	-0.727642	1.79e-06	6.56e-05
NM_001179192.1	897.113	677.487	1116.74	1.64835	0.721027	1.79e-06	6.56e-05
NM_001180548.1	850.823	654.358	1047.29	1.60048	0.678505	1.8e-06	6.61e-05
NM_001184631.1	12200.1	8836.25	15564	1.76138	0.816706	1.86e-06	6.79e-05
NM_001178977.1	6429.57	4089.55	8769.59	2.14439	1.10057	1.88e-06	6.89e-05
NM_001183231.1	638.032	373.497	902.567	2.41653	1.27294	1.9e-06	6.93e-05
NM_001182784.1	3436.59	2628.7	4244.48	1.61467	0.69124	1.9e-06	6.93e-05
NM_001181277.3	11305.1	5482.63	17127.6	3.12397	1.64338	1.91e-06	6.95e-05
NM_001181904.1	2542.05	1911.16	3172.94	1.66022	0.73137	1.92e-06	7.02e-05
NM_001178981.1	6385.29	4810.39	7960.19	1.65479	0.726651	2.01e-06	7.33e-05
NM_001182323.3	511.407	287.017	735.796	2.5636	1.35817	2.01e-06	7.33e-05
NM_001180642.1	4510.95	5583.96	3437.94	0.615682	-0.699743	2.03e-06	7.38e-05
NM_001179137.1	18423.2	13231.3	23615.2	1.7848	0.835766	2.05e-06	7.45e-05
NM_001179390.1	449.34	328.228	570.453	1.73798	0.797408	2.05e-06	7.46e-05
NM_001179601.3	39305.9	24367.6	54244.1	2.22607	1.1545	2.07e-06	7.53e-05
NM_001182243.1	22561.1	14467.9	30654.3	2.11878	1.08323	2.08e-06	7.56e-05
NM_001183606.1	15062.6	18480.7	11644.4	0.630084	-0.666383	2.1e-06	7.63e-05
NM_001181997.1	208699	147071	270327	1.83808	0.878196	2.13e-06	7.73e-05
NM_001179879.1	10701.5	13259.7	8143.36	0.614143	-0.703353	2.14e-06	7.74e-05
NM_001181931.1	660178	327102	993254	3.03653	1.60242	2.14e-06	7.75e-05
NM_001181316.3	906.414	629.977	1182.85	1.87761	0.908896	2.19e-06	7.91e-05
NM_001180649.3	10631.6	7026.81	14236.3	2.026	1.01863	2.19e-06	7.91e-05
NM_001178362.1	1478.37	1842.43	1114.32	0.604808	-0.72545	2.19e-06	7.91e-05
NM_001182120.1	1190.73	1500.86	880.614	0.586741	-0.769204	2.19e-06	7.91e-05
NM_001183945.1	87874.8	41015	134735	3.28501	1.7159	2.2e-06	7.92e-05
NM_001183798.1	1003.05	1274.5	731.607	0.574034	-0.800791	2.22e-06	8.02e-05
NM_001178838.1	895.45	1130.16	660.739	0.584641	-0.774377	2.24e-06	8.07e-05
NM_001178297.2	1153.83	864.834	1442.82	1.66831	0.738392	2.29e-06	8.25e-05
NM_001183412.1	484.863	599.838	369.887	0.616645	-0.697487	2.3e-06	8.27e-05
NM_001181866.1	72.7637	45.5377	99.9897	2.19575	1.13472	2.3e-06	8.28e-05
NM_001180624.3	1268.71	1576.02	961.407	0.610022	-0.713066	2.31e-06	8.31e-05
NM_001180822.1	532.55	390.124	674.976	1.73016	0.790903	2.32e-06	8.33e-05
NM_001184003.1	315.782	224.729	406.836	1.81034	0.856263	2.33e-06	8.36e-05
NM_001180315.3	1705.71	2085.9	1325.51	0.635462	-0.654123	2.39e-06	8.59e-05
NM_001180459.3	2524.32	1901.15	3147.49	1.65557	0.727329	2.4e-06	8.59e-05
NM_001178973.1	2659.49	2008.5	3310.48	1.64824	0.720923	2.44e-06	8.73e-05
NM_001178842.3	13923.6	9423.74	18423.5	1.95501	0.967177	2.46e-06	8.8e-05
NM_001182924.1	205.415	264.801	146.029	0.551467	-0.858653	2.47e-06	8.82e-05
NM_001178692.1	476.632	359.375	593.889	1.65256	0.724702	2.51e-06	8.97e-05
NM_001181061.1	3586.41	4426.68	2746.14	0.620361	-0.688819	2.55e-06	9.1e-05
NM_001178703.1	2229.16	1550.63	2907.68	1.87515	0.907008	2.55e-06	9.12e-05
NM_001178404.1	7406.44	9126.21	5686.67	0.623113	-0.682433	2.58e-06	9.19e-05
NM_001183861.1	352.49	241.825	463.154	1.91524	0.937527	2.62e-06	9.35e-05
NM_001183762.1	1567.99	1202.74	1933.23	1.60735	0.684687	2.62e-06	9.35e-05
NM_001181417.1	986.033	1234.51	737.557	0.59745	-0.74311	2.66e-06	9.46e-05
NM_001179436.1	6037.37	7347.33	4727.41	0.643419	-0.63617	2.66e-06	9.47e-05
NM_001181752.3	3736.1	2536.09	4936.1	1.94634	0.960765	2.68e-06	9.54e-05
NM_001182319.1	832.219	1050.68	613.758	0.584153	-0.775581	2.69e-06	9.57e-05
NM_001182617.1	830.66	631.242	1030.08	1.63183	0.706491	2.73e-06	9.69e-05
NM_001182772.1	2989.53	2249.04	3730.02	1.65849	0.729871	2.78e-06	9.86e-05
NM_001183130.1	1349.14	993.171	1705.11	1.71683	0.779748	2.78e-06	9.86e-05
NM_001184477.3	777.025	956.945	597.105	0.62397	-0.68045	2.78e-06	9.86e-05
NM_001178267.1	21062.3	9055.48	33069.1	3.65183	1.86862	2.83e-06	0.000100193
NM_001182716.1	1843.45	1408.53	2278.36	1.61754	0.693801	2.83e-06	0.000100291
NM_001181225.3	469.123	344.554	593.692	1.72307	0.784983	2.84e-06	0.00010042
NM_001182157.1	6817.49	8508.88	5126.1	0.602441	-0.731107	2.87e-06	0.000101509
NM_001182130.1	853.21	639.166	1067.25	1.66976	0.73964	2.89e-06	0.000101974
NM_001181970.1	6263.64	4046.16	8481.12	2.09609	1.0677	2.89e-06	0.000102032
NM_001183758.1	628.015	802.392	453.639	0.565358	-0.822764	2.96e-06	0.000104377
NM_001180240.1	2281.66	2816.19	1747.14	0.62039	-0.688754	3.02e-06	0.00010639
NM_001181790.2	4683.76	3554.84	5812.68	1.63515	0.70942	3.04e-06	0.000107092
NM_001179925.1	5495.53	6786.81	4204.25	0.619474	-0.690885	3.06e-06	0.00010779
NM_001184339.1	600.575	435.109	766.041	1.76057	0.816044	3.07e-06	0.000107941
NM_001182764.1	2165.28	2670.66	1659.9	0.621532	-0.686099	3.08e-06	0.000108351
NM_001183791.3	3859.74	4809.63	2909.85	0.605004	-0.724983	3.1e-06	0.000108861
NM_001179493.1	1683.53	1258.88	2108.19	1.67465	0.743862	3.1e-06	0.000108906
NM_001180210.1	1434.32	1068.57	1800.07	1.68455	0.752366	3.18e-06	0.000111624
NM_001182421.1	681.269	472.412	890.125	1.88421	0.913961	3.19e-06	0.000111997
NM_001183158.1	695.851	488.497	903.205	1.84895	0.886703	3.2e-06	0.00011207
NM_001183571.1	835.375	1048.09	622.663	0.594096	-0.751232	3.22e-06	0.000112634
NM_001179475.1	554.571	353.079	756.063	2.14134	1.09851	3.23e-06	0.000113206
NM_001182102.1	764.586	588.553	940.619	1.59819	0.676437	3.25e-06	0.000113713
NM_001181980.1	3270.77	4025.27	2516.26	0.625117	-0.677802	3.26e-06	0.000113936
NM_001178496.3	335.032	425.158	244.906	0.576036	-0.79577	3.28e-06	0.000114417
NM_001184179.1	574.165	712.356	435.974	0.612018	-0.708355	3.38e-06	0.000118168
NM_001178739.1	935.287	1223.37	647.204	0.529034	-0.918567	3.39e-06	0.000118389
NM_001179363.1	2030.84	2505.48	1556.19	0.621115	-0.687068	3.42e-06	0.000119249
NM_001178636.4	2347.82	1783.66	2911.98	1.63259	0.707164	3.53e-06	0.00012286
NM_001180894.1	216.903	152.293	281.513	1.84849	0.886348	3.53e-06	0.000122917
NM_001178644.1	38014.4	47690.3	28338.6	0.594223	-0.750925	3.54e-06	0.000123144
NM_001184166.1	7601.43	4883.65	10319.2	2.11301	1.0793	3.54e-06	0.000123144
NM_001184143.1	325.786	231.896	419.675	1.80976	0.855796	3.64e-06	0.000126399
NM_001180584.1	2281.29	2814.29	1748.28	0.621217	-0.686831	3.65e-06	0.000126829
NM_001183180.1	1105.5	813.107	1397.9	1.71921	0.781747	3.67e-06	0.000127343
NM_001184199.1	1581.41	755.903	2406.92	3.18416	1.67091	3.67e-06	0.000127343
NM_001181834.1	678.888	501.133	856.644	1.70942	0.773503	3.71e-06	0.000128495
NM_001183918.1	1289.94	1593.78	986.106	0.618722	-0.692637	3.72e-06	0.000128976
NM_001183577.1	1958.3	2429.11	1487.48	0.612355	-0.707559	3.73e-06	0.00012919
NM_001182335.3	14120.5	9979.43	18261.6	1.82993	0.871787	3.75e-06	0.000129624
NM_001184056.1	7144.78	8759.59	5529.98	0.631305	-0.66359	3.77e-06	0.000130405
NM_001183679.1	6031.89	4217.7	7846.07	1.86027	0.895511	3.79e-06	0.000131079
NM_001183343.1	2947.16	3662.05	2232.28	0.609571	-0.714134	3.81e-06	0.000131715
NM_001179131.1	3720.25	4582.99	2857.5	0.623501	-0.681537	3.83e-06	0.000132069
NM_001180322.1	1231.94	1515.71	948.161	0.625556	-0.676789	3.92e-06	0.000135059
NM_001178998.3	2098.32	1625.02	2571.63	1.58252	0.662221	3.97e-06	0.000136784
NM_001178280.1	2681.95	2036.86	3327.05	1.63342	0.707896	4.01e-06	0.000138128
NM_001182294.3	4636.54	2083.36	7189.71	3.45101	1.78702	4.04e-06	0.000138966
NM_001180885.1	1226.44	932.197	1520.68	1.63129	0.70601	4.05e-06	0.000139355
NM_001178845.1	1010.96	1258.41	763.503	0.606719	-0.7209	4.09e-06	0.000140552
NM_001180905.1	4999.4	6113.15	3885.65	0.635622	-0.653759	4.11e-06	0.000141072
NM_001181893.1	3193.27	2493.15	3893.39	1.56163	0.643055	4.13e-06	0.000141851
NM_001182381.1	1236.31	954.959	1517.67	1.58925	0.668343	4.14e-06	0.000142121
NM_001180105.1	4885.7	5921.25	3850.14	0.650223	-0.620992	4.15e-06	0.000142153
NM_001178507.1	4514.7	3404.49	5624.9	1.6522	0.724388	4.19e-06	0.000143761
NM_001179751.1	3384.19	4464.91	2303.46	0.515902	-0.95483	4.2e-06	0.000143793
NM_001180370.1	8127.46	6184.84	10070.1	1.62819	0.703267	4.21e-06	0.000143996
NM_001182914.1	3912.59	2799.97	5025.2	1.79473	0.84377	4.21e-06	0.000143996
NM_001183804.1	3102.19	3912.34	2292.04	0.585848	-0.771401	4.27e-06	0.000146008
NM_001184527.1	86.0674	117.274	54.8606	0.467798	-1.09604	4.36e-06	0.000148939
NM_001181680.1	238.188	175.773	300.603	1.71018	0.774146	4.37e-06	0.000149094
NM_001178385.1	1974.41	2437.74	1511.08	0.619869	-0.689965	4.4e-06	0.000150031
NM_001183940.1	5536.11	3476.7	7595.51	2.18469	1.12743	4.42e-06	0.000150698
NM_001179124.1	258.168	329.971	186.364	0.56479	-0.824214	4.55e-06	0.000155127
NM_001181769.1	691.616	532.732	850.501	1.59649	0.674904	4.58e-06	0.000155952
NM_001179807.3	1586.89	1971.2	1202.58	0.610076	-0.712939	4.64e-06	0.000157879
NM_001184583.1	14.2562	25.3814	3.13099	0.123358	-3.01908	4.64e-06	0.000157879
NM_001184067.1	1136.38	869.861	1402.9	1.61279	0.68956	4.69e-06	0.00015924
NM_001183827.1	694.452	858.159	530.744	0.618468	-0.693229	4.7e-06	0.000159444
NM_001181565.1	1498.9	1863.46	1134.35	0.608736	-0.716111	4.7e-06	0.000159444
NM_001181555.1	787.342	452.318	1122.36	2.48136	1.31113	4.73e-06	0.000160535
NM_001179742.1	5912.35	7238.01	4586.7	0.633697	-0.658136	4.76e-06	0.000161499
NM_001181801.1	12311.2	8213.07	16409.3	1.99794	0.998517	4.82e-06	0.000163303
NM_001179657.1	2622.69	3236.82	2008.55	0.620532	-0.688421	4.88e-06	0.000165332
NM_001179052.4	1773.75	2296.44	1251.06	0.544783	-0.876248	4.95e-06	0.000167546
NM_001183870.1	725.904	919.524	532.284	0.57887	-0.78869	5.08e-06	0.000171733
NM_001184667.1	244.871	320.285	169.458	0.529085	-0.918429	5.08e-06	0.000171733
NM_001184211.1	3725.38	2685.63	4765.13	1.7743	0.827252	5.1e-06	0.000172134
NM_001181333.3	31021.5	21543.6	40499.5	1.87988	0.910644	5.12e-06	0.000172984
NM_001181877.1	294.969	371.719	218.219	0.587054	-0.768434	5.19e-06	0.000174995
NM_001180331.1	20909	15028.1	26789.9	1.78265	0.834022	5.21e-06	0.00017564
NM_001184091.1	169.919	237.888	101.949	0.42856	-1.22243	5.21e-06	0.000175665
NM_001182641.1	3294.03	4073.37	2514.69	0.61735	-0.695839	5.27e-06	0.000177527
NM_001181133.1	1030.85	801.581	1260.12	1.57204	0.652642	5.32e-06	0.000179019
NM_001183864.1	3407.57	2605.54	4209.6	1.61563	0.692099	5.32e-06	0.000179039
NM_001180541.3	9676.27	6532.06	12820.5	1.9627	0.972841	5.34e-06	0.000179364
NM_001184047.1	917.396	1135.02	699.775	0.616533	-0.697751	5.41e-06	0.000181696
NM_001178422.2	5558.08	4266	6850.15	1.60576	0.683252	5.51e-06	0.000185065
NM_001179761.1	5965.67	7313.02	4618.33	0.631521	-0.663097	5.67e-06	0.000190312
NM_001179113.1	6267.35	3877.34	8657.37	2.23281	1.15886	5.72e-06	0.000191676
NM_001183188.1	1820.51	1425.03	2215.98	1.55504	0.636947	5.79e-06	0.000193888
NM_001183522.1	911.075	643.372	1178.78	1.83218	0.873565	5.96e-06	0.000199532
NM_001184112.1	260.572	325.272	195.873	0.602181	-0.73173	5.97e-06	0.000199792
NM_001180737.1	6143.46	4443.76	7843.16	1.76498	0.819655	6.08e-06	0.000203232
NM_001180385.3	86632.3	110768	62496.9	0.564216	-0.825679	6.11e-06	0.00020403
NM_001182231.1	83092.7	52756.3	113429	2.15006	1.10437	6.16e-06	0.000205699
NM_001182344.1	318.444	396.593	240.295	0.605899	-0.722851	6.2e-06	0.00020711
NM_001182492.1	511.86	648.657	375.064	0.578215	-0.790321	6.27e-06	0.000209256
NM_001178388.1	45.8654	64.7309	26.9999	0.417109	-1.2615	6.29e-06	0.000209621
NM_001181246.3	2635.9	2023.33	3248.47	1.6055	0.683025	6.38e-06	0.000212584
NM_001181495.1	2595.34	1998.97	3191.72	1.59668	0.675077	6.39e-06	0.000212655
NM_001179068.3	23661	28706.2	18615.8	0.648493	-0.624838	6.55e-06	0.000217923
NM_001179326.3	2457.17	3022.07	1892.27	0.626149	-0.675421	6.55e-06	0.000217923
NM_001184490.1	34.1947	18.0156	50.3737	2.79611	1.48342	6.64e-06	0.000220605
NM_001180412.3	2506.86	3142.73	1870.99	0.595339	-0.748217	6.67e-06	0.000221457
NM_001183730.1	8785.87	4264.74	13307	3.12024	1.64166	6.67e-06	0.000221494
NM_001181649.1	372.678	474.475	270.881	0.570907	-0.808673	6.68e-06	0.000221494
NM_001179986.1	1979.05	1552.64	2405.47	1.54927	0.631591	6.69e-06	0.00022178
NM_001179616.1	1842.89	2376.6	1309.18	0.550862	-0.860238	6.8e-06	0.000225377
NM_001179698.1	387.91	293.477	482.343	1.64355	0.716814	6.93e-06	0.000229369
NM_001178814.1	439.221	546.819	331.624	0.60646	-0.721515	6.94e-06	0.000229498
NM_001182419.1	528.25	401.512	654.989	1.6313	0.706026	7.04e-06	0.00023283
NM_001181558.1	1000.31	770.3	1230.33	1.5972	0.675549	7.12e-06	0.000235477
NM_001183316.1	4195.3	3198.67	5191.92	1.62315	0.698796	7.15e-06	0.000236201
NM_001181323.3	3950.1	4868.05	3032.15	0.622868	-0.683001	7.16e-06	0.00023634
NM_001183889.1	5595.86	4308.4	6883.33	1.59765	0.675952	7.29e-06	0.000240355
NM_001182310.1	6511.39	7956.37	5066.41	0.636775	-0.651145	7.36e-06	0.000242733
NM_001183920.1	103064	60060.8	146067	2.43199	1.28214	7.52e-06	0.000247872
NM_001184291.1	1490.12	1831.31	1148.93	0.627383	-0.672581	7.74e-06	0.000254801
NM_001182706.1	3014.54	3670.32	2358.75	0.642656	-0.637881	7.74e-06	0.000254801
NM_001183276.2	2040.62	1506.81	2574.43	1.70853	0.77276	7.81e-06	0.000256845
NM_001179433.3	3165.73	2456.36	3875.11	1.57759	0.657718	8.04e-06	0.000264336
NM_001179036.1	764.089	571.641	956.538	1.67332	0.742714	8.06e-06	0.000264911
NM_001179152.1	247.881	120.174	375.589	3.12537	1.64403	8.21e-06	0.000269439
NM_001183167.1	3864.99	4759.61	2970.37	0.624079	-0.6802	8.27e-06	0.000271446
NM_001180608.3	2743.32	2113.71	3372.93	1.59574	0.674228	8.41e-06	0.000275913
NM_001182502.1	7162.62	8637.98	5687.26	0.658402	-0.602959	8.67e-06	0.000284238
NM_001182359.1	9685.84	11770.3	7601.41	0.645814	-0.63081	8.69e-06	0.000284552
NM_001179927.1	87721	65573.1	109869	1.67552	0.744606	8.79e-06	0.000287654
NM_001183803.3	12621.9	17725.3	7518.61	0.424175	-1.23727	8.86e-06	0.000289669
NM_001182198.1	11949.4	14625.7	9273.07	0.634025	-0.657387	8.92e-06	0.000291672
NM_001184438.1	800.222	564.991	1035.45	1.83269	0.873962	8.97e-06	0.000292917
NM_001182494.1	7734.59	11190.8	4278.36	0.38231	-1.38718	9.05e-06	0.000295547
NM_001182820.1	14553.1	9549.67	19556.6	2.04788	1.03413	9.11e-06	0.000297199
NM_001181712.1	1177	912.508	1441.5	1.57971	0.659662	9.21e-06	0.000300339
NM_001180058.2	1639	1998.33	1279.66	0.640365	-0.643035	9.45e-06	0.00030785
NM_001183700.3	1702.55	1315.01	2090.08	1.5894	0.668482	9.5e-06	0.000309543
NM_001178198.1	489.503	612.146	366.86	0.599302	-0.738644	9.53e-06	0.000310364
NM_001179177.1	5813.92	4478.81	7149.03	1.59619	0.674631	9.57e-06	0.000311392
NM_001182639.1	936.025	1160.66	711.393	0.612922	-0.706224	9.58e-06	0.000311501
NM_001183603.3	7692.39	5921.74	9463.03	1.59801	0.67628	9.68e-06	0.000314514
NM_001180123.1	1325.15	1019.26	1631.05	1.60023	0.67828	9.92e-06	0.000321992
NM_001181880.1	682.617	861.221	504.014	0.585232	-0.77292	9.96e-06	0.000323117
NM_001181192.3	446.905	332.666	561.144	1.68681	0.754296	9.98e-06	0.000323583
NM_001184642.1	17.1225	26.8525	7.3925	0.275301	-1.86092	1e-05	0.000324666
NM_001181404.3	725.494	494.354	956.634	1.93512	0.952423	1.01e-05	0.000325711
NM_001181395.1	5845.87	7144.33	4547.4	0.636505	-0.651757	1.01e-05	0.000326196
NM_001181285.1	1020.68	744.604	1296.76	1.74155	0.800369	1.01e-05	0.000328164
NM_001182797.1	3778.51	1866.39	5690.63	3.049	1.60834	1.02e-05	0.000329837
NM_001182578.1	8685.47	6401.94	10969	1.71339	0.776852	1.02e-05	0.000330849
NM_001182506.1	2486.51	1855.86	3117.17	1.67963	0.748146	1.03e-05	0.000331682
NM_001179581.1	5822.8	7076.37	4569.24	0.645703	-0.631057	1.05e-05	0.000338481
NM_001181888.1	3887.44	4786.94	2987.94	0.624187	-0.67995	1.05e-05	0.000339876
NM_001180301.1	266.18	142.38	389.981	2.73901	1.45366	1.06e-05	0.000340173
NM_001181165.3	565.019	424.725	705.313	1.66064	0.731736	1.07e-05	0.000345009
NM_001180237.1	231.681	170.745	292.618	1.71377	0.777175	1.08e-05	0.000347755
NM_001183760.1	1623.71	964.304	2283.11	2.36762	1.24344	1.08e-05	0.000348785
NM_001184190.1	551.521	678.579	424.464	0.625519	-0.676874	1.09e-05	0.000350724
NM_001179688.1	1418.51	1091.63	1745.38	1.59887	0.67705	1.1e-05	0.00035225
NM_001178320.2	1116.54	1373.27	859.819	0.62611	-0.675511	1.1e-05	0.000352919
NM_001184326.1	16478.5	20439.1	12517.9	0.612448	-0.70734	1.1e-05	0.000354187
NM_001178594.1	1863.11	1439.99	2286.23	1.58768	0.666918	1.11e-05	0.000354814
NM_001184272.1	1681.48	1305.11	2057.86	1.57677	0.656972	1.12e-05	0.00035774
NM_001180625.3	360.279	446.793	273.765	0.612734	-0.706666	1.12e-05	0.000358609
NM_001182559.1	3924.32	3096.97	4751.68	1.5343	0.61758	1.12e-05	0.000360174
NM_001181450.1	4478.15	3274.22	5682.09	1.7354	0.795271	1.14e-05	0.000363882
NM_001181898.1	321.952	403.369	240.535	0.596314	-0.745856	1.14e-05	0.000365459
NM_001181905.1	1662.76	1300.73	2024.79	1.55666	0.638456	1.16e-05	0.000369596
NM_001179930.1	10940.2	13472.7	8407.77	0.624061	-0.68024	1.16e-05	0.000370493
NM_001183308.1	2163.01	2684.51	1641.51	0.611475	-0.709634	1.16e-05	0.00037155
NM_001181823.1	1957.94	2420.58	1495.3	0.617744	-0.69492	1.16e-05	0.000371708
NM_001181100.1	20343	12101.7	28584.3	2.36201	1.24002	1.18e-05	0.000375131
NM_001184131.1	3402.87	2665.74	4140	1.55304	0.635095	1.18e-05	0.0003762
NM_001178805.1	272.411	416.682	128.141	0.307528	-1.70121	1.18e-05	0.000376592
NM_001182540.1	3287.48	2592.77	3982.2	1.53589	0.619073	1.19e-05	0.000377568
NM_001178875.1	50706.9	65752.7	35661.2	0.542354	-0.882695	1.2e-05	0.000383215
NM_001178210.1	1352.07	1055.79	1648.34	1.56123	0.642687	1.21e-05	0.000384819
NM_001182232.1	1751.69	1333.44	2169.95	1.62733	0.702509	1.22e-05	0.000386287
NM_001181642.1	2135.43	1637.62	2633.24	1.60797	0.685241	1.22e-05	0.000386568
NM_001183737.3	20820	25431.2	16208.9	0.637362	-0.649814	1.22e-05	0.000387206
NM_001182762.1	1862.32	2274.76	1449.87	0.637372	-0.649791	1.23e-05	0.000388779
NM_001182932.1	4061.71	4940.78	3182.65	0.64416	-0.63451	1.23e-05	0.000391365
NM_001181683.1	1352.64	1639.69	1065.6	0.649881	-0.621753	1.24e-05	0.000392021
NM_001181378.1	2990.26	1533.49	4447.03	2.89994	1.53602	1.25e-05	0.000394438
NM_001178758.1	2228.43	1733.06	2723.8	1.57167	0.652296	1.25e-05	0.000394899
NM_001179194.1	26264.4	15389.2	37139.7	2.41337	1.27105	1.25e-05	0.000395651
NM_001180344.1	3797.25	4631.68	2962.83	0.639689	-0.644558	1.26e-05	0.000398873
NM_001183354.1	5427.53	6729.95	4125.11	0.612948	-0.706164	1.27e-05	0.000401275
NM_001184316.1	552.878	307.429	798.327	2.59679	1.37673	1.29e-05	0.00040758
NM_001179466.1	1820.78	1417.82	2223.73	1.56841	0.649307	1.31e-05	0.000414274
NM_001179096.1	1041.59	1272.27	810.905	0.637367	-0.649804	1.32e-05	0.000417112
NM_001183215.1	3308.21	2543.76	4072.66	1.60104	0.679008	1.33e-05	0.000418587
NM_001181581.1	955.574	480.382	1430.77	2.97839	1.57453	1.33e-05	0.000418649
NM_001184229.1	4191.26	2358.68	6023.84	2.55391	1.35271	1.33e-05	0.000419987
NM_001180946.1	315.913	404.103	227.723	0.563528	-0.827441	1.35e-05	0.00042379
NM_001181719.1	1862.06	2276.09	1448.03	0.636193	-0.652463	1.37e-05	0.000430049
NM_001183368.1	203.807	149.033	258.581	1.73507	0.794991	1.38e-05	0.000432515
NM_001180534.1	9896.07	7530.32	12261.8	1.62833	0.70339	1.38e-05	0.000434224
NR_132170.1	865.77	1147.9	583.642	0.508445	-0.975837	1.42e-05	0.000444714
NM_001178325.1	5095.76	4065.93	6125.59	1.50656	0.591262	1.42e-05	0.00044512
NM_001180336.1	13856.1	16835.9	10876.2	0.646012	-0.630367	1.44e-05	0.000451769
NM_001179224.1	1041.93	357.912	1725.94	4.82225	2.26971	1.45e-05	0.000454965
NM_001181631.1	5167.74	4031.05	6304.43	1.56397	0.645209	1.45e-05	0.000454965
NM_001180840.3	897.649	1098.09	697.211	0.634933	-0.655324	1.46e-05	0.000455841
NM_001181252.3	2615.3	1440.38	3790.23	2.63142	1.39584	1.48e-05	0.00046197
NM_001178493.3	1762.29	1395.19	2129.39	1.52624	0.60998	1.48e-05	0.000462913
NM_001178694.1	1852.57	2229.97	1475.17	0.661522	-0.59614	1.51e-05	0.000470966
NM_001179182.1	1824.41	1207.54	2441.29	2.02172	1.01558	1.51e-05	0.000471674
NM_001179723.2	24518	29354.9	19681.2	0.670457	-0.576783	1.51e-05	0.000472362
NM_001179105.1	2838.44	3418.7	2258.17	0.660535	-0.598292	1.51e-05	0.000472362
NM_001180941.1	5855.2	2562.67	9147.74	3.56962	1.83577	1.52e-05	0.00047332
NM_001178788.1	1744.92	2106.31	1383.54	0.656856	-0.606351	1.52e-05	0.000474846
NM_001182012.1	167.379	216.58	118.177	0.54565	-0.873953	1.54e-05	0.00048054
NM_001180445.1	2118.26	1587	2649.52	1.66952	0.739433	1.57e-05	0.000487753
NM_001180099.1	10324.5	7967.88	12681.2	1.59154	0.670421	1.58e-05	0.000491886
NM_001181938.1	817.951	630.554	1005.35	1.59439	0.673004	1.59e-05	0.000493341
NM_001178502.1	2066.69	1495.68	2637.71	1.76355	0.818484	1.6e-05	0.000496688
NM_001183557.1	4131.26	5072.08	3190.43	0.629017	-0.668828	1.6e-05	0.00049766
NM_001182014.1	1966.59	2411.65	1521.53	0.630909	-0.664495	1.61e-05	0.000498794
NM_001178269.1	1017.56	1235.33	799.794	0.647432	-0.6272	1.62e-05	0.000503073
NM_001178221.1	2127.04	2572.16	1681.92	0.653895	-0.61287	1.63e-05	0.000506221
NM_001183663.3	2562.43	3167.66	1957.19	0.617867	-0.694632	1.63e-05	0.000506221
NM_001184071.1	281.917	351.798	212.037	0.602723	-0.730432	1.66e-05	0.00051318
NM_001181607.1	4764.93	3740.92	5788.95	1.54747	0.629908	1.7e-05	0.000525309
NM_001183259.1	937.779	681.126	1194.43	1.75361	0.81033	1.71e-05	0.000527926
NM_001178555.4	3350.49	4126.86	2574.13	0.62375	-0.680961	1.72e-05	0.00053137
NM_001181690.1	1182	849.045	1514.96	1.78431	0.835365	1.72e-05	0.000531731
NM_001178178.1	470.374	325.086	615.662	1.89385	0.921319	1.73e-05	0.000535115
NM_001180809.1	938.313	668.809	1207.82	1.80592	0.852737	1.74e-05	0.000536497
NM_001178424.2	432.11	529.962	334.259	0.630722	-0.664924	1.74e-05	0.000536902
NM_001183057.1	4298.9	3362.67	5235.13	1.55684	0.638618	1.75e-05	0.000540792
NM_001180090.2	3821.2	2922.16	4720.25	1.61533	0.691828	1.78e-05	0.000547863
NM_001183330.1	3444.14	2336.43	4551.84	1.9482	0.962141	1.79e-05	0.00055196
NM_001182731.1	1175.24	1439.27	911.203	0.6331	-0.659496	1.81e-05	0.000557787
NM_001179236.1	1557.69	1902.11	1213.28	0.63786	-0.648687	1.82e-05	0.000560151
NM_001183422.1	801.674	989.366	613.983	0.620582	-0.688306	1.84e-05	0.000565971
NM_001180715.1	5173.15	4119.14	6227.15	1.51176	0.596231	1.87e-05	0.000573945
NM_001179587.3	1118.79	843.735	1393.84	1.65199	0.724204	1.88e-05	0.0005769
NM_001184266.1	2607.6	2025.71	3189.5	1.57451	0.654903	1.88e-05	0.000577298
NM_001183841.1	163.655	205.34	121.971	0.593994	-0.75148	1.91e-05	0.000587093
NM_001179416.3	1044.93	1294.91	794.964	0.613917	-0.703885	1.92e-05	0.000588833
NM_001183166.1	221.868	281.079	162.657	0.57869	-0.789137	1.92e-05	0.000588833
NM_001184148.1	490.161	366.71	613.612	1.67329	0.742689	1.92e-05	0.000588833
NM_001178813.1	1267.3	1542.78	991.831	0.642888	-0.637362	1.94e-05	0.000592461
NM_001178820.3	866.346	1065	667.687	0.626934	-0.673615	1.95e-05	0.000597169
NM_001179920.1	1670.54	1305.69	2035.38	1.55886	0.640489	1.99e-05	0.000607295
NM_001178150.1	35454.3	19782.6	51126.1	2.5844	1.36983	2e-05	0.000609587
NM_001178995.3	1666.05	576.021	2756.08	4.7847	2.25843	2e-05	0.000609587
NM_001178386.1	4368.35	5242.33	3494.37	0.666568	-0.585176	2.01e-05	0.000613471
NM_001180204.1	2121.84	2529.11	1714.56	0.677929	-0.560795	2.04e-05	0.000621012
NM_001178268.1	535.942	404.37	667.515	1.65075	0.723124	2.06e-05	0.000627827
NM_001179150.1	17634.4	10021.3	25247.6	2.51938	1.33307	2.06e-05	0.000627827
NM_001181977.1	1964.14	2389.18	1539.09	0.644194	-0.634433	2.06e-05	0.000628055
NM_001181856.1	2151.14	1693.38	2608.91	1.54065	0.62354	2.06e-05	0.000628064
NM_001180391.3	1029.57	744.183	1314.96	1.76698	0.821289	2.11e-05	0.000640358
NM_001182282.3	1197.27	1469.11	925.429	0.629926	-0.666746	2.11e-05	0.000642398
NM_001183229.3	2218.21	1772.21	2664.2	1.50332	0.588154	2.14e-05	0.000648763
NM_001178350.1	1582.43	1242.21	1922.66	1.54778	0.630198	2.16e-05	0.000654486
NM_001182437.1	4220.62	5059.62	3381.62	0.668353	-0.581317	2.16e-05	0.000656091
NM_001179195.1	2656.82	2050.9	3262.73	1.59088	0.669821	2.17e-05	0.000659185
NM_001180271.1	338.868	225.548	452.189	2.00485	1.00349	2.19e-05	0.000663092
NM_001179665.1	981.156	753.424	1208.89	1.60452	0.682145	2.21e-05	0.000669084
NM_001179229.1	26107.6	31455.7	20759.5	0.659959	-0.599551	2.22e-05	0.000671564
NM_001179039.1	1301.82	1027.26	1576.38	1.53454	0.61781	2.24e-05	0.000678489
NM_001183587.3	16256.7	11759.2	20754.1	1.76492	0.819606	2.25e-05	0.000681182
NM_001178680.1	3372.29	4076.89	2667.68	0.654342	-0.611882	2.33e-05	0.000702543
NM_001179167.1	6410.53	7830.62	4990.45	0.6373	-0.649956	2.33e-05	0.000702543
NM_001183671.1	443.837	337.317	550.356	1.63157	0.70626	2.33e-05	0.000702543
NM_001183389.1	724.281	556.954	891.609	1.60087	0.678853	2.4e-05	0.000725059
NM_001182941.3	4537.93	5521.87	3553.98	0.643618	-0.635723	2.43e-05	0.000732568
NM_001183473.1	4818.07	5914.65	3721.48	0.629196	-0.668418	2.45e-05	0.000737921
NM_001183483.1	1148.89	1402.22	895.551	0.638664	-0.64687	2.46e-05	0.000742067
NM_001179856.1	8664.08	10462.5	6865.65	0.656215	-0.60776	2.47e-05	0.000743591
NM_001182076.1	6198.82	7566.42	4831.23	0.638509	-0.647221	2.51e-05	0.00075505
NM_001182933.1	1699.27	1340.81	2057.72	1.53468	0.617942	2.54e-05	0.000762011
NM_001183777.3	863.087	676.288	1049.89	1.55242	0.634523	2.54e-05	0.000762011
NM_001179396.1	4737.35	5828.49	3646.21	0.625584	-0.676725	2.55e-05	0.000764298
NM_001178955.1	4327.2	3114.35	5540.05	1.77888	0.830968	2.55e-05	0.000766039
NM_001178466.1	205.124	147.805	262.443	1.7756	0.828309	2.56e-05	0.000767389
NM_001179351.3	1055.26	833.021	1277.5	1.53358	0.616903	2.57e-05	0.000771992
NM_001184058.1	1277.85	997.839	1557.86	1.56123	0.642685	2.59e-05	0.000776084
NM_001181360.1	5472.67	6604.65	4340.69	0.657218	-0.605557	2.59e-05	0.000776227
NM_001182719.1	3975.33	2976.4	4974.27	1.67124	0.740919	2.61e-05	0.000780359
NM_001178949.1	230.22	286.28	174.16	0.608357	-0.717011	2.61e-05	0.000781005
NM_001180197.1	7492.84	8972.48	6013.21	0.670184	-0.57737	2.61e-05	0.000781382
NM_001178194.1	2337.89	2831.57	1844.22	0.651307	-0.618591	2.62e-05	0.000781771
NM_001183925.1	11683.5	8485.65	14881.3	1.75371	0.810408	2.64e-05	0.000789651
NM_001180252.1	7455.61	5234.98	9676.25	1.84838	0.886265	2.65e-05	0.000790793
NM_001184525.1	1714.66	1274.13	2155.2	1.6915	0.758305	2.71e-05	0.000807411
NM_001180909.1	1017.15	806.207	1228.1	1.52331	0.607209	2.71e-05	0.000809106
NM_001182801.1	461.012	566.326	355.697	0.628078	-0.670985	2.72e-05	0.000810123
NM_001179662.1	11197.9	13474.5	8921.26	0.662086	-0.594911	2.72e-05	0.000810353
NM_001179335.3	1818.37	1408.68	2228.06	1.58167	0.661444	2.73e-05	0.000812888
NM_001181203.3	730.046	577.969	882.123	1.52625	0.609989	2.74e-05	0.000813807
NM_001178595.3	1637.51	1095.45	2179.57	1.98967	0.992526	2.76e-05	0.000821088
NM_001178148.1	6495.64	7840.03	5151.25	0.657044	-0.605938	2.78e-05	0.000825524
NM_001178441.3	6991.96	4065.16	9918.75	2.43994	1.28685	2.78e-05	0.000825524
NM_001182658.1	1569.54	1907.87	1231.21	0.64533	-0.631892	2.78e-05	0.000825524
NM_001179060.3	549.348	677.939	420.757	0.620641	-0.688168	2.78e-05	0.000825524
NM_001180381.3	1731.43	2077.87	1384.98	0.666538	-0.585241	2.79e-05	0.000828106
NM_001183727.1	1892.07	1513.28	2270.86	1.50062	0.585562	2.83e-05	0.000837564
NM_001182164.1	2159.37	1738.34	2580.41	1.48441	0.569889	2.83e-05	0.00083775
NM_001182994.3	2575.57	3140.77	2010.37	0.640089	-0.643656	2.84e-05	0.000839995
NM_001180054.1	88.9882	116.063	61.9134	0.533447	-0.906583	2.84e-05	0.000840112
NM_001178916.1	10359.5	7290.92	13428.1	1.84176	0.881081	2.85e-05	0.000842617
NR_132160.1	932.508	1293.65	571.365	0.441669	-1.17896	2.86e-05	0.000843777
NM_001178886.1	10875.4	6189.1	15561.7	2.51437	1.3302	2.86e-05	0.000843797
NM_001179669.1	6687.45	8185.14	5189.76	0.634046	-0.65734	2.87e-05	0.000847881
NM_001183962.1	389.891	481.576	298.206	0.619229	-0.691456	2.89e-05	0.000851163
NM_001183095.1	4973.11	5965.76	3980.47	0.667219	-0.583768	2.89e-05	0.000851163
NM_001183752.3	14516.1	10811.4	18220.9	1.68534	0.753036	2.91e-05	0.000858142
NM_001179217.1	15400.4	8452.88	22348	2.64383	1.40263	2.95e-05	0.00086862
NM_001179160.1	4585.27	3299.87	5870.68	1.77907	0.83112	2.96e-05	0.000872468
NM_001179574.3	2986.12	1941.99	4030.25	2.07533	1.05334	2.98e-05	0.000877627
NM_001180073.1	5519.34	2264.61	8774.07	3.87443	1.95398	2.98e-05	0.000877627
NM_001182632.1	5633.74	3602.72	7664.76	2.12749	1.08915	2.99e-05	0.000879113
NM_001178345.2	7071.82	8568.3	5575.34	0.650694	-0.619949	3.01e-05	0.00088344
NM_001180623.3	423.469	517.888	329.049	0.635367	-0.654338	3.04e-05	0.000892698
NM_001179143.1	1774.32	1380.76	2167.87	1.57005	0.650812	3.05e-05	0.000893796
NM_001179234.1	5721.98	4500.74	6943.21	1.54268	0.62544	3.05e-05	0.000895199
NM_001179922.1	9652.69	6072.89	13232.5	2.17895	1.12363	3.06e-05	0.000895199
NM_001182822.1	3344.54	4068.67	2620.42	0.644049	-0.634758	3.05e-05	0.000895199
NM_001178900.1	3879.72	2562.13	5197.31	2.02851	1.02042	3.06e-05	0.000895445
NM_001180798.3	5217.87	6324.34	4111.39	0.65009	-0.621288	3.09e-05	0.000904872
NM_001182380.1	2258.82	1435.86	3081.77	2.14629	1.10184	3.12e-05	0.000912283
NM_001179342.1	533.664	658.563	408.765	0.620692	-0.688051	3.14e-05	0.00091794
NM_001184213.1	664.285	817.419	511.151	0.625323	-0.677326	3.15e-05	0.000921433
NM_001179240.1	1910.03	2298.57	1521.48	0.661924	-0.595263	3.16e-05	0.000924151
NM_001183001.1	3793.11	3023.09	4563.12	1.50942	0.593994	3.18e-05	0.000929256
NM_001180128.1	445.789	548.556	343.021	0.625316	-0.677344	3.22e-05	0.000938899
NM_001183675.2	4076.98	4908.14	3245.82	0.661313	-0.596594	3.22e-05	0.000938972
NM_001180034.1	2258.17	2762.46	1753.89	0.634902	-0.655394	3.32e-05	0.000968529
NM_001181166.3	2879.52	2253.76	3505.29	1.5553	0.637197	3.34e-05	0.00097289
NM_001180519.3	6502.56	5139.96	7865.15	1.5302	0.613717	3.35e-05	0.000975648
NM_001181235.1	9275.64	6793.68	11757.6	1.73067	0.79133	3.38e-05	0.000984731
NM_001179399.1	428.191	324.391	531.991	1.63997	0.713668	3.39e-05	0.000986427
NM_001184028.1	2350.3	2856.29	1844.31	0.645702	-0.631061	3.4e-05	0.000989112
NM_001183194.3	2910.17	3478.41	2341.93	0.673276	-0.570729	3.41e-05	0.000990412
NM_001184307.1	413.44	309.723	517.157	1.66974	0.739621	3.5e-05	0.0010174
NM_001182700.1	1125.74	1375.46	876.017	0.636889	-0.650887	3.53e-05	0.00102354
NM_001184635.1	63.6448	40.8704	86.4193	2.11447	1.0803	3.58e-05	0.0010368
NM_001184068.1	1344.89	1063.79	1625.99	1.52849	0.612105	3.6e-05	0.00104376
NM_001178927.1	18530	11934.4	25125.5	2.1053	1.07402	3.61e-05	0.00104575
NM_001181761.4	7230.7	8628.45	5832.96	0.676015	-0.564874	3.62e-05	0.00104669
NM_001181780.1	1597.33	1939.51	1255.15	0.647151	-0.627826	3.62e-05	0.00104669
NM_001183505.1	17736	21135.5	14336.5	0.678314	-0.559974	3.63e-05	0.00104919
NM_001179965.1	1077.15	839.695	1314.61	1.56559	0.646703	3.63e-05	0.00105009
NM_001180630.1	2227.48	2704.1	1750.86	0.647485	-0.627081	3.69e-05	0.00106705
NM_001184638.1	537.289	227.198	847.379	3.7297	1.89906	3.76e-05	0.00108661
NM_001178909.3	1080.62	1301.05	860.197	0.661157	-0.596935	3.78e-05	0.00109132
NM_001183968.1	37931.8	45902.8	29960.8	0.652701	-0.615507	3.82e-05	0.0011025
NM_001184622.1	7.56454	1.34157	13.7875	10.2772	3.36137	3.83e-05	0.00110549
NM_001184152.1	4352.3	3503.85	5200.75	1.48429	0.569778	3.85e-05	0.00110875
NM_001182621.1	15769.1	10217.6	21320.6	2.08665	1.06119	3.89e-05	0.00112102
NM_001180819.3	691.086	831.911	550.261	0.661442	-0.596313	3.93e-05	0.00113123
NM_001181625.1	3125.55	2268.25	3982.85	1.75592	0.812225	3.94e-05	0.00113374
NM_001183347.1	522.028	400.645	643.412	1.60594	0.68342	3.97e-05	0.00114168
NM_001178512.3	1398.12	1091.63	1704.62	1.56153	0.64296	3.98e-05	0.00114248
NM_001181459.1	987.46	740.343	1234.58	1.66757	0.737749	4.06e-05	0.00116702
NM_001179232.1	5253.98	6353.37	4154.58	0.653917	-0.612821	4.19e-05	0.00120173
NM_001178851.1	4273.4	3438.39	5108.4	1.48569	0.571136	4.2e-05	0.00120421
NM_001180462.1	41915.2	30072.4	53758.1	1.78763	0.838045	4.21e-05	0.00120587
NM_001182781.1	489.877	384.149	595.606	1.55045	0.632692	4.3e-05	0.00123227
NM_001182091.1	826.496	993.235	659.757	0.66425	-0.590201	4.32e-05	0.00123765
NM_001180150.1	2042.77	2496.81	1588.74	0.636306	-0.652207	4.34e-05	0.00124256
NM_001180643.1	5462.83	6575.53	4350.12	0.661562	-0.596052	4.47e-05	0.00127788
NM_001182472.1	7738.14	9206.03	6270.25	0.681103	-0.554055	4.47e-05	0.0012795
NM_001181910.1	5390.97	6549.01	4232.93	0.646347	-0.629618	4.5e-05	0.00128636
NM_001182293.1	987.103	781.083	1193.12	1.52752	0.611194	4.52e-05	0.00129067
NM_001181260.1	236.056	179.47	292.642	1.63059	0.705394	4.53e-05	0.00129361
NM_001182770.1	880.277	694.831	1065.72	1.53379	0.617099	4.55e-05	0.0012997
NM_001180349.1	2440.48	2938.28	1942.67	0.661158	-0.596933	4.59e-05	0.00130983
NM_001179630.1	8566.5	10267.6	6865.4	0.668647	-0.580684	4.63e-05	0.00131931
NM_001182325.3	1044.46	787.469	1301.46	1.65271	0.724834	4.63e-05	0.00131931
NM_001181771.1	2596.58	3129.6	2063.56	0.65937	-0.600839	4.65e-05	0.001325
NM_001180680.1	3515.76	2766.58	4264.95	1.5416	0.624425	4.68e-05	0.0013312
NM_001179959.1	20785.9	24919.9	16651.9	0.668216	-0.581613	4.69e-05	0.00133513
NM_001179747.1	6230.08	4586.72	7873.45	1.71658	0.779535	4.7e-05	0.00133715
NM_001182083.1	3286.28	2024.36	4548.21	2.24674	1.16784	4.72e-05	0.00134059
NM_001182062.1	9897.94	5565.89	14230	2.55664	1.35425	4.78e-05	0.00135837
NM_001183099.1	1163.65	902.362	1424.93	1.57911	0.659114	4.8e-05	0.00136223
NM_001183279.1	2157.18	2620.38	1693.98	0.646465	-0.629357	4.87e-05	0.00138232
NM_001180357.1	2069.64	1665.09	2474.19	1.48592	0.571354	4.9e-05	0.00138941
NM_001183393.1	8109.32	5414.25	10804.4	1.99555	0.996783	4.91e-05	0.00139061
NM_001183405.1	4392.56	1617.16	7167.97	4.43244	2.1481	4.99e-05	0.00141477
NM_001181248.1	4292.07	3423.95	5160.19	1.50709	0.591762	5.09e-05	0.00144098
NM_001184263.1	659.487	797.211	521.763	0.654485	-0.611568	5.14e-05	0.0014556
NM_001183706.1	457.24	354.108	560.372	1.58249	0.662194	5.17e-05	0.00146114
NM_001179682.1	1868.46	1510.83	2226.09	1.47342	0.559173	5.24e-05	0.00148098
NM_001178227.1	9780.22	11724.8	7835.65	0.668298	-0.581437	5.27e-05	0.00148777
NM_001179943.1	1448.9	1139.27	1758.53	1.54356	0.62626	5.27e-05	0.00148899
NR_132244.1	494.147	700.184	288.11	0.411477	-1.28111	5.3e-05	0.00149589
NM_001181483.1	6235.18	4106.33	8364.02	2.03686	1.02635	5.3e-05	0.00149638
NM_001182705.1	2248.62	1717.32	2779.93	1.61876	0.694893	5.32e-05	0.00149866
NM_001180497.1	4345.74	3466.33	5225.15	1.5074	0.592064	5.33e-05	0.00150299
NM_001178928.1	4881.79	2754.29	7009.28	2.54486	1.34759	5.34e-05	0.00150477
NM_001182084.1	12771.4	6903.45	18639.4	2.70001	1.43296	5.44e-05	0.00153102
NM_001184039.1	2870.24	2275.26	3465.21	1.52299	0.606909	5.48e-05	0.00154097
NM_001178498.1	6304.95	7645.99	4963.91	0.649217	-0.623227	5.49e-05	0.00154159
NM_001182052.1	486.059	594.396	377.722	0.635472	-0.6541	5.48e-05	0.00154159
NM_001182874.1	1541.37	1221.46	1861.27	1.5238	0.607675	5.54e-05	0.00155482
NM_001184306.2	480.839	335.783	625.894	1.86398	0.898389	5.55e-05	0.00155683
NM_001181067.1	19182.2	12938.7	25425.6	1.96509	0.974593	5.55e-05	0.00155831
NM_001179634.1	4713.48	3794.22	5632.74	1.48456	0.570035	5.6e-05	0.00156941
NM_001181397.3	1466.73	1772.08	1161.37	0.655373	-0.609613	5.66e-05	0.00158645
NM_001180151.1	908.89	704.586	1113.19	1.57993	0.659857	5.71e-05	0.00159854
NM_001181000.3	25.9495	12.3879	39.5112	3.1895	1.67333	5.81e-05	0.00162702
NM_001180409.1	2826.9	1750.1	3903.69	2.23054	1.1574	5.82e-05	0.00162783
NM_001179428.3	30133.4	21179.4	39087.3	1.84553	0.884036	5.98e-05	0.00167313
NM_001180476.1	2791.52	3430.44	2152.61	0.627502	-0.672307	5.99e-05	0.00167342
NM_001181096.1	60.7232	79.2725	42.1739	0.532012	-0.91047	6e-05	0.00167764
NM_001178688.1	41230.4	32923.7	49537.1	1.5046	0.589383	6.05e-05	0.00168884
NM_001179431.2	2071.78	2501.36	1642.2	0.656521	-0.607087	6.07e-05	0.00169393
NM_001178225.1	41.7055	57.5007	25.9102	0.450607	-1.15006	6.2e-05	0.00172951
NM_001182703.1	22728.4	29264.5	16192.2	0.553305	-0.853852	6.22e-05	0.00173538
NM_001179942.1	3737.3	4495.81	2978.79	0.66257	-0.593856	6.23e-05	0.00173538
NM_001183070.1	1548.5	1245.28	1851.72	1.48699	0.572399	6.28e-05	0.00174856
NM_001183492.1	1570.36	1265.29	1875.43	1.48221	0.567753	6.28e-05	0.00174856
NM_001184226.1	3565.48	2866.85	4264.11	1.48738	0.572776	6.29e-05	0.00175158
NM_001181699.3	2788.77	1950.1	3627.44	1.86013	0.895407	6.32e-05	0.00175834
NM_001182457.1	1107.47	892.648	1322.3	1.48132	0.566885	6.35e-05	0.00176545
NM_001180138.1	3504.39	4744.51	2264.27	0.47724	-1.06721	6.39e-05	0.0017762
NM_001180908.1	2636.97	2115.1	3158.83	1.49346	0.578663	6.49e-05	0.00180172
NM_001182473.1	2219.31	1797.19	2641.42	1.46975	0.555567	6.51e-05	0.00180623
NM_001184523.1	459.019	556.659	361.38	0.649195	-0.623277	6.54e-05	0.00181527
NM_001178184.1	3377.27	4000.27	2754.26	0.688517	-0.538436	6.57e-05	0.00182242
NM_001178475.3	36634.9	27106.9	46162.8	1.70299	0.768069	6.61e-05	0.00183223
NM_001179730.1	11606.9	13922.9	9290.98	0.667318	-0.583554	6.65e-05	0.00184297
NM_001182615.1	2532.14	3071.23	1993.05	0.648943	-0.623836	6.67e-05	0.00184573
NM_001179243.1	4799.19	5769.8	3828.58	0.663555	-0.591711	6.74e-05	0.00186648
NM_001180787.1	2792.91	3353.52	2232.29	0.665654	-0.587155	6.81e-05	0.0018835
NM_001178597.1	14410.9	11402.3	17419.5	1.52772	0.611378	6.83e-05	0.00188783
NM_001178903.1	3298.16	2605.14	3991.17	1.53204	0.615455	6.84e-05	0.00188968
NM_001183303.1	3966.71	2988.16	4945.26	1.65495	0.726788	6.87e-05	0.00189759
NM_001180293.1	1520.37	1851.1	1189.65	0.642672	-0.637846	6.91e-05	0.00190668
NM_001183186.1	647.628	508.733	786.524	1.54605	0.628583	6.94e-05	0.00191555
NM_001184441.1	1110.85	1339.78	881.925	0.658259	-0.603273	6.98e-05	0.00192403
NR_132259.1	85.269	118.61	51.9278	0.437802	-1.19165	7e-05	0.00192857
NM_001183664.1	2331.87	2812.11	1851.63	0.65845	-0.602855	7e-05	0.00192904
NM_001183461.1	6701.73	8006.25	5397.22	0.674126	-0.568911	7.04e-05	0.00193931
NM_001180591.3	6630.7	7975.61	5285.79	0.662744	-0.593475	7.09e-05	0.00195124
NM_001182967.1	436.496	333.476	539.517	1.61786	0.694083	7.14e-05	0.00196346
NM_001181961.1	743.052	573.957	912.148	1.58923	0.668326	7.16e-05	0.00196921
NM_001182756.1	16756.1	20061.3	13450.9	0.67049	-0.576712	7.21e-05	0.00197986
NM_001182281.1	838.741	1026.53	650.955	0.634134	-0.657141	7.3e-05	0.00200455
NM_001182970.1	5973.32	3439.55	8507.08	2.47331	1.30644	7.4e-05	0.00203087
NM_001182980.1	1409.78	1699.91	1119.64	0.658647	-0.602422	7.42e-05	0.00203484
NM_001181737.1	19.3566	31.2945	7.41865	0.237059	-2.07668	7.45e-05	0.00204318
NM_001180157.1	333.022	260.661	405.383	1.55521	0.637113	7.55e-05	0.00206838
NM_001180520.1	10004.9	7779.27	12230.5	1.57219	0.652774	7.6e-05	0.00208291
NM_001178262.1	14982.2	17689	12275.5	0.693966	-0.527063	7.65e-05	0.00209555
NM_001182095.1	5191.23	4137.12	6245.33	1.50958	0.594151	7.66e-05	0.00209594
NM_001184246.1	26619.8	32285.3	20954.3	0.649034	-0.623634	7.71e-05	0.00210984
NM_001179967.1	6572.9	5297.99	7847.81	1.48128	0.566845	7.72e-05	0.00211016
NM_001181194.1	4535.87	2698.82	6372.93	2.36138	1.23963	7.74e-05	0.00211403
NM_001183993.1	4591.24	5527.85	3654.64	0.661132	-0.59699	7.88e-05	0.00215086
NM_001180001.1	215.037	166.402	263.672	1.58454	0.664068	8.04e-05	0.00219506
NM_001183398.1	872.9	689.227	1056.57	1.53298	0.616342	8.09e-05	0.00220744
NM_001180328.3	304.315	231.821	376.808	1.62542	0.700815	8.17e-05	0.00222871
NM_001180870.1	1752.31	2113.32	1391.3	0.658347	-0.60308	8.19e-05	0.0022322
NM_001180321.3	632.232	501.522	762.942	1.52125	0.605262	8.22e-05	0.00223777
NM_001180394.1	1595.76	1271.18	1920.33	1.51066	0.595184	8.24e-05	0.00224411
NM_001181189.3	17735.2	11783.8	23686.7	2.01011	1.00728	8.26e-05	0.00224731
NM_001182884.1	7377.3	8790.91	5963.69	0.678393	-0.559807	8.27e-05	0.00224862
NM_001178301.1	2725.47	2176.6	3274.34	1.50434	0.589128	8.27e-05	0.00224862
NM_001183833.1	18014.8	9875.45	26154.2	2.64841	1.40513	8.39e-05	0.00227929
NM_001180428.3	2608.65	1974.88	3242.42	1.64183	0.715306	8.46e-05	0.00229852
NM_001179590.3	2763.54	2078.71	3448.37	1.6589	0.730227	8.48e-05	0.00230045
NM_001178253.1	934.034	1144.7	723.37	0.63193	-0.662163	8.49e-05	0.00230396
NM_001181596.1	1905.44	2320.75	1490.13	0.642089	-0.639155	8.53e-05	0.00231189
NM_001179871.1	1551.55	912.338	2190.75	2.40125	1.26379	8.54e-05	0.00231429
NM_001180504.3	1330.13	1584.65	1075.61	0.678769	-0.559007	8.56e-05	0.00231941
NM_001178969.1	1670.63	1348.47	1992.78	1.47782	0.563466	8.64e-05	0.00233814
NM_001182162.1	305.193	236.921	373.466	1.57633	0.656569	8.67e-05	0.00234615
NM_001179187.1	1729.09	2069.41	1388.76	0.67109	-0.575422	8.69e-05	0.00234986
NM_001181416.3	715.397	478.221	952.574	1.99191	0.994155	8.7e-05	0.00235121
NM_001183960.1	2161.72	1723.11	2600.32	1.50909	0.593679	8.72e-05	0.00235523
NM_001180716.3	2486.85	1958.3	3015.39	1.5398	0.622743	8.73e-05	0.0023574
NM_001178438.4	241.809	299.882	183.736	0.612694	-0.706761	8.74e-05	0.00235824
NM_001182173.1	30624.5	36081.7	25167.3	0.697509	-0.519717	8.8e-05	0.00237271
[truncated: 640 more rows]
