# Supplementary material for: The Phenotypic Plasticity of Duplicated Genes in Saccharomyces cerevisiae and the Origin of Adaptations
Source: G3 (Bethesda). 2016 Oct 31;7(1):63–75. doi: 10.1534/g3.116.035329 (PMC5217124; doi:10.1534/g3.116.035329)
Supplement: Supplementary file 6 [file 63FileS6.xls]

## Sheet: Cg_duplicates.csv
Table S6. Duplicated genes in Candida glabrata
Gene copy 1	Gene copy 2
CAGL0M09449g	CAGL0K05247g
CAGL0F05489g	CAGL0G08426g
CAGL0F05379g	CAGL0G08492g
CAGL0C01199g	CAGL0F07865g
CAGL0K11209g	CAGL0J09570g
CAGL0I05390g	CAGL0K11275g
CAGL0L12452g	CAGL0B02629g
CAGL0L12562g	CAGL0B02651g
CAGL0G03663g	CAGL0H04543g
CAGL0L09933g	CAGL0M08580g
CAGL0H01441g	CAGL0D03894g
CAGL0G03619g	CAGL0H04587g
CAGL0H01507g	CAGL0D03850g
CAGL0D03762g	CAGL0J10978g
CAGL0M01386g	CAGL0F03267g
CAGL0A02189g	CAGL0A01760g
CAGL0A02211g	CAGL0A01782g
CAGL0C01881g	CAGL0G03509g
CAGL0A02233g	CAGL0A01804g
CAGL0L11572g	CAGL0A02486g
CAGL0I01166g	CAGL0A02530g
CAGL0I01100g	CAGL0A02816g
CAGL0A03058g	CAGL0K10318g
CAGL0J07282g	CAGL0L00627g
CAGL0M01628g	CAGL0I07249g
CAGL0L04290g	CAGL0F02783g
CAGL0F03223g	CAGL0H04851g
CAGL0G07106g	CAGL0J10494g
CAGL0G07271g	CAGL0K06259g
CAGL0G07403g	CAGL0K06325g
CAGL0K06413g	CAGL0E04312g
CAGL0H08261g	CAGL0M08954g
CAGL0H07403g	CAGL0M07381g
CAGL0I07513g	CAGL0G04609g
CAGL0G04631g	CAGL0I07491g
CAGL0J08415g	CAGL0B01122g
CAGL0J08459g	CAGL0B01078g
CAGL0A04477g	CAGL0I05522g
CAGL0B03619g	CAGL0E02651g
CAGL0I01320g	CAGL0L01177g
CAGL0I01386g	CAGL0L01265g
CAGL0L01353g	CAGL0I01430g
CAGL0I01496g	CAGL0I03322g
CAGL0I03102g	CAGL0M08052g
CAGL0L02453g	CAGL0C03740g
CAGL0A04367g	CAGL0I04928g
CAGL0H09130g	CAGL0H01793g
CAGL0A04191g	CAGL0I05098g
CAGL0I05038g	CAGL0A04301g
CAGL0A03696g	CAGL0K09350g
CAGL0C02519g	CAGL0K09372g
CAGL0C02453g	CAGL0K09394g
CAGL0H09218g	CAGL0C02321g
CAGL0I05060g	CAGL0A04257g
CAGL0J02750g	CAGL0L00957g
CAGL0J02904g	CAGL0L00803g
CAGL0J03080g	CAGL0M12551g
CAGL0A04213g	CAGL0I05082g
CAGL0K02145g	CAGL0L06072g
CAGL0D01782g	CAGL0K02101g
CAGL0F04521g	CAGL0C04785g
CAGL0L13244g	CAGL0K12914g
CAGL0M12298g	CAGL0J07150g
CAGL0K12760g	CAGL0L13134g
CAGL0F02101g	CAGL0L08624g
CAGL0L09130g	CAGL0F02277g
CAGL0F02233g	CAGL0L09185g
CAGL0F04257g	CAGL0L06226g
CAGL0K10582g	CAGL0F04763g
CAGL0F04741g	CAGL0K10604g
CAGL0K10626g	CAGL0F04719g
CAGL0A02002g	CAGL0K10428g
CAGL0A02046g	CAGL0K10714g
CAGL0I08965g	CAGL0A02145g
CAGL0J02640g	CAGL0I05258g
CAGL0C02167g	CAGL0I04092g
CAGL0A04829g	CAGL0H07579g
CAGL0J07128g	CAGL0H05995g
CAGL0I04312g	CAGL0J01870g
CAGL0I04180g	CAGL0L09339g
CAGL0L09383g	CAGL0I04246g
CAGL0B03509g	CAGL0F00649g
CAGL0E05940g	CAGL0H08888g
CAGL0E05918g	CAGL0H08998g
CAGL0F07359g	CAGL0K07205g
CAGL0F07315g	CAGL0K07161g
CAGL0C01551g	CAGL0H02959g
CAGL0G09251g	CAGL0H03289g
CAGL0G09042g	CAGL0H03487g
CAGL0E05764g	CAGL0M05797g
CAGL0D06314g	CAGL0E03289g
CAGL0E02915g	CAGL0A01474g
CAGL0F08657g	CAGL0A00957g
CAGL0G00858g	CAGL0J00253g
CAGL0K04037g	CAGL0G01034g
CAGL0K04147g	CAGL0G01188g
CAGL0B03091g	CAGL0K04191g
CAGL0B03069g	CAGL0K04235g
CAGL0B02860g	CAGL0K04279g
CAGL0K04367g	CAGL0B02838g
CAGL0K04389g	CAGL0B02816g
CAGL0I01188g	CAGL0A02552g
CAGL0M10439g	CAGL0C04323g
CAGL0K01287g	CAGL0I08041g
CAGL0G02915g	CAGL0G01738g
CAGL0G03047g	CAGL0B04147g
CAGL0G03179g	CAGL0B04213g
CAGL0M10417g	CAGL0C04213g
CAGL0D04620g	CAGL0M11044g
CAGL0D04642g	CAGL0M11066g
CAGL0D04928g	CAGL0I10747g
CAGL0I10494g	CAGL0L08448g
CAGL0F04873g	CAGL0I10054g
CAGL0E03025g	CAGL0A01650g
CAGL0D03432g	CAGL0G04213g
CAGL0G06930g	CAGL0I08899g
CAGL0B03971g	CAGL0G09273g
CAGL0B02189g	CAGL0I01782g
CAGL0I01848g	CAGL0B02145g
CAGL0I01914g	CAGL0L06512g
CAGL0I02090g	CAGL0F07997g
CAGL0F08019g	CAGL0I02134g
CAGL0I02156g	CAGL0F08063g
CAGL0F08085g	CAGL0I02178g
CAGL0I02486g	CAGL0F08261g
CAGL0M13629g	CAGL0G00462g
CAGL0G00308g	CAGL0M13805g
CAGL0B04389g	CAGL0I04840g
CAGL0B04367g	CAGL0I04796g
CAGL0E03982g	CAGL0C03289g
CAGL0L01881g	CAGL0K03179g
CAGL0K02585g	CAGL0M10087g
CAGL0K02673g	CAGL0M10153g
CAGL0K02739g	CAGL0M10219g
CAGL0E06292g	CAGL0J00715g
CAGL0J00341g	CAGL0E06226g
CAGL0M01254g	CAGL0H02145g
CAGL0A02321g	CAGL0A01826g
CAGL0L12936g	CAGL0L04048g
CAGL0K09570g	CAGL0L13068g
CAGL0H09086g	CAGL0K09812g
CAGL0G06182g	CAGL0J05830g
CAGL0G06138g	CAGL0J05940g
CAGL0J06050g	CAGL0G05984g
CAGL0G05830g	CAGL0J11132g
CAGL0I01958g	CAGL0L06644g
CAGL0J07942g	CAGL0I01980g
CAGL0K11770g	CAGL0H09988g
CAGL0K11858g	CAGL0H10032g
CAGL0G02541g	CAGL0H06611g
CAGL0H10076g	CAGL0K11880g
CAGL0J05434g	CAGL0L08338g
CAGL0J10120g	CAGL0G08866g
CAGL0J09922g	CAGL0G08668g
CAGL0J09900g	CAGL0C01287g
CAGL0C01353g	CAGL0D01078g
CAGL0C01397g	CAGL0D01100g
CAGL0G02827g	CAGL0G01386g
CAGL0G02607g	CAGL0J03432g
CAGL0H10208g	CAGL0K11990g
CAGL0J09460g	CAGL0J03388g
CAGL0K12078g	CAGL0L07480g
CAGL0J02068g	CAGL0L02431g
CAGL0H08393g	CAGL0L07546g
CAGL0K08756g	CAGL0F01265g
CAGL0M08360g	CAGL0I06248g
CAGL0I06204g	CAGL0M08492g
CAGL0I06182g	CAGL0M08514g
CAGL0M01826g	CAGL0E04620g
CAGL0M05841g	CAGL0I04378g
CAGL0I04334g	CAGL0K08272g
CAGL0K08250g	CAGL0L05742g
CAGL0M01782g	CAGL0E04642g
CAGL0L03289g	CAGL0L05434g
CAGL0G04345g	CAGL0L03201g
CAGL0G04389g	CAGL0L03157g
CAGL0L03091g	CAGL0G04499g
CAGL0F04081g	CAGL0M01716g
CAGL0M03135g	CAGL0L02959g
CAGL0M03179g	CAGL0G03245g
CAGL0G07667g	CAGL0F05137g
CAGL0H02783g	CAGL0B03179g
CAGL0E05610g	CAGL0M12034g
CAGL0D06050g	CAGL0L01463g
CAGL0H01837g	CAGL0H09152g
CAGL0F00495g	CAGL0K00517g
CAGL0M09108g	CAGL0H08778g
CAGL0M00594g	CAGL0H04213g
CAGL0M00550g	CAGL0H04169g
CAGL0F09207g	CAGL0M00176g
CAGL0D01606g	CAGL0K12210g
CAGL0D03586g	CAGL0J04664g
CAGL0D00418g	CAGL0F05115g
CAGL0K12320g	CAGL0D01474g
CAGL0K03597g	CAGL0D02134g
CAGL0K03487g	CAGL0K07590g
CAGL0K03421g	CAGL0K07480g
CAGL0K07458g	CAGL0K03399g
CAGL0K03377g	CAGL0K11638g
CAGL0J01463g	CAGL0F07579g
CAGL0D04290g	CAGL0J10450g
CAGL0K07832g	CAGL0D01188g
CAGL0F06325g	CAGL0L05016g
CAGL0F06171g	CAGL0L04928g
CAGL0F05995g	CAGL0M13189g
CAGL0M13101g	CAGL0L12892g
CAGL0L01771g	CAGL0M07634g
CAGL0M10307g	CAGL0K02805g
CAGL0K07942g	CAGL0C00583g
CAGL0L10208g	CAGL0G01969g
CAGL0L10362g	CAGL0G02057g
CAGL0L10428g	CAGL0G02123g
CAGL0L10472g	CAGL0G02145g
CAGL0G02255g	CAGL0K05511g
CAGL0G02365g	CAGL0K05621g
CAGL0C03267g	CAGL0E03894g
CAGL0C03223g	CAGL0E03850g
CAGL0E03674g	CAGL0G03927g
CAGL0G03905g	CAGL0E03652g
CAGL0D06622g	CAGL0E03542g
CAGL0E03476g	CAGL0D06512g
CAGL0D03256g	CAGL0D05566g
CAGL0D03234g	CAGL0D05610g
CAGL0M09999g	CAGL0I07909g
CAGL0E05456g	CAGL0M11902g
CAGL0I07689g	CAGL0L06710g
CAGL0I07755g	CAGL0F07909g
CAGL0E01353g	CAGL0M04301g
CAGL0B04917g	CAGL0H03663g
CAGL0H03751g	CAGL0B04895g
CAGL0J08778g	CAGL0I03454g
CAGL0B03421g	CAGL0K05841g
CAGL0M05621g	CAGL0M07315g
CAGL0L04554g	CAGL0K05995g
CAGL0L04510g	CAGL0K06061g
CAGL0C03113g	CAGL0L04598g
CAGL0F04917g	CAGL0H04037g
CAGL0F05005g	CAGL0G09779g
CAGL0I00484g	CAGL0G09515g
CAGL0E03421g	CAGL0D06490g
CAGL0F08569g	CAGL0A00825g
CAGL0H04939g	CAGL0I04048g
CAGL0H05005g	CAGL0D00946g
CAGL0D00682g	CAGL0M09955g
CAGL0H05929g	CAGL0M06149g
CAGL0L11132g	CAGL0M00902g
CAGL0L11264g	CAGL0M00770g
CAGL0L11484g	CAGL0M00638g
CAGL0I06424g	CAGL0H00286g
CAGL0I02684g	CAGL0B02387g
CAGL0B02343g	CAGL0M03003g
CAGL0J06732g	CAGL0F03465g
CAGL0F03421g	CAGL0J06688g
CAGL0M06303g	CAGL0H05643g
CAGL0H02387g	CAGL0J06468g
CAGL0H05621g	CAGL0M06325g
CAGL0H05599g	CAGL0M06347g
CAGL0G06358g	CAGL0E05258g
CAGL0G07062g	CAGL0J10538g
CAGL0F03069g	CAGL0H04631g
CAGL0H05511g	CAGL0M06501g
CAGL0E02321g	CAGL0J11770g
CAGL0F00671g	CAGL0G06336g
CAGL0H05423g	CAGL0M05313g
CAGL0A03344g	CAGL0K03641g
CAGL0I00902g	CAGL0L06776g
CAGL0I00836g	CAGL0L06864g
CAGL0E06006g	CAGL0H08822g
CAGL0E06050g	CAGL0D03630g
CAGL0E06116g	CAGL0L00583g
CAGL0E06160g	CAGL0L00561g
CAGL0L00407g	CAGL0H00759g
CAGL0H00737g	CAGL0K10934g
CAGL0H00682g	CAGL0L10582g
CAGL0H00638g	CAGL0L10626g
CAGL0I05852g	CAGL0L10648g
CAGL0M04939g	CAGL0G07557g
CAGL0M05159g	CAGL0I09636g
CAGL0I09878g	CAGL0K07293g
CAGL0H02321g	CAGL0J06490g
CAGL0K06743g	CAGL0F06985g
CAGL0G00286g	CAGL0M13849g
CAGL0F06941g	CAGL0K06787g
CAGL0E02101g	CAGL0M03751g
CAGL0M03729g	CAGL0E02145g
CAGL0G05379g	CAGL0G05467g
CAGL0J11550g	CAGL0G05544g
CAGL0J11242g	CAGL0G05764g
CAGL0K07007g	CAGL0F07469g
CAGL0K09702g	CAGL0K02629g
CAGL0I02904g	CAGL0B04587g
CAGL0B04631g	CAGL0G04719g
CAGL0G04741g	CAGL0G06732g
CAGL0G06248g	CAGL0F00715g
CAGL0G06622g	CAGL0B04455g
CAGL0L03696g	CAGL0G06468g
CAGL0C01749g	CAGL0J10362g
CAGL0J09944g	CAGL0G08624g
CAGL0H03949g	CAGL0B04675g
CAGL0M07001g	CAGL0M11000g
CAGL0M03795g	CAGL0E01947g
CAGL0F00759g	CAGL0J08734g
CAGL0H06215g	CAGL0F00803g
CAGL0F01177g	CAGL0K08690g
CAGL0E02431g	CAGL0J11660g
CAGL0E02475g	CAGL0J11594g
CAGL0I09482g	CAGL0J04884g
CAGL0L03916g	CAGL0I02838g
CAGL0B03355g	CAGL0J05280g
CAGL0G09603g	CAGL0I00550g
CAGL0J06908g	CAGL0L02915g
CAGL0J04048g	CAGL0M02629g
CAGL0J04026g	CAGL0M02607g
CAGL0J03960g	CAGL0M02563g
CAGL0J03872g	CAGL0M02519g
CAGL0M02431g	CAGL0J03916g
CAGL0K08976g	CAGL0F03575g
CAGL0C02893g	CAGL0F03707g
CAGL0E05566g	CAGL0M12100g
CAGL0D06644g	CAGL0D00264g
CAGL0H01661g	CAGL0B00616g
CAGL0F00913g	CAGL0H06259g
CAGL0B00704g	CAGL0H01727g
CAGL0B00726g	CAGL0F00605g
CAGL0B00792g	CAGL0F00627g
CAGL0F00957g	CAGL0H06281g
CAGL0I08371g	CAGL0H00352g
CAGL0I08415g	CAGL0I08437g
CAGL0G09911g	CAGL0H00242g
CAGL0B00990g	CAGL0H06831g
CAGL0F00979g	CAGL0H06303g
CAGL0K05753g	CAGL0B01012g
CAGL0B04807g	CAGL0H03861g
CAGL0L10758g	CAGL0I05698g
CAGL0B03685g	CAGL0H03971g
CAGL0H03993g	CAGL0B03663g
CAGL0M03465g	CAGL0L07766g
CAGL0H09834g	CAGL0C04136g
CAGL0H09856g	CAGL0C04114g
CAGL0L08008g	CAGL0M03305g
CAGL0M02871g	CAGL0L08096g
CAGL0L08074g	CAGL0M02893g
CAGL0K00671g	CAGL0L08118g
CAGL0L08184g	CAGL0K00583g
CAGL0C02981g	CAGL0M10571g
CAGL0C03025g	CAGL0M10659g
CAGL0J03564g	CAGL0M10703g
CAGL0M10956g	CAGL0M06963g
CAGL0E00561g	CAGL0C03608g
CAGL0C03487g	CAGL0E00429g
CAGL0C05577g	CAGL0J07348g
CAGL0K04873g	CAGL0C05467g
CAGL0K04741g	CAGL0C05379g
CAGL0G00682g	CAGL0A00627g
CAGL0G05401g	CAGL0G05511g
CAGL0J11308g	CAGL0G05720g
CAGL0J11176g	CAGL0G05808g
CAGL0I03872g	CAGL0J09020g
CAGL0I03894g	CAGL0J09042g
CAGL0J06402g	CAGL0J09240g
CAGL0I10098g	CAGL0K13024g
CAGL0J06380g	CAGL0J09262g
CAGL0J09328g	CAGL0J06336g
CAGL0F06237g	CAGL0I10769g
CAGL0L02013g	CAGL0K03047g
CAGL0G06798g	CAGL0I08767g
CAGL0I03564g	CAGL0J08822g
CAGL0J09064g	CAGL0I03916g
CAGL0E04950g	CAGL0H10340g
CAGL0L07062g	CAGL0M09691g
CAGL0C05027g	CAGL0K01771g
CAGL0D01034g	CAGL0H04983g
CAGL0H04873g	CAGL0K04697g
CAGL0C05357g	CAGL0K01463g
CAGL0J11968g	CAGL0M00132g
CAGL0C05291g	CAGL0K01485g
CAGL0C05137g	CAGL0K01683g
CAGL0C05049g	CAGL0K01749g
CAGL0I04510g	CAGL0K01903g
CAGL0H08305g	CAGL0E04158g
CAGL0I06875g	CAGL0G05181g
CAGL0I06765g	CAGL0G05247g
CAGL0I06644g	CAGL0K10164g
CAGL0G08085g	CAGL0L11814g
CAGL0L11880g	CAGL0G08107g
CAGL0G08151g	CAGL0L11990g
CAGL0L12056g	CAGL0L06270g
CAGL0B01925g	CAGL0M11396g
CAGL0B01969g	CAGL0M11462g
CAGL0L06446g	CAGL0M11682g
CAGL0M11726g	CAGL0L06424g
CAGL0M04191g	CAGL0E01419g
CAGL0E01331g	CAGL0M04323g
CAGL0M04367g	CAGL0E01309g
