# Supplementary material for: The Phenotypic Plasticity of Duplicated Genes in Saccharomyces cerevisiae and the Origin of Adaptations
Source: G3 (Bethesda). 2016 Oct 31;7(1):63–75. doi: 10.1534/g3.116.035329 (PMC5217124; doi:10.1534/g3.116.035329)
Supplement: Supplementary file 7 [file 63FileS7.xlsx]

## Sheet: Sheet1
Table S7. Conservation coefficients of duplicated genes with transcriptional altered profiles and those with no evidence for transcriptional alterations across the five stress conditions (Ethanol, Glycerol, Lactate, Oxidative stress, Oxidative Stress in a medium supplemented with Dextrose).
Altered	NotAltered
0.598448	0.776227
0.640392	0.677491
0.385522	0.738694
0.899765	0.929953
0.884592	0.876968
0.671759	0.477034
1.10958	0.659869
0.722044	0.412339
0.846228	0.756239
0.912282	1.03972
0.515866	0.598324
0.748571	0.701497
0.596745	0.793344
0.600601	1.02085
0.772208	0.648559
0.845599	0.672856
0.620871	0.747958
0.620025	0.656783
0.835127	0.594338
0.818282	0.928602
0.720129	1.01894
0.62555	0.573829
0.813315	0.530626
0.647672	0.501389
0.876548	0.664506
0.39815	0.560669
0.828587	0.761443
0.691236	0.604428
0.750639	0.565787
1.06236	0.435421
0.640462	0.992608
1.01557	0.363168
0.821804	0.571617
0.561244	0.844929
0.932807	0.639443
0.664294	0.832532
0.925076	0.777113
0.739216	0.890081
0.821828	0.951175
0.736477	0.695501
0.934676	0.593938
0.651827	0.932488
0.90463	1.07993
0.873728	0.931796
0.798335	0.553971
0.659032	0.602405
0.526842	0.752056
0.622283	0.59098
0.42951	0.894924
0.586183	0.63281
0.969285	1.03243
0.794529	0.690661
0.941249	0.870137
1.07786	0.816498
0.740112	0.68553
0.821793	0.591751
0.948911	0.966234
0.855462	0.857466
0.732466	0.825633
0.701696	0.561581
0.668576	0.994053
0.55529	0.741835
0.945251	0.681961
0.977493	0.609995
0.860446	0.748924
0.716689	0.563878
0.729421	0.838886
0.539929	0.463422
0.760747	0.70428
0.641961	0.653405
0.467597	0.795132
0.809598	0.986934
0.450951	0.698872
0.959957	0.806317
0.762522	0.611821
0.173664	0.851213
0.422917	0.676167
0.992684	0.748273
0.486672	0.609389
0.962514	0.870927
0.993624	0.49794
0.813176	0.595411
0.977819	0.656427
0.74645	0.634244
0.527153	0.809228
1.0874	0.687972
0.916063	1.05581
0.631778	0.872633
0.611971	1.01524
1.01522	0.77556
0.445611	1.05516
0.93955	0.917266
0.856078	0.747805
0.615683	0.543432
0.505529	0.786294
0.693787	0.645874
0.687301	0.718909
0.650166	0.779528
0.864523	0.472227
0.753394	0.774994
0.712492	0.833961
0.886593	0.801488
0.683499	0.464484
1.01868	0.904811
0.694434	1.54959
0.451458	0.682395
0.837839	0.73293
0.769251	0.781439
0.939197	0.798975
1.03482	0.816514
1.01266	0.740064
0.426922	0.913965
0.738488	0.595327
0.706361	0.869964
0.835703	0.723416
1.04468	0.735162
0.704653	0.807808
0.598448	0.735181
0.43302	0.946983
0.640392	0.376253
0.980754	0.798602
0.412339	0.794159
1.0812	0.769039
0.899765	0.738694
0.442142	0.61677
0.671759	0.876968
1.10958	0.581463
0.912282	0.671338
0.748571	0.477034
0.596745	0.659869
0.600601	0.931894
0.772208	0.623594
0.845599	0.642226
0.451647	0.866798
0.565787	1.03972
0.620871	0.932464
0.835127	0.728736
0.776264	1.02085
0.797296	0.812972
0.720129	0.711668
0.768327	0.807023
0.613848	0.672856
0.803088	0.747958
0.813315	0.656783
0.717412	1.01894
0.647672	0.501389
0.624094	0.664506
0.876548	0.86555
0.828587	0.761443
0.691236	0.604428
0.750639	0.656052
0.68493	0.435421
0.640462	0.661501
1.01557	0.393116
0.821804	0.680018
0.561244	0.363168
1.03243	0.571617
0.932807	0.707325
0.53574	0.844929
0.736477	0.511372
0.966234	0.832532
0.640764	0.777113
0.838886	0.890081
0.873728	0.951175
0.615083	0.932488
0.728731	0.931796
0.659032	0.553971
0.526842	0.753995
0.622283	0.983758
0.609389	1.06236
0.574982	0.602405
0.586183	0.752056
0.491416	0.969462
0.969285	0.59098
0.794529	0.690661
0.856998	0.870137
0.855462	0.816498
0.732466	0.68553
0.668576	0.591751
0.945251	0.925076
0.977493	0.857466
1.01948	0.825633
0.729421	0.561581
0.760747	0.994053
0.917266	0.741835
0.641961	0.900223
0.467597	0.609995
0.657318	0.748924
0.809598	0.563878
0.493427	1.0221
0.959957	0.463422
0.762522	0.70428
1.03361	0.654956
0.992684	0.986934
0.486672	0.698872
0.993624	0.806317
0.813176	0.611821
0.74645	0.851213
0.390872	0.676167
1.0874	0.835361
0.693307	0.748273
0.694124	0.871633
0.636551	0.595411
0.464484	0.656427
1.01522	0.809228
0.445611	0.627884
0.615683	0.744152
0.505529	0.544026
0.693787	0.57624
0.687301	1.05581
0.650166	1.01524
0.407727	0.716689
0.864523	0.77556
0.712492	0.839169
0.886593	0.906192
0.683499	0.747805
0.694434	0.786294
0.928548	0.645874
0.896942	0.422917
0.451458	0.505857
0.69384	0.718909
1.00859	0.779528
0.726297	0.897642
0.769251	0.774994
0.686031	0.801488
0.946983	1.54959
0.376253	0.682395
0.939197	0.73293
0.831358	0.856078
1.03482	0.781439
0.738488	0.798975
0.908421	0.816514
0.835703	0.740064
1.04468	0.913965
0.917315	0.595327
0.769039	0.869964
0.777074	0.723416
0.477034	0.966684
0.385522	0.554857
0.779129	0.807808
0.642226	0.673569
0.552058	0.735181
0.714373	0.426922
0.668293	0.798602
0.442142	0.794159
1.10958	0.706361
0.722044	0.458527
0.591742	1.29581
0.912282	0.711752
0.83243	0.738694
0.757775	0.523658
0.748571	0.929953
0.792915	0.876968
0.772208	0.659869
0.845599	0.412339
0.810526	1.03972
0.761443	0.701497
0.661501	0.793344
0.620871	1.02085
0.835127	0.807023
0.90701	0.648559
0.613848	0.672856
0.62555	0.719489
0.746893	0.747958
0.876548	0.634458
0.39815	0.530626
0.750639	0.560669
1.07993	0.565787
0.788429	0.776264
0.753995	0.844929
0.640462	0.639443
1.01557	0.720129
0.932807	0.919515
0.690661	0.5439
0.560337	0.795126
0.821828	0.803088
0.736477	0.832532
0.932996	0.777113
0.934676	0.6835
0.49127	0.890081
0.563878	0.695501
0.90463	0.593938
0.873728	0.691236
0.654956	0.932488
1.01278	0.931796
0.728731	1.06236
0.659032	0.752056
0.526842	0.59098
0.906568	0.821804
0.574982	1.03243
0.586183	0.628698
0.794529	0.870137
0.941249	0.68553
1.07786	0.664294
0.856998	0.862445
0.809228	0.857466
0.948911	0.825633
0.627884	0.561581
0.732466	0.994053
0.701696	0.741835
0.668576	0.681961
0.945251	0.900223
0.977493	0.609995
1.00359	0.748924
0.716689	0.818992
0.454817	0.838886
0.729421	0.70428
0.539929	0.698872
0.641961	0.806317
0.450951	0.851213
0.959957	0.748273
0.762522	0.609389
0.422917	0.947917
0.505857	0.870927
0.993624	0.871633
0.813176	0.595411
0.527153	0.918692
1.0874	0.584958
0.693307	0.57624
0.833961	1.05581
0.694124	0.872633
0.65807	1.01524
0.866888	0.77556
0.611971	1.05516
1.01522	0.839169
0.693787	0.760747
0.687301	0.917266
0.650166	0.786294
0.407727	0.779528
0.864523	0.977819
0.683499	0.472227
0.694434	0.774994
0.896942	0.636551
0.451458	0.801488
0.807808	0.904811
0.726297	1.54959
0.837839	0.642199
0.774445	0.73293
0.946983	0.856078
0.939197	0.781439
0.426922	0.798975
0.738488	0.816514
0.706361	0.740064
1.04468	0.913965
0.458527	0.55774
0.598448	0.870157
0.43302	0.884061
0.640392	0.886593
0.385522	0.723416
0.855502	1.07379
0.42258	0.966684
0.779129	0.712162
1.0812	0.91579
0.714373	0.673569
0.668293	0.376253
0.442142	0.776227
0.884592	0.738694
1.10958	0.929953
0.591742	0.876968
0.846228	0.659869
0.912282	0.931894
0.719489	0.745524
0.656783	0.560875
0.600601	1.03972
0.792915	0.701497
0.586164	0.793344
0.772208	0.671759
0.845599	1.02085
0.743085	0.722044
0.810526	0.760625
0.560669	0.648559
0.661501	0.672856
0.620025	0.747958
0.835127	0.634458
0.90701	1.01894
0.509294	0.573829
0.62555	0.530626
0.746893	0.992608
0.813315	0.393116
0.39815	0.363168
0.691236	0.571617
0.750639	0.707325
0.788429	0.844929
0.726025	0.815666
0.753995	0.720129
0.640462	0.919515
0.690661	0.5439
0.925076	0.795126
0.53574	0.803088
0.821828	0.951175
0.932996	0.695501
0.497694	0.593938
0.994053	0.932488
0.934676	0.931796
0.49127	0.752056
0.563878	0.59098
0.651827	0.576882
0.90463	1.03243
0.873728	0.870137
0.653405	0.68553
0.654956	0.591751
0.659032	0.664294
0.526842	0.943199
0.906568	0.621664
0.622283	0.857466
0.42951	0.825633
0.611821	0.561581
0.783783	0.741835
0.586183	0.900223
0.471903	0.609995
0.969285	0.748924
0.794529	0.721743
1.00771	0.838886
0.727255	0.70428
1.07786	0.986934
0.856998	0.581229
0.419757	0.698872
0.948911	0.890645
0.837742	0.851213
0.698009	0.676167
0.627884	0.748273
0.732466	0.609389
0.701696	0.947917
0.668576	0.870927
0.55529	0.871633
0.945251	0.595411
0.977493	0.809228
1.00359	0.57624
0.790957	1.05581
0.454817	1.01524
1.01948	1.05516
0.539929	0.839169
0.760747	1.06254
0.641961	0.60959
0.450951	0.467597
0.422917	0.783362
0.486672	0.762522
0.505857	0.786294
0.993624	0.645874
0.813176	0.718909
0.977819	0.779528
0.74645	0.472227
0.527153	0.636551
0.390872	0.801488
1.0874	0.904811
0.694124	1.54959
0.682395	0.73293
0.445611	0.781439
0.615683	0.798975
0.687301	0.440543
0.71901	0.816514
0.407727	0.68293
0.864523	0.740064
0.663713	0.913965
0.712492	0.55774
0.683499	0.869964
0.896942	0.886593
0.451458	0.723416
0.837839	1.07379
0.774445	0.966684
0.376253	0.91579
0.939197	0.554857
0.426922	0.807808
0.798602	0.673569
0.738488	0.735181
1.04468	0.794159
0.458527	1.29581
0.917315	0.776227
0.598448	0.677491
0.640392	0.738694
0.385522	0.929953
0.899765	0.876968
0.884592	0.477034
0.671759	0.659869
1.10958	0.412339
0.722044	0.756239
0.846228	1.03972
0.912282	0.598324
0.515866	0.701497
0.748571	0.793344
0.596745	1.02085
0.600601	0.648559
0.772208	0.672856
0.845599	0.747958
0.620871	0.656783
0.620025	0.594338
0.835127	0.928602
0.818282	1.01894
0.720129	0.573829
0.62555	0.530626
0.813315	0.501389
0.647672	0.664506
0.876548	0.560669
0.39815	0.761443
0.828587	0.604428
0.691236	0.565787
0.750639	0.435421
1.06236	0.992608
0.640462	0.363168
1.01557	0.571617
0.821804	0.844929
0.561244	0.639443
0.932807	0.832532
0.664294	0.777113
0.925076	0.890081
0.739216	0.951175
0.821828	0.695501
0.736477	0.593938
0.934676	0.932488
0.651827	1.07993
0.90463	0.931796
0.873728	0.553971
0.798335	0.602405
0.659032	0.752056
0.526842	0.59098
0.622283	0.894924
0.42951	0.63281
0.586183	1.03243
0.969285	0.690661
0.794529	0.870137
0.941249	0.816498
1.07786	0.68553
0.740112	0.591751
0.821793	0.966234
0.948911	0.857466
0.855462	0.825633
0.732466	0.561581
0.701696	0.994053
0.668576	0.741835
0.55529	0.681961
0.945251	0.609995
0.977493	0.748924
0.860446	0.563878
0.716689	0.838886
0.729421	0.463422
0.539929	0.70428
0.760747	0.653405
0.641961	0.795132
0.467597	0.986934
0.809598	0.698872
0.450951	0.806317
0.959957	0.611821
0.762522	0.851213
0.173664	0.676167
0.422917	0.748273
0.992684	0.609389
0.486672	0.870927
0.962514	0.49794
0.993624	0.595411
0.813176	0.656427
0.977819	0.634244
0.74645	0.809228
0.527153	0.687972
1.0874	1.05581
0.916063	0.872633
0.631778	1.01524
0.611971	0.77556
1.01522	1.05516
0.445611	0.917266
0.93955	0.747805
0.856078	0.543432
0.615683	0.786294
0.505529	0.645874
0.693787	0.718909
0.687301	0.779528
0.650166	0.472227
0.864523	0.774994
0.753394	0.833961
0.712492	0.801488
0.886593	0.464484
0.683499	0.904811
1.01868	1.54959
0.694434	0.682395
0.451458	0.73293
0.837839	0.781439
0.769251	0.798975
0.939197	0.816514
1.03482	0.740064
1.01266	0.913965
0.426922	0.595327
0.738488	0.869964
0.706361	0.723416
0.835703	0.735162
1.04468	0.807808
0.76352	0.735181
0.739055	0.946983
0.677491	0.376253
0.680203	0.798602
0.527153	0.794159
0.964462
0.746893
0.773906
0.60638
0.772503
0.817995
0.542984
0.49794
0.7939
0.779129
0.788429
0.727255
1.07786
0.726025
0.713726
0.821793
0.668293
0.576882
0.769127
0.68293
0.722044
0.664294
0.883706
0.663713
0.795908
0.584958
0.932996
0.501176
0.547787
0.497694
1.00359
0.530626
0.693113
0.454817
0.590325
1.06254
0.737247
0.860918
0.973953
0.576849
0.450951
0.721743
0.173664
0.468733
0.818992
0.54613
1.01266
0.765812
0.651827
0.992608
0.818282
0.775019
0.770998
0.677524
0.639443
0.695964
0.802744
0.826864
0.397101
0.59797
0.777074
0.764171
0.758652
0.695501
0.611971
0.756239
0.740112
0.933672
0.79397
0.642199
0.695311
0.846078
0.593562
0.760149
0.741205
0.698009
0.619561
0.811849
0.862445
0.627774
0.723402
0.56593
0.547787
0.681113
0.621664
0.454817
0.983663
0.539929
0.360406
0.629672
0.388428
0.689413
0.478652
0.890146
1.01278
0.798335
0.90701
0.977819
0.536473
0.815666
0.776227
0.5439
0.480257
0.78376
0.385522
0.65807
0.471903
0.834121
0.419757
0.628105
1.04196
0.886029
0.893173
0.636546
0.560337
0.785375
0.573065
0.490243
0.805111
0.83243
0.872633
0.559277
0.583569
0.523169
0.61105
0.586164
0.743085
0.958787
0.834054
1.05065
0.622582
0.76352
0.739055
0.680203
0.598448
0.676167
0.964462
0.773906
0.60638
0.772503
0.817995
0.542984
0.624094
0.7939
1.0812
0.727255
0.713726
0.682395
0.628105
0.93955
0.728736
0.505529
0.576882
0.769127
0.68293
0.760625
0.883706
0.811849
0.595327
0.53574
0.663713
0.544026
0.795908
0.869964
0.501176
0.583569
0.547787
0.497694
0.693113
1.00859
0.554857
1.06254
0.590325
0.906192
0.737247
0.686031
0.860918
0.747805
0.973953
0.576849
0.493427
0.721743
0.468733
0.54613
0.765812
0.651827
0.992608
0.908421
0.463422
0.653405
0.571617
0.775019
0.770998
0.986934
0.536473
0.815666
0.776227
0.611821
0.511372
0.480257
0.671338
0.931894
0.471903
0.647672
0.951175
0.464484
0.834121
0.866798
0.726025
0.884592
1.04196
0.602405
0.886029
0.480274
0.615683
0.893173
0.887316
0.636546
0.573065
0.490243
0.805111
0.846228
0.559277
0.523169
0.573829
0.61105
0.735162
1.01948
0.69384
0.743085
0.958787
0.834054
0.769251
0.735181
1.03482
1.05065
0.622582
0.680018
0.363168
0.486672
1.29581
0.695964
0.447511
0.397101
0.61677
0.835361
0.640392
0.581463
0.980754
0.623594
0.969285
0.758652
0.49794
0.656427
0.756239
0.740112
0.933672
0.598324
0.932464
1.02446
0.79397
0.695311
0.846078
0.741205
0.698009
0.744152
0.812972
0.711668
0.675475
0.55529
0.723402
0.547787
0.515866
1.01894
0.790957
0.454817
0.983663
0.664506
0.86555
0.629672
0.451647
0.388428
0.689413
0.656052
1.03361
0.393116
0.620025
0.818282
0.890146
0.707325
0.75876
0.797296
0.677524
0.802744
0.826864
0.59797
0.764171
0.813315
0.717412
0.828587
0.445611
0.760149
0.593562
0.969462
0.894924
1.00436
0.71901
0.561244
0.816498
0.665079
0.627774
0.739216
0.56593
0.712492
0.681113
0.621664
0.928548
0.360406
0.831358
0.640764
0.478652
0.615083
0.835703
0.798335
0.917315
0.536473
0.511372
0.480257
0.671338
0.65807
0.832532
0.464484
0.834121
0.866798
1.04196
0.856078
0.886029
0.480274
0.693787
0.893173
0.636546
0.560337
0.573065
0.490243
0.805111
0.83243
0.872633
0.559277
0.757775
0.523169
0.61105
0.735162
0.694434
0.69384
0.885825
0.958787
0.834054
0.769251
1.03482
1.05065
0.622582
1.0221
0.680018
0.695964
0.447511
0.806317
0.397101
0.61677
0.835361
0.581463
0.980754
0.777074
0.623594
0.758652
0.656427
0.756239
0.740112
0.933672
0.598324
0.932464
1.02446
0.79397
0.695311
0.846078
0.741205
0.744152
0.812972
0.711668
0.675475
0.811849
0.723402
0.547787
0.515866
0.454817
0.983663
0.664506
0.729421
0.86555
0.629672
0.451647
0.388428
0.689413
0.656052
1.03361
0.890146
0.75876
0.797296
0.677524
0.802744
0.826864
0.774994
0.693307
0.833961
0.59797
0.764171
0.777113
0.890081
0.828587
0.611971
0.642199
0.760149
0.593562
0.969462
0.894924
1.00436
0.561244
0.816498
0.862445
0.627774
0.739216
0.56593
0.681113
0.928548
0.360406
0.831358
0.640764
0.478652
0.615083
0.835703
0.798335
0.639443
0.76352
0.739055
0.680203
0.964462
0.773906
0.60638
0.477034
0.772503
0.817995
0.542984
0.624094
0.49794
0.7939
0.412339
1.07993
0.713726
0.628105
1.06236
0.93955
0.728736
0.821804
0.769127
0.807023
0.883706
0.544026
0.795908
0.584958
0.501176
0.583569
0.547787
0.860446
0.716689
0.693113
1.00859
0.590325
0.906192
0.737247
0.917266
0.686031
0.860918
0.681961
0.747805
0.973953
0.576849
0.493427
0.468733
0.818992
0.54613
0.565787
0.765812
0.620871
0.908421
0.463422
0.706361
0.818282
0.728731
0.775019
0.770998
0.695964
0.447511
0.906568
0.397101
0.61677
0.835361
0.581463
0.980754
0.777074
0.7534
0.623594
0.758652
0.933672
1.02446
0.79397
0.695311
0.846078
0.741205
0.698009
0.744153
0.812972
0.619561
0.711668
0.675475
0.811849
0.723402
0.547787
0.454817
0.983663
0.86555
0.629672
0.451647
0.388428
0.689413
1.03361
0.393116
0.890146
0.707325
0.75876
0.797296
0.90701
0.677524
0.802744
0.826864
0.693307
0.613848
0.59797
0.764171
0.642199
0.760149
0.593562
0.969462
1.00436
0.407727
0.862445
0.627774
0.56593
0.681113
0.621664
0.928548
0.360406
0.49127
0.900223
0.831358
0.640764
0.478652
0.615083
1.01278
0.917315
0.536473
0.815666
0.509294
0.511372
0.5439
0.480257
0.78376
0.671338
0.931894
0.65807
0.471903
0.834121
0.866798
0.856998
0.628105
0.442142
1.04196
0.886029
0.480274
0.893173
0.636546
0.560337
0.785375
0.573065
0.490243
0.805111
0.83243
0.559277
0.583569
0.523169
0.61105
0.586164
1.01948
0.69384
0.743085
0.958787
0.834054
1.05065
0.622582
0.680018
0.654956
1.29581
0.76352
0.769039
0.739055
0.680203
0.964462
0.746893
0.773906
0.60638
0.636551
0.772503
0.817995
0.542984
0.624094
0.7939
0.779129
1.0812
0.788429
0.727255
0.726025
0.713726
0.753995
0.668293
0.728736
0.576882
0.769127
0.68293
0.807023
0.883706
0.53574
0.663713
0.544026
0.795908
0.584958
0.932996
0.501176
0.547787
0.497694
1.00359
0.693113
0.454817
0.554857
1.06254
0.590325
0.906192
0.737247
0.686031
0.860918
0.973953
0.576849
0.493427
0.721743
0.468733
0.818992
0.54613
0.765812
0.908421
0.728731
0.775019
0.770998
